# Supplementary material for: SNP markers tightly linked to root knot nematode resistance in grapevine (Vitis cinerea) identified by a genotyping-by-sequencing approach followed by Sequenom MassARRAY validation
Source: PLoS One. 2018 Feb 20;13(2):e0193121. doi: 10.1371/journal.pone.0193121 (PMC5819801; doi:10.1371/journal.pone.0193121)
Supplement: S1 Table — Raw p-values obtained from GLM were adjusted (Adj.) using Bonferroni and Benjamini-Hockberg (Ben Hoch). Note: the name of the SNP contains chromosome and position information. For example, S18_31787750 is located on chromosome 18 at position 31787750 in the PN40024 reference genome. (XLSX) [file pone.0193121.s006.xlsx]

## Sheet: Sheet1
Single SNP association using GLM for the C2-50 3974 SNP set
Index	Marker	raw p-values	Bonferroni adjusted p-values	Ben-Hoch adjusted p-values	R2
1	S1_48528	0.834	1	0.956789	0.000508
2	S1_93626	0.92353	1	0.972512	0.000107
3	S1_336344	0.88209	1	0.972512	0.000254
4	S1_353074	0.97724	1	0.977978	9.41e-06
5	S1_378263	0.92353	1	0.972512	0.000107
6	S1_458621	0.834	1	0.956789	0.000508
7	S1_573102	0.97724	1	0.977978	9.41e-06
8	S1_573120	0.97724	1	0.977978	9.41e-06
9	S1_589714	0.97724	1	0.977978	9.41e-06
10	S1_666676	0.834	1	0.956789	0.000508
11	S1_759430	0.73228	1	0.93864	0.00135
12	S1_883449	0.78136	1	0.93864	0.00089
13	S1_883451	0.78136	1	0.93864	0.00089
14	S1_971978	0.97724	1	0.977978	9.41e-06
15	S1_972015	0.78136	1	0.93864	0.00089
16	S1_1092711	0.97335	1	0.977978	1.29e-05
17	S1_1098043	0.97335	1	0.977978	1.29e-05
18	S1_1109297	0.92812	1	0.972512	9.41e-05
19	S1_1163067	0.78136	1	0.93864	0.00089
20	S1_1289533	0.73954	1	0.93864	0.00128
21	S1_1343088	0.78653	1	0.93864	0.000848
22	S1_1388700	0.52288	1	0.921616	0.00471
23	S1_1388725	0.44754	1	0.910556	0.00665
24	S1_1388796	0.78653	1	0.93864	0.000848
25	S1_1388800	0.97335	1	0.977978	1.29e-05
26	S1_1395206	0.78653	1	0.93864	0.000848
27	S1_1419201	0.92812	1	0.972512	9.41e-05
28	S1_1548211	0.526	1	0.921616	0.00464
29	S1_1552630	0.78653	1	0.93864	0.000848
30	S1_1552729	0.78136	1	0.93864	0.00089
31	S1_1684299	0.92812	1	0.972512	9.41e-05
32	S1_1688983	0.97335	1	0.977978	1.29e-05
33	S1_1688991	0.78653	1	0.93864	0.000848
34	S1_1700287	0.78653	1	0.93864	0.000848
35	S1_1820375	0.78653	1	0.93864	0.000848
36	S1_1849061	0.78653	1	0.93864	0.000848
37	S1_1849156	0.92812	1	0.972512	9.41e-05
38	S1_1880160	0.92812	1	0.972512	9.41e-05
39	S1_1956037	0.65127	1	0.92965	0.00236
40	S1_2062335	0.526	1	0.921616	0.00464
41	S1_2244090	0.78653	1	0.93864	0.000848
42	S1_2275943	0.78653	1	0.93864	0.000848
43	S1_2296134	0.88209	1	0.972512	0.000254
44	S1_2565141	0.74046	1	0.93864	0.00127
45	S1_2598043	0.74046	1	0.93864	0.00127
46	S1_2675974	0.526	1	0.921616	0.00464
47	S1_2701156	0.526	1	0.921616	0.00464
48	S1_2842583	0.38055	1	0.910556	0.00885
49	S1_2861205	0.28883	1	0.880898	0.01292
50	S1_2940428	0.38055	1	0.910556	0.00885
51	S1_2958021	0.44754	1	0.910556	0.00665
52	S1_3046193	0.44754	1	0.910556	0.00665
53	S1_3066737	0.44754	1	0.910556	0.00665
54	S1_3191208	0.526	1	0.921616	0.00464
55	S1_3205867	0.526	1	0.921616	0.00464
56	S1_3205872	0.44754	1	0.910556	0.00665
57	S1_3319512	0.41358	1	0.910556	0.0077
58	S1_3319590	0.60602	1	0.921616	0.00307
59	S1_3587232	0.526	1	0.921616	0.00464
60	S1_3654956	0.3439	1	0.893227	0.0103
61	S1_3655026	0.41358	1	0.910556	0.0077
62	S1_3688226	0.526	1	0.921616	0.00464
63	S1_3688288	0.44754	1	0.910556	0.00665
64	S1_3807384	0.3439	1	0.893227	0.0103
65	S1_3807387	0.41358	1	0.910556	0.0077
66	S1_3809748	0.3439	1	0.893227	0.0103
67	S1_3826386	0.3439	1	0.893227	0.0103
68	S1_3845644	0.41358	1	0.910556	0.0077
69	S1_3845654	0.41358	1	0.910556	0.0077
70	S1_3845655	0.3439	1	0.893227	0.0103
71	S1_4021151	0.44754	1	0.910556	0.00665
72	S1_4059835	0.44754	1	0.910556	0.00665
73	S1_4095996	0.44754	1	0.910556	0.00665
74	S1_4102602	0.44754	1	0.910556	0.00665
75	S1_4188938	0.44754	1	0.910556	0.00665
76	S1_4279294	0.41358	1	0.910556	0.0077
77	S1_4279296	0.41358	1	0.910556	0.0077
78	S1_4478388	0.69544	1	0.93864	0.00177
79	S1_4690441	0.93091	1	0.972512	8.69e-05
80	S1_4690489	0.93091	1	0.972512	8.69e-05
81	S1_4693549	0.93091	1	0.972512	8.69e-05
82	S1_4708838	0.97335	1	0.977978	1.29e-05
83	S1_4867975	0.74046	1	0.93864	0.00127
84	S1_4956585	0.74046	1	0.93864	0.00127
85	S1_4966455	0.69544	1	0.93864	0.00177
86	S1_4966529	0.74046	1	0.93864	0.00127
87	S1_4966539	0.74046	1	0.93864	0.00127
88	S1_5121743	0.69544	1	0.93864	0.00177
89	S1_5229874	0.69544	1	0.93864	0.00177
90	S1_5239833	0.93091	1	0.972512	8.69e-05
91	S1_5575346	0.65127	1	0.92965	0.00236
92	S1_5687954	0.65127	1	0.92965	0.00236
93	S1_5687958	0.65127	1	0.92965	0.00236
94	S1_5767528	0.526	1	0.921616	0.00464
95	S1_6030178	0.38055	1	0.910556	0.00885
96	S1_6030179	0.38055	1	0.910556	0.00885
97	S1_6061237	0.48736	1	0.918771	0.00556
98	S1_6168813	0.28883	1	0.880898	0.01292
99	S1_6307611	0.44955	1	0.910556	0.00659
100	S1_6307615	0.44955	1	0.910556	0.00659
101	S1_6307621	0.44955	1	0.910556	0.00659
102	S1_6770134	0.34839	1	0.893227	0.01011
103	S1_6886289	0.34839	1	0.893227	0.01011
104	S1_6886305	0.34839	1	0.893227	0.01011
105	S1_7246757	0.41358	1	0.910556	0.0077
106	S1_7347210	0.65127	1	0.92965	0.00236
107	S1_7368372	0.65127	1	0.92965	0.00236
108	S1_7516296	0.526	1	0.921616	0.00464
109	S1_7516331	0.526	1	0.921616	0.00464
110	S1_7518122	0.526	1	0.921616	0.00464
111	S1_7518707	0.73954	1	0.93864	0.00128
112	S1_7563605	0.526	1	0.921616	0.00464
113	S1_7593111	0.526	1	0.921616	0.00464
114	S1_7950229	0.526	1	0.921616	0.00464
115	S1_8028440	0.73954	1	0.93864	0.00128
116	S1_8105410	0.44955	1	0.910556	0.00659
117	S1_8118524	0.38055	1	0.910556	0.00885
118	S1_9060888	0.56506	1	0.921616	0.00382
119	S1_9072369	0.48736	1	0.918771	0.00556
120	S1_9073629	0.48736	1	0.918771	0.00556
121	S1_9073630	0.48736	1	0.918771	0.00556
122	S1_9182758	0.56506	1	0.921616	0.00382
123	S1_9300051	0.34839	1	0.893227	0.01011
124	S1_9300091	0.52288	1	0.921616	0.00471
125	S1_9315709	0.34839	1	0.893227	0.01011
126	S1_9424068	0.34839	1	0.893227	0.01011
127	S1_9461045	0.34839	1	0.893227	0.01011
128	S1_9762469	0.34839	1	0.893227	0.01011
129	S1_9768878	0.38055	1	0.910556	0.00885
130	S1_9788890	0.52288	1	0.921616	0.00471
131	S1_10030385	0.34839	1	0.893227	0.01011
132	S1_10069046	0.34839	1	0.893227	0.01011
133	S1_10270482	0.34839	1	0.893227	0.01011
134	S1_10270499	0.34839	1	0.893227	0.01011
135	S1_10295400	0.34839	1	0.893227	0.01011
136	S1_10353485	0.44955	1	0.910556	0.00659
137	S1_10375092	0.64667	1	0.92965	0.00243
138	S1_10375122	0.64667	1	0.92965	0.00243
139	S1_10642240	0.64667	1	0.92965	0.00243
140	S1_10642713	0.52288	1	0.921616	0.00471
141	S1_10876405	0.52288	1	0.921616	0.00471
142	S1_10941525	0.44955	1	0.910556	0.00659
143	S1_11027434	0.52288	1	0.921616	0.00471
144	S1_11162323	0.52288	1	0.921616	0.00471
145	S1_11234585	0.52288	1	0.921616	0.00471
146	S1_11236284	0.52288	1	0.921616	0.00471
147	S1_11627175	0.78136	1	0.93864	0.00089
148	S1_11627901	0.78136	1	0.93864	0.00089
149	S1_11908932	0.56506	1	0.921616	0.00382
150	S1_12436176	0.73954	1	0.93864	0.00128
151	S1_12888805	0.92812	1	0.972512	9.41e-05
152	S1_12888830	0.92812	1	0.972512	9.41e-05
153	S1_12888872	0.92812	1	0.972512	9.41e-05
154	S1_13086382	0.92812	1	0.972512	9.41e-05
155	S1_16152796	0.87917	1	0.972512	0.000267
156	S1_16206759	0.92812	1	0.972512	9.41e-05
157	S1_16676689	0.87917	1	0.972512	0.000267
158	S1_16688482	0.87917	1	0.972512	0.000267
159	S1_16688509	0.97335	1	0.977978	1.29e-05
160	S1_16852366	0.92812	1	0.972512	9.41e-05
161	S1_16852945	0.92812	1	0.972512	9.41e-05
162	S1_16909091	0.78653	1	0.93864	0.000848
163	S1_17088267	0.92812	1	0.972512	9.41e-05
164	S1_17146981	0.97335	1	0.977978	1.29e-05
165	S1_17147006	0.97335	1	0.977978	1.29e-05
166	S1_17322793	0.92812	1	0.972512	9.41e-05
167	S1_17322798	0.83029	1	0.956789	0.000531
168	S1_17356865	0.92812	1	0.972512	9.41e-05
169	S1_17822451	0.92812	1	0.972512	9.41e-05
170	S1_18076464	0.92812	1	0.972512	9.41e-05
171	S1_18216107	0.97335	1	0.977978	1.29e-05
172	S1_18216122	0.92812	1	0.972512	9.41e-05
173	S1_18251917	0.92812	1	0.972512	9.41e-05
174	S1_18477292	0.92812	1	0.972512	9.41e-05
175	S1_18478588	0.97335	1	0.977978	1.29e-05
176	S1_18502204	0.92812	1	0.972512	9.41e-05
177	S1_18502205	0.92812	1	0.972512	9.41e-05
178	S1_18503682	0.73954	1	0.93864	0.00128
179	S1_18503687	0.88209	1	0.972512	0.000254
180	S1_18503802	0.92812	1	0.972512	9.41e-05
181	S1_18503809	0.92812	1	0.972512	9.41e-05
182	S1_18503815	0.92812	1	0.972512	9.41e-05
183	S1_18503830	0.97335	1	0.977978	1.29e-05
184	S1_18503840	0.92812	1	0.972512	9.41e-05
185	S1_18704112	0.97335	1	0.977978	1.29e-05
186	S1_18957791	0.92812	1	0.972512	9.41e-05
187	S1_19077135	0.88209	1	0.972512	0.000254
188	S1_19161279	0.88209	1	0.972512	0.000254
189	S1_19294953	0.92812	1	0.972512	9.41e-05
190	S1_19360289	0.92812	1	0.972512	9.41e-05
191	S1_19517496	0.69544	1	0.93864	0.00177
192	S1_19592067	0.73954	1	0.93864	0.00128
193	S1_19614229	0.73954	1	0.93864	0.00128
194	S1_19637638	0.41358	1	0.910556	0.0077
195	S1_19817726	0.73954	1	0.93864	0.00128
196	S1_19817765	0.73954	1	0.93864	0.00128
197	S1_19817777	0.69544	1	0.93864	0.00177
198	S1_19854241	0.73954	1	0.93864	0.00128
199	S1_19854254	0.69544	1	0.93864	0.00177
200	S1_19948273	0.69295	1	0.93864	0.0018
201	S1_20238840	0.73954	1	0.93864	0.00128
202	S1_20294127	0.73954	1	0.93864	0.00128
203	S1_20294181	0.73954	1	0.93864	0.00128
204	S1_20669977	0.87917	1	0.972512	0.000267
205	S1_20670697	0.69544	1	0.93864	0.00177
206	S1_20687885	0.73954	1	0.93864	0.00128
207	S1_20743954	0.65127	1	0.92965	0.00236
208	S1_20828647	0.56506	1	0.921616	0.00382
209	S1_20906319	0.60784	1	0.921616	0.00304
210	S1_20954359	0.56506	1	0.921616	0.00382
211	S1_20959676	0.56506	1	0.921616	0.00382
212	S1_20997382	0.56506	1	0.921616	0.00382
213	S1_20997412	0.65127	1	0.92965	0.00236
214	S1_21057389	0.65127	1	0.92965	0.00236
215	S1_21185134	0.73954	1	0.93864	0.00128
216	S1_21209235	0.73954	1	0.93864	0.00128
217	S1_21921007	0.97724	1	0.977978	9.41e-06
218	S1_21948585	0.97724	1	0.977978	9.41e-06
219	S1_22083617	0.834	1	0.956789	0.000508
220	S1_22083631	0.65127	1	0.92965	0.00236
221	S1_22083632	0.65127	1	0.92965	0.00236
222	S1_22083633	0.65127	1	0.92965	0.00236
223	S1_22128406	0.87917	1	0.972512	0.000267
224	S1_22138495	0.87917	1	0.972512	0.000267
225	S1_22138585	0.87917	1	0.972512	0.000267
226	S1_22261912	0.87917	1	0.972512	0.000267
227	S1_22262051	0.97724	1	0.977978	9.41e-06
228	S1_22356572	0.23711	1	0.801254	0.01603
229	S1_22374562	0.87917	1	0.972512	0.000267
230	S1_22399764	0.834	1	0.956789	0.000508
231	S1_23231446	0.44955	1	0.910556	0.00659
232	S1_23377064	0.56506	1	0.921616	0.00382
233	S1_23465984	0.526	1	0.921616	0.00464
234	S1_23888363	0.526	1	0.921616	0.00464
235	S1_23891462	0.44955	1	0.910556	0.00659
236	S1_23991654	0.526	1	0.921616	0.00464
237	S1_24070197	0.41358	1	0.910556	0.0077
238	S1_24179387	0.526	1	0.921616	0.00464
239	S10_34135	0.13479	1	0.62069	0.02552
240	S10_34143	0.13479	1	0.62069	0.02552
241	S10_34149	0.00874	1	0.124938	0.0764
242	S10_34159	0.13479	1	0.62069	0.02552
243	S10_34169	0.13479	1	0.62069	0.02552
244	S10_34182	0.00874	1	0.124938	0.0764
245	S10_327788	0.00662	1	0.102365	0.08172
246	S10_354917	0.00503	1	0.0780829	0.08694
247	S10_425036	0.00874	1	0.124938	0.0764
248	S10_429529	0.00503	1	0.0780829	0.08694
249	S10_429550	0.00503	1	0.0780829	0.08694
250	S10_435882	0.00503	1	0.0780829	0.08694
251	S10_528930	0.01136	1	0.154605	0.07141
252	S10_592090	0.01136	1	0.154605	0.07141
253	S10_615019	0.00503	1	0.0780829	0.08694
254	S10_642943	0.01136	1	0.154605	0.07141
255	S10_710205	0.01136	1	0.154605	0.07141
256	S10_744119	0.01136	1	0.154605	0.07141
257	S10_811762	0.01883	1	0.189473	0.06179
258	S10_845735	0.01435	1	0.185755	0.06695
259	S10_1036462	0.00874	1	0.124938	0.0764
260	S10_1074653	0.01883	1	0.189473	0.06179
261	S10_1156145	0.0373	1	0.260957	0.0489
262	S10_1377110	0.0373	1	0.260957	0.0489
263	S10_1472996	0.01883	1	0.189473	0.06179
264	S10_1753720	0.02353	1	0.209611	0.05757
265	S10_1876978	0.00874	1	0.124938	0.0764
266	S10_2166840	0.00503	1	0.0780829	0.08694
267	S10_2185133	0.01136	1	0.154605	0.07141
268	S10_2415150	0.01136	1	0.154605	0.07141
269	S10_6548424	0.05728	1	0.349663	0.04092
270	S10_6548444	0.05728	1	0.349663	0.04092
271	S10_6548454	0.05728	1	0.349663	0.04092
272	S10_6634888	0.1443	1	0.653875	0.02434
273	S10_6815815	0.03021	1	0.245009	0.05286
274	S10_7214803	0.10087	1	0.518574	0.03064
275	S10_7251932	0.10087	1	0.518574	0.03064
276	S10_7251971	0.10087	1	0.518574	0.03064
277	S10_7252000	0.10087	1	0.518574	0.03064
278	S10_7453933	0.03021	1	0.245009	0.05286
279	S10_7527149	0.10087	1	0.518574	0.03064
280	S10_7531341	0.03021	1	0.245009	0.05286
281	S10_8240521	0.10087	1	0.518574	0.03064
282	S10_8345445	0.10087	1	0.518574	0.03064
283	S10_8380868	0.10087	1	0.518574	0.03064
284	S10_8400715	0.16606	1	0.70663	0.02193
285	S10_8400800	0.10087	1	0.518574	0.03064
286	S10_8422850	0.10087	1	0.518574	0.03064
287	S10_8495576	0.06848	1	0.402477	0.03764
288	S10_8601909	0.10087	1	0.518574	0.03064
289	S10_8784407	0.18882	1	0.744415	0.01976
290	S10_8784456	0.16606	1	0.70663	0.02193
291	S10_8784467	0.01883	1	0.189473	0.06179
292	S10_8789856	0.03021	1	0.245009	0.05286
293	S10_8797926	0.16606	1	0.70663	0.02193
294	S10_8808968	0.16606	1	0.70663	0.02193
295	S10_8866966	0.16606	1	0.70663	0.02193
296	S10_9229853	0.08537	1	0.454164	0.03364
297	S10_9894326	0.22846	1	0.800617	0.01663
298	S10_9997610	0.44013	1	0.910556	0.00687
299	S10_10165427	0.60062	1	0.921616	0.00316
300	S10_10165455	0.10087	1	0.518574	0.03064
301	S10_10654209	0.78136	1	0.93864	0.00089
302	S10_10915362	0.44013	1	0.910556	0.00687
303	S10_10915371	0.64667	1	0.92965	0.00243
304	S10_11291449	0.65127	1	0.92965	0.00236
305	S10_11291454	0.65127	1	0.92965	0.00236
306	S10_11291481	0.65127	1	0.92965	0.00236
307	S10_11367652	0.60602	1	0.921616	0.00307
308	S10_11367663	0.60602	1	0.921616	0.00307
309	S10_11553511	0.78646	1	0.93864	0.000848
310	S10_11553521	0.78646	1	0.93864	0.000848
311	S10_11553554	0.78646	1	0.93864	0.000848
312	S10_12449653	0.74046	1	0.93864	0.00127
313	S10_12930694	0.74046	1	0.93864	0.00127
314	S10_13035007	0.73228	1	0.93864	0.00135
315	S10_13035008	0.73228	1	0.93864	0.00135
316	S10_13035015	0.73228	1	0.93864	0.00135
317	S10_13035893	0.74046	1	0.93864	0.00127
318	S10_13710172	0.93091	1	0.972512	8.69e-05
319	S10_13710919	0.69544	1	0.93864	0.00177
320	S10_13918865	0.74046	1	0.93864	0.00127
321	S10_14049368	0.87318	1	0.972512	0.000295
322	S10_14460793	0.526	1	0.921616	0.00464
323	S10_14609921	0.68298	1	0.93864	0.00193
324	S10_14811103	0.87318	1	0.972512	0.000295
325	S10_15002506	0.69544	1	0.93864	0.00177
326	S10_15093026	0.69544	1	0.93864	0.00177
327	S10_15093054	0.69544	1	0.93864	0.00177
328	S10_15199297	0.56552	1	0.921616	0.00381
329	S10_16614525	0.65127	1	0.92965	0.00236
330	S10_16616780	0.92353	1	0.972512	0.000107
331	S10_16712217	0.92353	1	0.972512	0.000107
332	S10_16894222	0.88209	1	0.972512	0.000254
333	S10_16894231	0.88209	1	0.972512	0.000254
334	S10_17362543	0.834	1	0.956789	0.000508
335	S10_17362578	0.834	1	0.956789	0.000508
336	S10_17362582	0.834	1	0.956789	0.000508
337	S10_17362616	0.834	1	0.956789	0.000508
338	S10_17632946	0.834	1	0.956789	0.000508
339	S10_17898898	0.65127	1	0.92965	0.00236
340	S10_17899015	0.48736	1	0.918771	0.00556
341	S10_18763512	0.97335	1	0.977978	1.29e-05
342	S10_19175139	0.78653	1	0.93864	0.000848
343	S10_19566420	0.97335	1	0.977978	1.29e-05
344	S10_20192796	5.73e-13	2.28e-09	1.69e-11	0.45133
345	S10_20612637	0.97335	1	0.977978	1.29e-05
346	S10_20739813	0.65127	1	0.92965	0.00236
347	S10_20954141	0.834	1	0.956789	0.000508
348	S10_20954182	0.65127	1	0.92965	0.00236
349	S10_20954209	0.65127	1	0.92965	0.00236
350	S10_20954210	0.65127	1	0.92965	0.00236
351	S10_20975660	0.65127	1	0.92965	0.00236
352	S10_21301463	0.97335	1	0.977978	1.29e-05
353	S10_21394780	0.73954	1	0.93864	0.00128
354	S10_21394790	0.73954	1	0.93864	0.00128
355	S10_21394796	0.97724	1	0.977978	9.41e-06
356	S10_21399048	0.74046	1	0.93864	0.00127
357	S10_21399072	0.74046	1	0.93864	0.00127
358	S10_21399089	0.74046	1	0.93864	0.00127
359	S10_21670101	0.78653	1	0.93864	0.000848
360	S10_21723243	0.92812	1	0.972512	9.41e-05
361	S10_21723244	0.92812	1	0.972512	9.41e-05
362	S10_21983450	0.78653	1	0.93864	0.000848
363	S10_22203951	0.97724	1	0.977978	9.41e-06
364	S10_22315850	0.97724	1	0.977978	9.41e-06
365	S10_22562127	0.97724	1	0.977978	9.41e-06
366	S10_22764816	0.834	1	0.956789	0.000508
367	S10_22764945	0.834	1	0.956789	0.000508
368	S10_23152493	0.834	1	0.956789	0.000508
369	S10_23324428	0.834	1	0.956789	0.000508
370	S10_23324430	0.73954	1	0.93864	0.00128
371	S11_97888	0.92812	1	0.972512	9.41e-05
372	S11_268351	0.92812	1	0.972512	9.41e-05
373	S11_277949	0.92812	1	0.972512	9.41e-05
374	S11_337195	0.92812	1	0.972512	9.41e-05
375	S11_338344	0.92812	1	0.972512	9.41e-05
376	S11_378655	0.92812	1	0.972512	9.41e-05
377	S11_386054	0.92812	1	0.972512	9.41e-05
378	S11_393376	0.88209	1	0.972512	0.000254
379	S11_393377	0.88209	1	0.972512	0.000254
380	S11_406857	0.92812	1	0.972512	9.41e-05
381	S11_542841	0.69544	1	0.93864	0.00177
382	S11_542964	0.92812	1	0.972512	9.41e-05
383	S11_603536	0.78653	1	0.93864	0.000848
384	S11_603787	0.78653	1	0.93864	0.000848
385	S11_603800	0.78653	1	0.93864	0.000848
386	S11_724266	0.88209	1	0.972512	0.000254
387	S11_1189450	0.78653	1	0.93864	0.000848
388	S11_1190646	0.78653	1	0.93864	0.000848
389	S11_1340456	0.65127	1	0.92965	0.00236
390	S11_1354492	0.65127	1	0.92965	0.00236
391	S11_1354498	0.65127	1	0.92965	0.00236
392	S11_1438418	0.78653	1	0.93864	0.000848
393	S11_1531762	0.78653	1	0.93864	0.000848
394	S11_1563593	0.92812	1	0.972512	9.41e-05
395	S11_1848845	0.31594	1	0.882434	0.01156
396	S11_1848859	0.31594	1	0.882434	0.01156
397	S11_1848869	0.26255	1	0.836037	0.01441
398	S11_1848886	0.31594	1	0.882434	0.01156
399	S11_1875292	0.26255	1	0.836037	0.01441
400	S11_1875341	0.19205	1	0.746778	0.01948
401	S11_1922965	0.25595	1	0.836037	0.01481
402	S11_1922984	0.25595	1	0.836037	0.01481
403	S11_1922996	0.38055	1	0.910556	0.00885
404	S11_2068184	0.23395	1	0.801254	0.01624
405	S11_2148496	0.23395	1	0.801254	0.01624
406	S11_2280757	0.19205	1	0.746778	0.01948
407	S11_2543416	0.19205	1	0.746778	0.01948
408	S11_2602671	0.28883	1	0.880898	0.01292
409	S11_2602690	0.28883	1	0.880898	0.01292
410	S11_2619925	0.28883	1	0.880898	0.01292
411	S11_2740625	0.28883	1	0.880898	0.01292
412	S11_2761690	0.25595	1	0.836037	0.01481
413	S11_2861282	0.23395	1	0.801254	0.01624
414	S11_3161271	0.23395	1	0.801254	0.01624
415	S11_3274982	0.26255	1	0.836037	0.01441
416	S11_3320990	0.26255	1	0.836037	0.01441
417	S11_3461716	0.25595	1	0.836037	0.01481
418	S11_3708659	0.74046	1	0.93864	0.00127
419	S11_3723244	0.48736	1	0.918771	0.00556
420	S11_3748890	0.74046	1	0.93864	0.00127
421	S11_3772417	0.74046	1	0.93864	0.00127
422	S11_3772435	0.74046	1	0.93864	0.00127
423	S11_3806141	0.48736	1	0.918771	0.00556
424	S11_3829824	0.74046	1	0.93864	0.00127
425	S11_3888600	0.48736	1	0.918771	0.00556
426	S11_3894131	0.74046	1	0.93864	0.00127
427	S11_3917339	0.60602	1	0.921616	0.00307
428	S11_3961117	0.48736	1	0.918771	0.00556
429	S11_4212882	0.65127	1	0.92965	0.00236
430	S11_4212893	0.65127	1	0.92965	0.00236
431	S11_4447268	0.60602	1	0.921616	0.00307
432	S11_4447286	0.65127	1	0.92965	0.00236
433	S11_4468415	0.74046	1	0.93864	0.00127
434	S11_4468482	0.60602	1	0.921616	0.00307
435	S11_4503755	0.48736	1	0.918771	0.00556
436	S11_4862422	0.38055	1	0.910556	0.00885
437	S11_5038612	0.48736	1	0.918771	0.00556
438	S11_5051213	0.48736	1	0.918771	0.00556
439	S11_5056997	0.48736	1	0.918771	0.00556
440	S11_5058213	0.48248	1	0.918771	0.00569
441	S11_5058227	0.48736	1	0.918771	0.00556
442	S11_5058250	0.60602	1	0.921616	0.00307
443	S11_5058252	0.60602	1	0.921616	0.00307
444	S11_5086913	0.60602	1	0.921616	0.00307
445	S11_5181439	0.48736	1	0.918771	0.00556
446	S11_5471260	0.48736	1	0.918771	0.00556
447	S11_5478823	0.48736	1	0.918771	0.00556
448	S11_5978546	0.60784	1	0.921616	0.00304
449	S11_5989297	0.60784	1	0.921616	0.00304
450	S11_5989344	0.74046	1	0.93864	0.00127
451	S11_5989350	0.74046	1	0.93864	0.00127
452	S11_6031156	0.74046	1	0.93864	0.00127
453	S11_6033360	0.60784	1	0.921616	0.00304
454	S11_6096886	0.74046	1	0.93864	0.00127
455	S11_6169828	0.60784	1	0.921616	0.00304
456	S11_6200555	0.60784	1	0.921616	0.00304
457	S11_6349321	0.60784	1	0.921616	0.00304
458	S11_6654994	0.88209	1	0.972512	0.000254
459	S11_7006773	0.88209	1	0.972512	0.000254
460	S11_7038696	0.88209	1	0.972512	0.000254
461	S11_7050264	0.97335	1	0.977978	1.29e-05
462	S11_7860835	0.92812	1	0.972512	9.41e-05
463	S11_7956769	0.92812	1	0.972512	9.41e-05
464	S11_8123140	0.92812	1	0.972512	9.41e-05
465	S11_8228490	0.73954	1	0.93864	0.00128
466	S11_8425328	0.65127	1	0.92965	0.00236
467	S11_8425347	0.65127	1	0.92965	0.00236
468	S11_8491042	0.526	1	0.921616	0.00464
469	S11_8566870	0.526	1	0.921616	0.00464
470	S11_8566903	0.526	1	0.921616	0.00464
471	S11_8648407	0.56506	1	0.921616	0.00382
472	S11_8649496	0.65127	1	0.92965	0.00236
473	S11_8649508	0.56506	1	0.921616	0.00382
474	S11_8649532	0.56506	1	0.921616	0.00382
475	S11_8665386	0.56506	1	0.921616	0.00382
476	S11_8665420	0.526	1	0.921616	0.00464
477	S11_8665431	0.56506	1	0.921616	0.00382
478	S11_8665760	0.56506	1	0.921616	0.00382
479	S11_8678172	0.526	1	0.921616	0.00464
480	S11_8997546	0.69295	1	0.93864	0.0018
481	S11_8997550	0.65127	1	0.92965	0.00236
482	S11_9486124	0.48736	1	0.918771	0.00556
483	S11_9494475	0.73954	1	0.93864	0.00128
484	S11_9700366	0.64667	1	0.92965	0.00243
485	S11_9838540	0.48736	1	0.918771	0.00556
486	S11_10347240	0.64667	1	0.92965	0.00243
487	S11_10505165	0.78136	1	0.93864	0.00089
488	S11_10539303	0.78136	1	0.93864	0.00089
489	S11_10539337	0.78136	1	0.93864	0.00089
490	S11_10841885	0.78136	1	0.93864	0.00089
491	S11_10841894	0.78136	1	0.93864	0.00089
492	S11_11105400	0.78136	1	0.93864	0.00089
493	S11_11110177	0.78136	1	0.93864	0.00089
494	S11_11110187	0.78136	1	0.93864	0.00089
495	S11_11110203	0.73954	1	0.93864	0.00128
496	S11_12182191	0.78136	1	0.93864	0.00089
497	S11_12186616	0.60784	1	0.921616	0.00304
498	S11_12382125	0.78136	1	0.93864	0.00089
499	S11_12399987	0.78136	1	0.93864	0.00089
500	S11_13021876	0.65127	1	0.92965	0.00236
501	S11_13175550	9.41e-31	3.74e-27	7.19e-29	0.78465
502	S11_13317328	0.52288	1	0.921616	0.00471
503	S11_13317330	0.52288	1	0.921616	0.00471
504	S11_13317353	0.52288	1	0.921616	0.00471
505	S11_13538499	0.87917	1	0.972512	0.000267
506	S11_17114786	0.97335	1	0.977978	1.29e-05
507	S11_17114790	0.97335	1	0.977978	1.29e-05
508	S11_17114791	0.92812	1	0.972512	9.41e-05
509	S11_17114846	0.97335	1	0.977978	1.29e-05
510	S11_17457974	0.97724	1	0.977978	9.41e-06
511	S11_17753239	0.97724	1	0.977978	9.41e-06
512	S11_17753259	0.97724	1	0.977978	9.41e-06
513	S11_18106476	0.97724	1	0.977978	9.41e-06
514	S11_18122307	0.97724	1	0.977978	9.41e-06
515	S11_18122308	0.97724	1	0.977978	9.41e-06
516	S11_18122334	0.97724	1	0.977978	9.41e-06
517	S11_18137389	0.97724	1	0.977978	9.41e-06
518	S11_18173083	0.97724	1	0.977978	9.41e-06
519	S11_18236976	0.97724	1	0.977978	9.41e-06
520	S11_18253388	0.78653	1	0.93864	0.000848
521	S11_18253461	0.97724	1	0.977978	9.41e-06
522	S11_18407177	0.52288	1	0.921616	0.00471
523	S11_18407202	0.78653	1	0.93864	0.000848
524	S11_18407204	5.32e-40	2.11e-36	5.56e-38	0.86786
525	S11_18407233	0.52288	1	0.921616	0.00471
526	S11_18407315	0.97724	1	0.977978	9.41e-06
527	S11_18407379	0.97724	1	0.977978	9.41e-06
528	S11_18472452	0.97724	1	0.977978	9.41e-06
529	S11_18674510	0.78653	1	0.93864	0.000848
530	S11_18674585	0.83029	1	0.956789	0.000531
531	S11_18674624	0.78653	1	0.93864	0.000848
532	S11_18678326	0.78653	1	0.93864	0.000848
533	S11_18918204	0.97724	1	0.977978	9.41e-06
534	S11_19044925	0.97724	1	0.977978	9.41e-06
535	S11_19116794	0.87917	1	0.972512	0.000267
536	S11_19234794	0.97724	1	0.977978	9.41e-06
537	S11_19234830	0.92812	1	0.972512	9.41e-05
538	S11_19289585	0.87917	1	0.972512	0.000267
539	S11_19405758	0.78653	1	0.93864	0.000848
540	S11_19776652	0.60784	1	0.921616	0.00304
541	S11_19857487	0.48736	1	0.918771	0.00556
542	S11_19921269	0.28883	1	0.880898	0.01292
543	S11_19921272	0.28883	1	0.880898	0.01292
544	S11_19931978	0.56506	1	0.921616	0.00382
545	S11_19967938	0.56506	1	0.921616	0.00382
546	S11_19967958	0.56506	1	0.921616	0.00382
547	S11_19967980	0.56506	1	0.921616	0.00382
548	S11_20032727	0.56506	1	0.921616	0.00382
549	S12_331093	0.06897	1	0.402477	0.03751
550	S12_636844	0.04378	1	0.285684	0.04591
551	S12_1111840	0.03894	1	0.260957	0.04809
552	S12_1145705	0.02074	1	0.189473	0.05996
553	S12_1374370	0.01038	1	0.145247	0.07312
554	S12_1374406	0.04378	1	0.285684	0.04591
555	S12_1522877	0.11562	1	0.571555	0.02821
556	S12_1627317	0.05418	1	0.34505	0.04195
557	S12_1648557	0.06897	1	0.402477	0.03751
558	S12_1649693	0.06897	1	0.402477	0.03751
559	S12_1696218	0.06144	1	0.371068	0.03963
560	S12_1857163	0.06144	1	0.371068	0.03963
561	S12_1904444	0.04378	1	0.285684	0.04591
562	S12_1957046	0.06897	1	0.402477	0.03751
563	S12_1957078	0.03423	1	0.251346	0.05051
564	S12_2313453	0.02074	1	0.189473	0.05996
565	S12_2334476	0.05418	1	0.34505	0.04195
566	S12_2460319	0.02363	1	0.209611	0.05749
567	S12_2469104	0.03894	1	0.260957	0.04809
568	S12_2645369	0.03894	1	0.260957	0.04809
569	S12_3019738	0.02363	1	0.209611	0.05749
570	S12_3110096	0.02074	1	0.189473	0.05996
571	S12_3984341	0.02363	1	0.209611	0.05749
572	S12_3984360	0.02363	1	0.209611	0.05749
573	S12_5569416	0.07668	1	0.43285	0.03558
574	S12_5576183	0.07668	1	0.43285	0.03558
575	S12_5679183	0.07668	1	0.43285	0.03558
576	S12_6173399	0.06897	1	0.402477	0.03751
577	S12_6209208	0.07668	1	0.43285	0.03558
578	S12_6278643	0.1042	1	0.535001	0.03006
579	S12_6546293	0.18399	1	0.744415	0.0202
580	S12_6852646	0.1675	1	0.70663	0.02178
581	S12_6892734	0.1675	1	0.70663	0.02178
582	S12_6949931	0.25595	1	0.836037	0.01481
583	S12_6969584	0.23395	1	0.801254	0.01624
584	S12_7059189	0.3439	1	0.893227	0.0103
585	S12_7087109	0.23395	1	0.801254	0.01624
586	S12_7244308	0.11562	1	0.571555	0.02821
587	S12_7338961	0.11562	1	0.571555	0.02821
588	S12_7339063	0.11562	1	0.571555	0.02821
589	S12_7429289	0.11562	1	0.571555	0.02821
590	S12_7527058	0.07668	1	0.43285	0.03558
591	S12_8078724	0.07668	1	0.43285	0.03558
592	S12_8078741	0.07668	1	0.43285	0.03558
593	S12_8113416	0.07668	1	0.43285	0.03558
594	S12_8182812	0.11562	1	0.571555	0.02821
595	S12_8349620	0.18399	1	0.744415	0.0202
596	S12_8352090	0.18399	1	0.744415	0.0202
597	S12_12974979	0.07668	1	0.43285	0.03558
598	S12_12975011	0.07668	1	0.43285	0.03558
599	S12_13886018	0.83029	1	0.956789	0.000531
600	S12_14664300	0.18399	1	0.744415	0.0202
601	S12_18695312	0.07668	1	0.43285	0.03558
602	S12_19775411	0.18399	1	0.744415	0.0202
603	S12_20394652	0.25595	1	0.836037	0.01481
604	S12_20454815	0.25595	1	0.836037	0.01481
605	S12_20468945	0.25595	1	0.836037	0.01481
606	S12_20565526	0.25595	1	0.836037	0.01481
607	S12_21429976	0.1675	1	0.70663	0.02178
608	S12_21431223	0.25595	1	0.836037	0.01481
609	S12_21436397	0.1675	1	0.70663	0.02178
610	S12_21613332	0.25595	1	0.836037	0.01481
611	S12_21619099	0.25595	1	0.836037	0.01481
612	S12_21632422	0.25595	1	0.836037	0.01481
613	S12_21804828	0.48248	1	0.918771	0.00569
614	S12_21804910	0.48248	1	0.918771	0.00569
615	S12_21816598	0.48248	1	0.918771	0.00569
616	S12_21992554	0.3439	1	0.893227	0.0103
617	S12_21992563	0.3439	1	0.893227	0.0103
618	S12_22136336	0.3439	1	0.893227	0.0103
619	S12_22201237	0.3439	1	0.893227	0.0103
620	S12_22201261	0.3439	1	0.893227	0.0103
621	S12_22409192	0.3439	1	0.893227	0.0103
622	S12_22412409	0.3439	1	0.893227	0.0103
623	S12_22588433	0.3439	1	0.893227	0.0103
624	S12_22590755	0.25595	1	0.836037	0.01481
625	S12_22597504	0.18399	1	0.744415	0.0202
626	S12_22625036	0.18399	1	0.744415	0.0202
627	S12_23426060	0.3439	1	0.893227	0.0103
628	S12_23426165	0.3439	1	0.893227	0.0103
629	S12_23473441	0.3439	1	0.893227	0.0103
630	S12_23572906	0.3439	1	0.893227	0.0103
631	S12_23966754	0.3439	1	0.893227	0.0103
632	S12_24240169	0.18399	1	0.744415	0.0202
633	S13_162261	0.37625	1	0.910556	0.00901
634	S13_162274	0.37625	1	0.910556	0.00901
635	S13_189300	0.37625	1	0.910556	0.00901
636	S13_192452	0.37625	1	0.910556	0.00901
637	S13_540700	0.37625	1	0.910556	0.00901
638	S13_565175	0.55474	1	0.921616	0.00403
639	S13_733495	0.34074	1	0.893227	0.01044
640	S13_747540	0.34074	1	0.893227	0.01044
641	S13_871667	0.34074	1	0.893227	0.01044
642	S13_937634	0.34074	1	0.893227	0.01044
643	S13_994727	0.48125	1	0.918771	0.00572
644	S13_1065301	0.78653	1	0.93864	0.000848
645	S13_1065337	0.87917	1	0.972512	0.000267
646	S13_1065353	0.87917	1	0.972512	0.000267
647	S13_1065378	0.64667	1	0.92965	0.00243
648	S13_1065405	0.64667	1	0.92965	0.00243
649	S13_1240554	0.87917	1	0.972512	0.000267
650	S13_1240569	0.87917	1	0.972512	0.000267
651	S13_1240622	0.87917	1	0.972512	0.000267
652	S13_1324269	0.97724	1	0.977978	9.41e-06
653	S13_1324270	0.97724	1	0.977978	9.41e-06
654	S13_1457318	0.92812	1	0.972512	9.41e-05
655	S13_1527520	0.78653	1	0.93864	0.000848
656	S13_1559573	0.60602	1	0.921616	0.00307
657	S13_1569414	0.69295	1	0.93864	0.0018
658	S13_1582100	0.92812	1	0.972512	9.41e-05
659	S13_1582107	0.92812	1	0.972512	9.41e-05
660	S13_1582108	0.92812	1	0.972512	9.41e-05
661	S13_1582133	0.73954	1	0.93864	0.00128
662	S13_1582139	0.73954	1	0.93864	0.00128
663	S13_1597708	0.64667	1	0.92965	0.00243
664	S13_1643021	0.60784	1	0.921616	0.00304
665	S13_1652023	0.44955	1	0.910556	0.00659
666	S13_1777360	0.44955	1	0.910556	0.00659
667	S13_1787717	0.44955	1	0.910556	0.00659
668	S13_1787719	0.44955	1	0.910556	0.00659
669	S13_1909682	0.18882	1	0.744415	0.01976
670	S13_1936595	0.31709	1	0.882434	0.0115
671	S13_1958424	0.25709	1	0.836037	0.01474
672	S13_2111585	0.31709	1	0.882434	0.0115
673	S13_2230198	0.25709	1	0.836037	0.01474
674	S13_2300443	0.31709	1	0.882434	0.0115
675	S13_2479702	0.52288	1	0.921616	0.00471
676	S13_2479739	0.52288	1	0.921616	0.00471
677	S13_2519069	0.69295	1	0.93864	0.0018
678	S13_2546796	0.56506	1	0.921616	0.00382
679	S13_2546804	0.56506	1	0.921616	0.00382
680	S13_2841955	0.56506	1	0.921616	0.00382
681	S13_2843228	0.56506	1	0.921616	0.00382
682	S13_2843273	0.52288	1	0.921616	0.00471
683	S13_2843327	0.52288	1	0.921616	0.00471
684	S13_2952117	0.56506	1	0.921616	0.00382
685	S13_2952135	0.52288	1	0.921616	0.00471
686	S13_2952138	0.56506	1	0.921616	0.00382
687	S13_3077997	0.56506	1	0.921616	0.00382
688	S13_3082687	0.56506	1	0.921616	0.00382
689	S13_3137614	0.52288	1	0.921616	0.00471
690	S13_3284596	0.52288	1	0.921616	0.00471
691	S13_3284854	0.52288	1	0.921616	0.00471
692	S13_3450307	0.41252	1	0.910556	0.00773
693	S13_3521148	0.52288	1	0.921616	0.00471
694	S13_3558343	0.44955	1	0.910556	0.00659
695	S13_3806601	0.69295	1	0.93864	0.0018
696	S13_3823306	0.69295	1	0.93864	0.0018
697	S13_3823345	0.69295	1	0.93864	0.0018
698	S13_3828664	0.69295	1	0.93864	0.0018
699	S13_3828670	0.44955	1	0.910556	0.00659
700	S13_3828684	0.69295	1	0.93864	0.0018
701	S13_3828736	0.56506	1	0.921616	0.00382
702	S13_3829173	0.60784	1	0.921616	0.00304
703	S13_3829204	0.69295	1	0.93864	0.0018
704	S13_3829207	0.56506	1	0.921616	0.00382
705	S13_3842014	0.60784	1	0.921616	0.00304
706	S13_3844181	0.60784	1	0.921616	0.00304
707	S13_3849239	0.60784	1	0.921616	0.00304
708	S13_3949369	0.60784	1	0.921616	0.00304
709	S13_3980617	0.60784	1	0.921616	0.00304
710	S13_3980631	0.60784	1	0.921616	0.00304
711	S13_3982568	0.60784	1	0.921616	0.00304
712	S13_3982612	0.60784	1	0.921616	0.00304
713	S13_3982628	0.60784	1	0.921616	0.00304
714	S13_4005088	0.60784	1	0.921616	0.00304
715	S13_4034579	0.60784	1	0.921616	0.00304
716	S13_4150097	0.56506	1	0.921616	0.00382
717	S13_4150123	0.56506	1	0.921616	0.00382
718	S13_4505879	0.73954	1	0.93864	0.00128
719	S13_4512704	0.69295	1	0.93864	0.0018
720	S13_4512730	0.69295	1	0.93864	0.0018
721	S13_4512755	0.69295	1	0.93864	0.0018
722	S13_4586125	0.92812	1	0.972512	9.41e-05
723	S13_4586148	0.92812	1	0.972512	9.41e-05
724	S13_4586235	0.73954	1	0.93864	0.00128
725	S13_4586259	0.73954	1	0.93864	0.00128
726	S13_4663023	0.69295	1	0.93864	0.0018
727	S13_4706573	0.73954	1	0.93864	0.00128
728	S13_4706650	0.73954	1	0.93864	0.00128
729	S13_4706651	0.83029	1	0.956789	0.000531
730	S13_4821843	0.52288	1	0.921616	0.00471
731	S13_4932883	0.56506	1	0.921616	0.00382
732	S13_4932885	0.56506	1	0.921616	0.00382
733	S13_4932905	0.64667	1	0.92965	0.00243
734	S13_4932908	0.64667	1	0.92965	0.00243
735	S13_5027408	0.60062	1	0.921616	0.00316
736	S13_5027411	0.52288	1	0.921616	0.00471
737	S13_5039354	0.52288	1	0.921616	0.00471
738	S13_5255333	0.31709	1	0.882434	0.0115
739	S13_5276807	0.31709	1	0.882434	0.0115
740	S13_5276819	0.31709	1	0.882434	0.0115
741	S13_5330042	0.37625	1	0.910556	0.00901
742	S13_5349334	0.28665	1	0.880898	0.01304
743	S13_5370150	0.31709	1	0.882434	0.0115
744	S13_5370164	0.28665	1	0.880898	0.01304
745	S13_5378851	0.31709	1	0.882434	0.0115
746	S13_5513944	0.28665	1	0.880898	0.01304
747	S13_5764296	0.23711	1	0.801254	0.01603
748	S13_5772965	0.23711	1	0.801254	0.01603
749	S13_5772973	0.23711	1	0.801254	0.01603
750	S13_5862716	0.23711	1	0.801254	0.01603
751	S13_6706511	0.08054	1	0.447019	0.03469
752	S13_6727708	0.13479	1	0.62069	0.02552
753	S13_6793363	0.11736	1	0.571555	0.02795
754	S13_6793380	0.11736	1	0.571555	0.02795
755	S13_6947241	0.08054	1	0.447019	0.03469
756	S13_7111798	0.13479	1	0.62069	0.02552
757	S13_7111799	0.13479	1	0.62069	0.02552
758	S13_7405368	0.13479	1	0.62069	0.02552
759	S13_7969131	0.13479	1	0.62069	0.02552
760	S13_7969138	0.08054	1	0.447019	0.03469
761	S13_7984487	0.13479	1	0.62069	0.02552
762	S13_8314835	0.11736	1	0.571555	0.02795
763	S13_8319847	0.08054	1	0.447019	0.03469
764	S13_8319848	0.13479	1	0.62069	0.02552
765	S13_8598959	0.18882	1	0.744415	0.01976
766	S13_8929490	0.13479	1	0.62069	0.02552
767	S13_8987469	0.13479	1	0.62069	0.02552
768	S13_8989358	0.08054	1	0.447019	0.03469
769	S13_9373304	0.52288	1	0.921616	0.00471
770	S13_9506557	0.11736	1	0.571555	0.02795
771	S13_9687936	0.11736	1	0.571555	0.02795
772	S13_9981765	0.21252	1	0.770347	0.01781
773	S13_10677625	0.21252	1	0.770347	0.01781
774	S13_11397695	0.31709	1	0.882434	0.0115
775	S13_11400244	0.18882	1	0.744415	0.01976
776	S13_11400266	0.21252	1	0.770347	0.01781
777	S13_12938215	0.28665	1	0.880898	0.01304
778	S13_13502036	0.13479	1	0.62069	0.02552
779	S13_14230853	0.21252	1	0.770347	0.01781
780	S13_14466780	0.15308	1	0.670717	0.02332
781	S13_14466870	0.15308	1	0.670717	0.02332
782	S13_14488621	0.15308	1	0.670717	0.02332
783	S13_14516270	0.13479	1	0.62069	0.02552
784	S13_14783565	0.15308	1	0.670717	0.02332
785	S13_14783598	0.15308	1	0.670717	0.02332
786	S13_14811308	0.15308	1	0.670717	0.02332
787	S13_15188489	0.15308	1	0.670717	0.02332
788	S13_15619757	0.09337	1	0.490162	0.03202
789	S13_15619767	0.09337	1	0.490162	0.03202
790	S13_15619785	0.15308	1	0.670717	0.02332
791	S13_15817890	0.15308	1	0.670717	0.02332
792	S13_15819959	0.09337	1	0.490162	0.03202
793	S13_15946571	0.18882	1	0.744415	0.01976
794	S13_15994905	0.15308	1	0.670717	0.02332
795	S13_16718443	0.13479	1	0.62069	0.02552
796	S13_16718471	0.13479	1	0.62069	0.02552
797	S13_16733953	0.21252	1	0.770347	0.01781
798	S13_17691305	0.60784	1	0.921616	0.00304
799	S13_17691328	0.41252	1	0.910556	0.00773
800	S13_18015965	0.18882	1	0.744415	0.01976
801	S13_18019292	0.21252	1	0.770347	0.01781
802	S13_18019308	0.52288	1	0.921616	0.00471
803	S13_18019317	0.69295	1	0.93864	0.0018
804	S13_18083260	0.21252	1	0.770347	0.01781
805	S13_18083294	0.21252	1	0.770347	0.01781
806	S13_18428857	0.44955	1	0.910556	0.00659
807	S13_18428871	0.21252	1	0.770347	0.01781
808	S13_18428875	0.21252	1	0.770347	0.01781
809	S13_18428943	0.21252	1	0.770347	0.01781
810	S13_18442845	0.41252	1	0.910556	0.00773
811	S13_18442846	0.41252	1	0.910556	0.00773
812	S13_18442915	0.21252	1	0.770347	0.01781
813	S13_18442931	0.13479	1	0.62069	0.02552
814	S13_18442936	0.13479	1	0.62069	0.02552
815	S13_18442943	0.13479	1	0.62069	0.02552
816	S13_18442957	0.21252	1	0.770347	0.01781
817	S13_18443301	0.13479	1	0.62069	0.02552
818	S13_18443305	0.13479	1	0.62069	0.02552
819	S13_18522140	0.13479	1	0.62069	0.02552
820	S13_18532785	0.21252	1	0.770347	0.01781
821	S13_20346527	0.21252	1	0.770347	0.01781
822	S13_20400844	0.28665	1	0.880898	0.01304
823	S13_20400888	0.28665	1	0.880898	0.01304
824	S13_20487847	0.31709	1	0.882434	0.0115
825	S13_20488173	0.31709	1	0.882434	0.0115
826	S13_20488195	0.31709	1	0.882434	0.0115
827	S13_20488380	0.31709	1	0.882434	0.0115
828	S13_20488406	0.28665	1	0.880898	0.01304
829	S13_20540126	0.31709	1	0.882434	0.0115
830	S13_20618909	0.31709	1	0.882434	0.0115
831	S13_20618935	0.31709	1	0.882434	0.0115
832	S13_20851839	0.21252	1	0.770347	0.01781
833	S13_20851866	0.31709	1	0.882434	0.0115
834	S13_20851871	0.31709	1	0.882434	0.0115
835	S13_20851889	0.31709	1	0.882434	0.0115
836	S13_20851891	0.41252	1	0.910556	0.00773
837	S13_21188840	0.31709	1	0.882434	0.0115
838	S13_21407938	0.28665	1	0.880898	0.01304
839	S13_21407952	0.31709	1	0.882434	0.0115
840	S13_21530552	0.44955	1	0.910556	0.00659
841	S13_21566949	0.21252	1	0.770347	0.01781
842	S13_22173110	0.31709	1	0.882434	0.0115
843	S13_22315581	0.28665	1	0.880898	0.01304
844	S13_22435496	0.44955	1	0.910556	0.00659
845	S13_22480023	0.44955	1	0.910556	0.00659
846	S13_22830829	0.44955	1	0.910556	0.00659
847	S13_22843980	0.44955	1	0.910556	0.00659
848	S13_23201819	0.31709	1	0.882434	0.0115
849	S13_23201828	0.31709	1	0.882434	0.0115
850	S13_23201872	0.31709	1	0.882434	0.0115
851	S13_23201893	0.31709	1	0.882434	0.0115
852	S13_23357956	0.56506	1	0.921616	0.00382
853	S13_23358076	0.56506	1	0.921616	0.00382
854	S13_24755127	0.41252	1	0.910556	0.00773
855	S13_24755155	0.41252	1	0.910556	0.00773
856	S13_24755175	0.41252	1	0.910556	0.00773
857	S13_24954447	0.44955	1	0.910556	0.00659
858	S13_25156624	0.41252	1	0.910556	0.00773
859	S13_25684322	0.44955	1	0.910556	0.00659
860	S13_25834872	0.41252	1	0.910556	0.00773
861	S13_25888966	0.44955	1	0.910556	0.00659
862	S13_25889014	0.44955	1	0.910556	0.00659
863	S13_25898972	0.31709	1	0.882434	0.0115
864	S13_25958342	0.56506	1	0.921616	0.00382
865	S13_25989396	0.56506	1	0.921616	0.00382
866	S13_26025336	0.41252	1	0.910556	0.00773
867	S13_26163693	0.52288	1	0.921616	0.00471
868	S13_26178276	0.52288	1	0.921616	0.00471
869	S13_26189199	0.41252	1	0.910556	0.00773
870	S13_26189226	0.41252	1	0.910556	0.00773
871	S13_26212558	0.41252	1	0.910556	0.00773
872	S13_26226302	0.41252	1	0.910556	0.00773
873	S13_26226329	0.41252	1	0.910556	0.00773
874	S13_26277394	0.73954	1	0.93864	0.00128
875	S13_26460963	0.56506	1	0.921616	0.00382
876	S13_26577673	0.31709	1	0.882434	0.0115
877	S13_26577689	0.31709	1	0.882434	0.0115
878	S13_26754940	0.44955	1	0.910556	0.00659
879	S13_26763093	0.44955	1	0.910556	0.00659
880	S13_26797709	0.31709	1	0.882434	0.0115
881	S13_26797712	0.31709	1	0.882434	0.0115
882	S13_26956208	0.41252	1	0.910556	0.00773
883	S13_27090248	0.44955	1	0.910556	0.00659
884	S13_27096848	0.41252	1	0.910556	0.00773
885	S13_27438047	0.44955	1	0.910556	0.00659
886	S13_27471747	0.41252	1	0.910556	0.00773
887	S13_27554317	0.44955	1	0.910556	0.00659
888	S13_27737082	0.44955	1	0.910556	0.00659
889	S13_27757127	0.41252	1	0.910556	0.00773
890	S13_27770994	0.41252	1	0.910556	0.00773
891	S13_27771042	0.44955	1	0.910556	0.00659
892	S13_27780761	0.41252	1	0.910556	0.00773
893	S13_27876350	0.44955	1	0.910556	0.00659
894	S13_27898024	0.60784	1	0.921616	0.00304
895	S13_27900921	0.56506	1	0.921616	0.00382
896	S13_27900925	0.44955	1	0.910556	0.00659
897	S13_27900931	0.56506	1	0.921616	0.00382
898	S13_27918080	0.41252	1	0.910556	0.00773
899	S13_27918469	0.44955	1	0.910556	0.00659
900	S13_28078589	0.44955	1	0.910556	0.00659
901	S13_28078667	0.44955	1	0.910556	0.00659
902	S13_28441372	0.41252	1	0.910556	0.00773
903	S13_28441388	0.41252	1	0.910556	0.00773
904	S13_28485008	0.56506	1	0.921616	0.00382
905	S13_28629049	0.44955	1	0.910556	0.00659
906	S13_28629086	0.44955	1	0.910556	0.00659
907	S13_28629088	0.44955	1	0.910556	0.00659
908	S13_28629125	0.56506	1	0.921616	0.00382
909	S13_28629129	0.44955	1	0.910556	0.00659
910	S13_28712167	0.56506	1	0.921616	0.00382
911	S13_28712445	0.56506	1	0.921616	0.00382
912	S13_28937493	0.56506	1	0.921616	0.00382
913	S13_28937532	0.56506	1	0.921616	0.00382
914	S13_29028209	0.52288	1	0.921616	0.00471
915	S13_29057820	0.56506	1	0.921616	0.00382
916	S14_26389	0.22846	1	0.800617	0.01663
917	S14_26390	0.22846	1	0.800617	0.01663
918	S14_26395	0.21252	1	0.770347	0.01781
919	S14_395496	0.08054	1	0.447019	0.03469
920	S14_395540	0.08054	1	0.447019	0.03469
921	S14_413942	0.07232	1	0.414718	0.03665
922	S14_414508	0.07232	1	0.414718	0.03665
923	S14_734748	0.02141	1	0.192496	0.05935
924	S14_881592	0.07232	1	0.414718	0.03665
925	S14_881602	0.07232	1	0.414718	0.03665
926	S14_997752	0.07232	1	0.414718	0.03665
927	S14_997833	0.01771	1	0.189473	0.06295
928	S14_1007104	0.05357	1	0.345036	0.04216
929	S14_1007110	0.04064	1	0.268724	0.04729
930	S14_1027680	0.07232	1	0.414718	0.03665
931	S14_1027758	0.01771	1	0.189473	0.06295
932	S14_1050741	0.01771	1	0.189473	0.06295
933	S14_1062292	0.02875	1	0.245009	0.05379
934	S14_1065366	0.07232	1	0.414718	0.03665
935	S14_1153274	0.07232	1	0.414718	0.03665
936	S14_1153323	0.04064	1	0.268724	0.04729
937	S14_1537587	0.01771	1	0.189473	0.06295
938	S14_1596632	0.04723	1	0.306686	0.0445
939	S14_1597025	0.01052	1	0.146689	0.07287
940	S14_1644388	0.0825	1	0.447889	0.03425
941	S14_1644398	0.02141	1	0.192496	0.05935
942	S14_1644426	0.0825	1	0.447889	0.03425
943	S14_1644428	0.0825	1	0.447889	0.03425
944	S14_1705165	0.0825	1	0.447889	0.03425
945	S14_1705203	0.0825	1	0.447889	0.03425
946	S14_1763389	0.02141	1	0.192496	0.05935
947	S14_2062712	0.0825	1	0.447889	0.03425
948	S14_2498851	0.10694	1	0.546949	0.0296
949	S14_2846470	0.04723	1	0.306686	0.0445
950	S14_3048531	0.03447	1	0.251346	0.05038
951	S14_3048570	0.03447	1	0.251346	0.05038
952	S14_3048636	0.0825	1	0.447889	0.03425
953	S14_3066185	0.0825	1	0.447889	0.03425
954	S14_3069689	0.02141	1	0.192496	0.05935
955	S14_3069789	0.04723	1	0.306686	0.0445
956	S14_3070713	0.05418	1	0.34505	0.04195
957	S14_3070777	0.04064	1	0.268724	0.04729
958	S14_3076105	0.03447	1	0.251346	0.05038
959	S14_3084705	0.02141	1	0.192496	0.05935
960	S14_3191241	0.03447	1	0.251346	0.05038
961	S14_3191286	0.0825	1	0.447889	0.03425
962	S14_3191299	0.0825	1	0.447889	0.03425
963	S14_3191300	0.0825	1	0.447889	0.03425
964	S14_3216815	0.03447	1	0.251346	0.05038
965	S14_3222720	0.0825	1	0.447889	0.03425
966	S14_3256262	0.03447	1	0.251346	0.05038
967	S14_3256274	0.03447	1	0.251346	0.05038
968	S14_3296164	0.0825	1	0.447889	0.03425
969	S14_3321418	0.02141	1	0.192496	0.05935
970	S14_3596942	0.0825	1	0.447889	0.03425
971	S14_3596980	0.03447	1	0.251346	0.05038
972	S14_3891954	0.10694	1	0.546949	0.0296
973	S14_4065142	0.0825	1	0.447889	0.03425
974	S14_4196799	0.09314	1	0.490162	0.03207
975	S14_4228116	0.03447	1	0.251346	0.05038
976	S14_4228151	0.06266	1	0.377289	0.03927
977	S14_4228160	0.03447	1	0.251346	0.05038
978	S14_4228161	0.03447	1	0.251346	0.05038
979	S14_4228162	0.03447	1	0.251346	0.05038
980	S14_4290008	0.03447	1	0.251346	0.05038
981	S14_4921219	0.12119	1	0.578857	0.02738
982	S14_4924133	0.03447	1	0.251346	0.05038
983	S14_5274160	0.07232	1	0.414718	0.03665
984	S14_5274186	0.07232	1	0.414718	0.03665
985	S14_5737618	0.03447	1	0.251346	0.05038
986	S14_5737727	0.12119	1	0.578857	0.02738
987	S14_5771919	0.12119	1	0.578857	0.02738
988	S14_5804788	0.12119	1	0.578857	0.02738
989	S14_5841752	0.03447	1	0.251346	0.05038
990	S14_6003431	0.05357	1	0.345036	0.04216
991	S14_6003437	0.05357	1	0.345036	0.04216
992	S14_6003441	0.12119	1	0.578857	0.02738
993	S14_6008125	0.12119	1	0.578857	0.02738
994	S14_6071298	0.12119	1	0.578857	0.02738
995	S14_6071669	0.12119	1	0.578857	0.02738
996	S14_6079907	0.12119	1	0.578857	0.02738
997	S14_6175917	0.07232	1	0.414718	0.03665
998	S14_6596440	0.12119	1	0.578857	0.02738
999	S14_6712024	0.05357	1	0.345036	0.04216
1000	S14_7452936	0.28665	1	0.880898	0.01304
1001	S14_7482081	0.18882	1	0.744415	0.01976
1002	S14_7588554	0.13479	1	0.62069	0.02552
1003	S14_7588575	0.34839	1	0.893227	0.01011
1004	S14_7623091	0.21252	1	0.770347	0.01781
1005	S14_7684469	0.26255	1	0.836037	0.01441
1006	S14_7744603	0.13479	1	0.62069	0.02552
1007	S14_7776601	0.13479	1	0.62069	0.02552
1008	S14_7829543	0.18882	1	0.744415	0.01976
1009	S14_7831615	0.13479	1	0.62069	0.02552
1010	S14_7925044	0.44955	1	0.910556	0.00659
1011	S14_7925062	0.44955	1	0.910556	0.00659
1012	S14_7939992	0.25709	1	0.836037	0.01474
1013	S14_7966516	0.44955	1	0.910556	0.00659
1014	S14_8196757	0.48125	1	0.918771	0.00572
1015	S14_8586882	0.28665	1	0.880898	0.01304
1016	S14_8660835	0.37625	1	0.910556	0.00901
1017	S14_8861085	0.60784	1	0.921616	0.00304
1018	S14_8894287	0.60784	1	0.921616	0.00304
1019	S14_9036371	0.48736	1	0.918771	0.00556
1020	S14_9154939	0.37625	1	0.910556	0.00901
1021	S14_9154944	0.60784	1	0.921616	0.00304
1022	S14_9154963	0.60784	1	0.921616	0.00304
1023	S14_9705369	0.64667	1	0.92965	0.00243
1024	S14_10102083	0.60784	1	0.921616	0.00304
1025	S14_10108325	0.34839	1	0.893227	0.01011
1026	S14_10108326	0.34839	1	0.893227	0.01011
1027	S14_10197486	0.28665	1	0.880898	0.01304
1028	S14_11011403	0.28665	1	0.880898	0.01304
1029	S14_11119038	0.52288	1	0.921616	0.00471
1030	S14_11577226	0.65127	1	0.92965	0.00236
1031	S14_11681195	0.41252	1	0.910556	0.00773
1032	S14_11862227	0.41252	1	0.910556	0.00773
1033	S14_12832652	0.41252	1	0.910556	0.00773
1034	S14_12832703	0.65127	1	0.92965	0.00236
1035	S14_12832737	0.65127	1	0.92965	0.00236
1036	S14_12833864	0.52288	1	0.921616	0.00471
1037	S14_13209261	0.78653	1	0.93864	0.000848
1038	S14_14200154	0.41252	1	0.910556	0.00773
1039	S14_14200159	0.65127	1	0.92965	0.00236
1040	S14_15879757	0.52288	1	0.921616	0.00471
1041	S14_17450465	0.41252	1	0.910556	0.00773
1042	S14_17855417	0.87917	1	0.972512	0.000267
1043	S14_18307597	0.31709	1	0.882434	0.0115
1044	S14_18427939	0.31709	1	0.882434	0.0115
1045	S14_18470431	0.48736	1	0.918771	0.00556
1046	S14_18907065	0.31709	1	0.882434	0.0115
1047	S14_19109507	0.23711	1	0.801254	0.01603
1048	S14_19247550	0.31709	1	0.882434	0.0115
1049	S14_19247595	0.65127	1	0.92965	0.00236
1050	S14_19590818	0.31709	1	0.882434	0.0115
1051	S14_20102524	0.23711	1	0.801254	0.01603
1052	S14_20365610	0.60784	1	0.921616	0.00304
1053	S14_20669967	0.23711	1	0.801254	0.01603
1054	S14_21028904	0.31709	1	0.882434	0.0115
1055	S14_21743238	0.834	1	0.956789	0.000508
1056	S14_21776007	0.44955	1	0.910556	0.00659
1057	S14_21801878	0.44955	1	0.910556	0.00659
1058	S14_21801879	0.44955	1	0.910556	0.00659
1059	S14_21836131	0.44955	1	0.910556	0.00659
1060	S14_21884971	0.34839	1	0.893227	0.01011
1061	S14_21884980	0.34839	1	0.893227	0.01011
1062	S14_21887770	0.65127	1	0.92965	0.00236
1063	S14_21945234	0.65127	1	0.92965	0.00236
1064	S14_22118178	0.31709	1	0.882434	0.0115
1065	S14_22200710	0.23711	1	0.801254	0.01603
1066	S14_22722363	0.31709	1	0.882434	0.0115
1067	S14_22774488	0.31709	1	0.882434	0.0115
1068	S14_23043426	0.31709	1	0.882434	0.0115
1069	S14_23161207	0.31709	1	0.882434	0.0115
1070	S14_23277246	0.31709	1	0.882434	0.0115
1071	S14_23352955	0.31709	1	0.882434	0.0115
1072	S14_23366794	0.526	1	0.921616	0.00464
1073	S14_23594441	0.03423	1	0.251346	0.05051
1074	S14_23650254	0.65127	1	0.92965	0.00236
1075	S14_23658602	0.65127	1	0.92965	0.00236
1076	S14_23658626	0.65127	1	0.92965	0.00236
1077	S14_23867140	0.65127	1	0.92965	0.00236
1078	S14_23880342	0.34839	1	0.893227	0.01011
1079	S14_23901546	0.38055	1	0.910556	0.00885
1080	S14_23994381	0.23711	1	0.801254	0.01603
1081	S14_24078421	0.65127	1	0.92965	0.00236
1082	S14_24078428	0.65127	1	0.92965	0.00236
1083	S14_24078438	0.65127	1	0.92965	0.00236
1084	S14_24128707	0.48736	1	0.918771	0.00556
1085	S14_24204412	0.31709	1	0.882434	0.0115
1086	S14_24207835	0.48736	1	0.918771	0.00556
1087	S14_24208933	0.48736	1	0.918771	0.00556
1088	S14_24208939	0.48736	1	0.918771	0.00556
1089	S14_24208940	0.21252	1	0.770347	0.01781
1090	S14_24216608	0.21252	1	0.770347	0.01781
1091	S14_24259485	0.48736	1	0.918771	0.00556
1092	S14_24259529	0.48736	1	0.918771	0.00556
1093	S14_24265008	0.31709	1	0.882434	0.0115
1094	S14_24281218	0.21252	1	0.770347	0.01781
1095	S14_24281250	0.65127	1	0.92965	0.00236
1096	S14_24520994	0.21252	1	0.770347	0.01781
1097	S14_24535552	0.48736	1	0.918771	0.00556
1098	S14_24753245	0.15308	1	0.670717	0.02332
1099	S14_24781989	0.38055	1	0.910556	0.00885
1100	S14_24793804	0.48736	1	0.918771	0.00556
1101	S14_24823062	0.48736	1	0.918771	0.00556
1102	S14_24890331	0.48736	1	0.918771	0.00556
1103	S14_24943946	0.65127	1	0.92965	0.00236
1104	S14_24943990	0.65127	1	0.92965	0.00236
1105	S14_24944012	0.23711	1	0.801254	0.01603
1106	S14_24944034	0.23711	1	0.801254	0.01603
1107	S14_24956465	0.526	1	0.921616	0.00464
1108	S14_24973941	0.31709	1	0.882434	0.0115
1109	S14_25069522	0.44955	1	0.910556	0.00659
1110	S14_25069524	0.44955	1	0.910556	0.00659
1111	S14_25072265	0.44955	1	0.910556	0.00659
1112	S14_25236204	0.78136	1	0.93864	0.00089
1113	S14_25236205	0.78136	1	0.93864	0.00089
1114	S14_25421489	0.93091	1	0.972512	8.69e-05
1115	S14_25461842	0.21265	1	0.770347	0.0178
1116	S14_25535909	0.41358	1	0.910556	0.0077
1117	S14_25535911	0.93091	1	0.972512	8.69e-05
1118	S14_25740604	0.93091	1	0.972512	8.69e-05
1119	S14_25778930	0.93091	1	0.972512	8.69e-05
1120	S14_25980121	0.41358	1	0.910556	0.0077
1121	S14_26161072	0.92353	1	0.972512	0.000107
1122	S14_26184766	0.92353	1	0.972512	0.000107
1123	S14_26235789	0.65127	1	0.92965	0.00236
1124	S14_26236410	0.69544	1	0.93864	0.00177
1125	S14_26236443	0.65127	1	0.92965	0.00236
1126	S14_26239495	0.65127	1	0.92965	0.00236
1127	S14_26239510	0.65127	1	0.92965	0.00236
1128	S14_26419865	0.78646	1	0.93864	0.000848
1129	S14_26420339	0.41358	1	0.910556	0.0077
1130	S14_26686341	0.93091	1	0.972512	8.69e-05
1131	S14_26788064	0.526	1	0.921616	0.00464
1132	S14_26916811	0.56552	1	0.921616	0.00381
1133	S14_26926460	0.69544	1	0.93864	0.00177
1134	S14_26955055	0.526	1	0.921616	0.00464
1135	S14_26955068	0.26255	1	0.836037	0.01441
1136	S14_26955074	0.26255	1	0.836037	0.01441
1137	S14_26955214	0.34839	1	0.893227	0.01011
1138	S14_26955253	0.74046	1	0.93864	0.00127
1139	S14_27085155	0.69544	1	0.93864	0.00177
1140	S14_27118850	0.56552	1	0.921616	0.00381
1141	S14_27118883	0.38055	1	0.910556	0.00885
1142	S14_27224839	0.44955	1	0.910556	0.00659
1143	S14_27233192	0.97335	1	0.977978	1.29e-05
1144	S14_27369202	0.60784	1	0.921616	0.00304
1145	S14_27418336	0.65127	1	0.92965	0.00236
1146	S14_27451085	0.65127	1	0.92965	0.00236
1147	S14_27453235	0.60784	1	0.921616	0.00304
1148	S14_27779977	0.97335	1	0.977978	1.29e-05
1149	S14_27830690	0.48736	1	0.918771	0.00556
1150	S14_27942747	0.88209	1	0.972512	0.000254
1151	S14_27974241	0.48736	1	0.918771	0.00556
1152	S14_28047626	0.48736	1	0.918771	0.00556
1153	S14_28111970	0.78653	1	0.93864	0.000848
1154	S14_28275743	0.60784	1	0.921616	0.00304
1155	S14_28299145	0.78653	1	0.93864	0.000848
1156	S14_28314989	0.60784	1	0.921616	0.00304
1157	S14_28354770	0.78136	1	0.93864	0.00089
1158	S14_28408067	0.60784	1	0.921616	0.00304
1159	S14_28415137	0.60784	1	0.921616	0.00304
1160	S14_28415157	0.60784	1	0.921616	0.00304
1161	S14_28473951	0.60784	1	0.921616	0.00304
1162	S14_28533026	0.48736	1	0.918771	0.00556
1163	S14_28577804	0.83029	1	0.956789	0.000531
1164	S14_28636224	0.88209	1	0.972512	0.000254
1165	S14_28677561	0.834	1	0.956789	0.000508
1166	S14_28677580	0.97335	1	0.977978	1.29e-05
1167	S14_28677581	0.97335	1	0.977978	1.29e-05
1168	S14_28677679	0.97335	1	0.977978	1.29e-05
1169	S14_28925740	0.88209	1	0.972512	0.000254
1170	S14_28938507	0.65127	1	0.92965	0.00236
1171	S14_29107042	0.78136	1	0.93864	0.00089
1172	S14_29168676	0.97335	1	0.977978	1.29e-05
1173	S14_29246201	0.78136	1	0.93864	0.00089
1174	S14_29262505	0.78136	1	0.93864	0.00089
1175	S14_29272979	0.78136	1	0.93864	0.00089
1176	S14_29294109	0.65127	1	0.92965	0.00236
1177	S14_29294205	0.65127	1	0.92965	0.00236
1178	S14_29338882	0.65127	1	0.92965	0.00236
1179	S14_29346101	0.65127	1	0.92965	0.00236
1180	S14_29346102	0.65127	1	0.92965	0.00236
1181	S14_29346125	0.65127	1	0.92965	0.00236
1182	S14_29407939	0.65127	1	0.92965	0.00236
1183	S14_29471108	0.834	1	0.956789	0.000508
1184	S14_29471149	0.834	1	0.956789	0.000508
1185	S14_29510847	0.78136	1	0.93864	0.00089
1186	S14_29542986	0.834	1	0.956789	0.000508
1187	S14_29638581	0.834	1	0.956789	0.000508
1188	S14_29671005	0.78136	1	0.93864	0.00089
1189	S14_29686054	0.92353	1	0.972512	0.000107
1190	S14_29686057	0.92353	1	0.972512	0.000107
1191	S14_29686081	0.834	1	0.956789	0.000508
1192	S14_29706947	0.60062	1	0.921616	0.00316
1193	S14_29796486	0.69544	1	0.93864	0.00177
1194	S14_29808619	0.88209	1	0.972512	0.000254
1195	S14_29810567	0.69544	1	0.93864	0.00177
1196	S14_29905480	0.69544	1	0.93864	0.00177
1197	S14_29975977	0.88209	1	0.972512	0.000254
1198	S14_30074888	0.69544	1	0.93864	0.00177
1199	S14_30085423	0.69544	1	0.93864	0.00177
1200	S14_30100882	0.73228	1	0.93864	0.00135
1201	S14_30106982	0.92353	1	0.972512	0.000107
1202	S14_30117558	0.69544	1	0.93864	0.00177
1203	S14_30235991	0.69544	1	0.93864	0.00177
1204	S14_30257667	0.19205	1	0.746778	0.01948
1205	S14_30257671	0.69544	1	0.93864	0.00177
1206	S14_30257693	0.88209	1	0.972512	0.000254
1207	S15_98224	0.41358	1	0.910556	0.0077
1208	S15_621892	0.44754	1	0.910556	0.00665
1209	S15_621981	0.56552	1	0.921616	0.00381
1210	S15_1273154	0.23395	1	0.801254	0.01624
1211	S15_1273230	0.3439	1	0.893227	0.0103
1212	S15_1273232	0.3439	1	0.893227	0.0103
1213	S15_1308535	0.48248	1	0.918771	0.00569
1214	S15_1561479	0.23395	1	0.801254	0.01624
1215	S15_1731946	0.3439	1	0.893227	0.0103
1216	S15_2190930	0.44754	1	0.910556	0.00665
1217	S15_2190967	0.44754	1	0.910556	0.00665
1218	S15_2190990	0.44754	1	0.910556	0.00665
1219	S15_2190994	0.44754	1	0.910556	0.00665
1220	S15_2655096	0.60602	1	0.921616	0.00307
1221	S15_5323003	0.44754	1	0.910556	0.00665
1222	S15_6359670	0.41252	1	0.910556	0.00773
1223	S15_6360185	3.79e-19	1.51e-15	1.71e-17	0.60314
1224	S15_6360238	0.34074	1	0.893227	0.01044
1225	S15_6670033	0.44754	1	0.910556	0.00665
1226	S15_8117190	0.78646	1	0.93864	0.000848
1227	S15_8219255	0.69544	1	0.93864	0.00177
1228	S15_8219307	0.56552	1	0.921616	0.00381
1229	S15_8219341	0.56552	1	0.921616	0.00381
1230	S15_8294095	0.41252	1	0.910556	0.00773
1231	S15_8294123	0.60784	1	0.921616	0.00304
1232	S15_8339973	0.56552	1	0.921616	0.00381
1233	S15_8758846	0.41252	1	0.910556	0.00773
1234	S15_8758861	0.41252	1	0.910556	0.00773
1235	S15_8758866	5.36e-23	2.13e-19	3.09e-21	0.67588
1236	S15_9243293	0.44754	1	0.910556	0.00665
1237	S15_9243318	0.41358	1	0.910556	0.0077
1238	S15_9620638	0.56552	1	0.921616	0.00381
1239	S15_9623015	0.56552	1	0.921616	0.00381
1240	S15_9666396	0.78646	1	0.93864	0.000848
1241	S15_10039177	0.69544	1	0.93864	0.00177
1242	S15_10400271	0.74046	1	0.93864	0.00127
1243	S15_11266939	0.28665	1	0.880898	0.01304
1244	S15_11266964	1.88e-12	7.47e-09	4.98e-11	0.43632
1245	S15_12062719	0.48248	1	0.918771	0.00569
1246	S15_13345351	0.18882	1	0.744415	0.01976
1247	S15_13345355	0.41252	1	0.910556	0.00773
1248	S15_15075454	0.06897	1	0.402477	0.03751
1249	S15_15145455	0.06897	1	0.402477	0.03751
1250	S15_15145462	0.06897	1	0.402477	0.03751
1251	S15_15178958	0.06897	1	0.402477	0.03751
1252	S15_15242643	0.06897	1	0.402477	0.03751
1253	S15_15798595	0.04378	1	0.285684	0.04591
1254	S15_15798621	0.04378	1	0.285684	0.04591
1255	S15_16541431	0.06897	1	0.402477	0.03751
1256	S15_16703293	0.03894	1	0.260957	0.04809
1257	S15_16774931	0.03894	1	0.260957	0.04809
1258	S15_16775097	0.03894	1	0.260957	0.04809
1259	S15_16775282	0.09314	1	0.490162	0.03207
1260	S15_16775286	0.06897	1	0.402477	0.03751
1261	S15_16775287	0.09314	1	0.490162	0.03207
1262	S15_16835791	0.05418	1	0.34505	0.04195
1263	S15_16906414	0.03894	1	0.260957	0.04809
1264	S15_16990031	0.03894	1	0.260957	0.04809
1265	S15_16996184	0.05418	1	0.34505	0.04195
1266	S15_17133511	0.13606	1	0.622929	0.02536
1267	S15_17237191	0.12119	1	0.578857	0.02738
1268	S15_17248449	0.19205	1	0.746778	0.01948
1269	S15_17248452	0.19205	1	0.746778	0.01948
1270	S15_17368620	0.26255	1	0.836037	0.01441
1271	S15_18026523	0.26255	1	0.836037	0.01441
1272	S15_18082963	0.31594	1	0.882434	0.01156
1273	S15_18117111	0.26255	1	0.836037	0.01441
1274	S15_18461629	0.21265	1	0.770347	0.0178
1275	S15_18461641	0.23711	1	0.801254	0.01603
1276	S15_18511380	0.28883	1	0.880898	0.01292
1277	S15_18512074	0.28883	1	0.880898	0.01292
1278	S15_18517410	0.28883	1	0.880898	0.01292
1279	S15_18517416	0.28883	1	0.880898	0.01292
1280	S15_18562085	0.44955	1	0.910556	0.00659
1281	S15_18570556	0.21265	1	0.770347	0.0178
1282	S15_18596724	0.21265	1	0.770347	0.0178
1283	S15_18602692	0.13606	1	0.622929	0.02536
1284	S15_18646220	0.17218	1	0.711272	0.02132
1285	S15_18651808	0.21265	1	0.770347	0.0178
1286	S15_18684378	0.21265	1	0.770347	0.0178
1287	S15_18758743	0.21265	1	0.770347	0.0178
1288	S15_18758747	0.21265	1	0.770347	0.0178
1289	S15_18808335	0.12119	1	0.578857	0.02738
1290	S15_18935236	0.17218	1	0.711272	0.02132
1291	S15_19094350	0.15308	1	0.670717	0.02332
1292	S15_19094851	0.19205	1	0.746778	0.01948
1293	S15_19430291	0.41358	1	0.910556	0.0077
1294	S15_19731605	0.26255	1	0.836037	0.01441
1295	S15_19735426	0.48736	1	0.918771	0.00556
1296	S15_19735466	0.38055	1	0.910556	0.00885
1297	S15_19988536	0.48736	1	0.918771	0.00556
1298	S15_19997736	0.23711	1	0.801254	0.01603
1299	S15_20030090	0.23711	1	0.801254	0.01603
1300	S15_20179415	0.23711	1	0.801254	0.01603
1301	S15_20179450	0.23711	1	0.801254	0.01603
1302	S16_108346	0.56552	1	0.921616	0.00381
1303	S16_136033	0.56552	1	0.921616	0.00381
1304	S16_157717	0.41358	1	0.910556	0.0077
1305	S16_161721	0.74046	1	0.93864	0.00127
1306	S16_265347	0.56552	1	0.921616	0.00381
1307	S16_455613	0.37625	1	0.910556	0.00901
1308	S16_506240	0.834	1	0.956789	0.000508
1309	S16_507134	0.834	1	0.956789	0.000508
1310	S16_535114	0.834	1	0.956789	0.000508
1311	S16_786168	0.87917	1	0.972512	0.000267
1312	S16_837358	0.83029	1	0.956789	0.000531
1313	S16_851909	0.97724	1	0.977978	9.41e-06
1314	S16_1190941	0.73954	1	0.93864	0.00128
1315	S16_1191166	0.83029	1	0.956789	0.000531
1316	S16_1265141	0.97724	1	0.977978	9.41e-06
1317	S16_1265162	0.92812	1	0.972512	9.41e-05
1318	S16_1292283	0.60784	1	0.921616	0.00304
1319	S16_1297914	0.78653	1	0.93864	0.000848
1320	S16_1297950	0.78653	1	0.93864	0.000848
1321	S16_1311745	0.03447	1	0.251346	0.05038
1322	S16_1311779	0.78653	1	0.93864	0.000848
1323	S16_1311798	0.41252	1	0.910556	0.00773
1324	S16_1730413	0.97724	1	0.977978	9.41e-06
1325	S16_1746299	0.78653	1	0.93864	0.000848
1326	S16_1746314	0.97724	1	0.977978	9.41e-06
1327	S16_1746334	0.97724	1	0.977978	9.41e-06
1328	S16_1765293	0.78653	1	0.93864	0.000848
1329	S16_1805479	0.87917	1	0.972512	0.000267
1330	S16_1892499	0.78653	1	0.93864	0.000848
1331	S16_2379703	0.92812	1	0.972512	9.41e-05
1332	S16_2385727	0.92812	1	0.972512	9.41e-05
1333	S16_2385735	0.834	1	0.956789	0.000508
1334	S16_2461813	0.73954	1	0.93864	0.00128
1335	S16_2461831	0.92812	1	0.972512	9.41e-05
1336	S16_2556034	0.87917	1	0.972512	0.000267
1337	S16_2669165	0.78653	1	0.93864	0.000848
1338	S16_2669291	0.78653	1	0.93864	0.000848
1339	S16_2669334	0.87917	1	0.972512	0.000267
1340	S16_2744228	0.78653	1	0.93864	0.000848
1341	S16_2744229	0.87917	1	0.972512	0.000267
1342	S16_2778351	0.97724	1	0.977978	9.41e-06
1343	S16_2778367	0.97724	1	0.977978	9.41e-06
1344	S16_2996932	0.78653	1	0.93864	0.000848
1345	S16_3084719	0.97724	1	0.977978	9.41e-06
1346	S16_4473049	0.83029	1	0.956789	0.000531
1347	S16_4473078	0.60784	1	0.921616	0.00304
1348	S16_4551251	0.64667	1	0.92965	0.00243
1349	S16_4758172	0.83029	1	0.956789	0.000531
1350	S16_4765137	0.87917	1	0.972512	0.000267
1351	S16_4785131	0.73954	1	0.93864	0.00128
1352	S16_4963678	0.73954	1	0.93864	0.00128
1353	S16_5479579	0.83029	1	0.956789	0.000531
1354	S16_5523458	0.83029	1	0.956789	0.000531
1355	S16_5785482	0.56506	1	0.921616	0.00382
1356	S16_6227910	0.83029	1	0.956789	0.000531
1357	S16_7438336	0.83029	1	0.956789	0.000531
1358	S16_7826133	0.83029	1	0.956789	0.000531
1359	S16_7987236	0.44955	1	0.910556	0.00659
1360	S16_8826314	0.44955	1	0.910556	0.00659
1361	S16_8826339	0.44955	1	0.910556	0.00659
1362	S16_9218272	0.83029	1	0.956789	0.000531
1363	S16_10319297	0.56506	1	0.921616	0.00382
1364	S16_12037043	0.44955	1	0.910556	0.00659
1365	S16_12729232	0.83029	1	0.956789	0.000531
1366	S16_12759281	0.83029	1	0.956789	0.000531
1367	S16_12759296	0.83029	1	0.956789	0.000531
1368	S16_12759311	0.83029	1	0.956789	0.000531
1369	S16_12935787	0.83029	1	0.956789	0.000531
1370	S16_12935803	0.44955	1	0.910556	0.00659
1371	S16_13066443	0.83029	1	0.956789	0.000531
1372	S16_13270028	0.44955	1	0.910556	0.00659
1373	S16_13393946	0.83029	1	0.956789	0.000531
1374	S16_13421803	0.83029	1	0.956789	0.000531
1375	S16_13656848	0.97335	1	0.977978	1.29e-05
1376	S16_13656867	0.97335	1	0.977978	1.29e-05
1377	S16_13698042	0.97335	1	0.977978	1.29e-05
1378	S16_13925277	0.97335	1	0.977978	1.29e-05
1379	S16_14019783	0.97335	1	0.977978	1.29e-05
1380	S16_14019787	0.97335	1	0.977978	1.29e-05
1381	S16_14019789	0.97335	1	0.977978	1.29e-05
1382	S16_14019790	0.56506	1	0.921616	0.00382
1383	S16_14020414	0.69295	1	0.93864	0.0018
1384	S16_14020434	0.97335	1	0.977978	1.29e-05
1385	S16_14732543	0.97335	1	0.977978	1.29e-05
1386	S16_14837144	0.97335	1	0.977978	1.29e-05
1387	S16_14979393	0.92812	1	0.972512	9.41e-05
1388	S16_14979396	0.834	1	0.956789	0.000508
1389	S16_15234208	0.92812	1	0.972512	9.41e-05
1390	S16_15464290	0.92812	1	0.972512	9.41e-05
1391	S16_15611216	0.92812	1	0.972512	9.41e-05
1392	S16_15737890	0.834	1	0.956789	0.000508
1393	S16_15782118	0.97724	1	0.977978	9.41e-06
1394	S16_15931236	0.92812	1	0.972512	9.41e-05
1395	S16_16334557	0.92812	1	0.972512	9.41e-05
1396	S16_16334670	0.92812	1	0.972512	9.41e-05
1397	S16_16334784	0.92812	1	0.972512	9.41e-05
1398	S16_16501070	0.834	1	0.956789	0.000508
1399	S16_16506016	0.78653	1	0.93864	0.000848
1400	S16_16793258	0.834	1	0.956789	0.000508
1401	S16_16793341	0.92812	1	0.972512	9.41e-05
1402	S16_17134668	0.92812	1	0.972512	9.41e-05
1403	S16_17161624	0.92812	1	0.972512	9.41e-05
1404	S16_17431826	0.92812	1	0.972512	9.41e-05
1405	S16_17482536	0.78653	1	0.93864	0.000848
1406	S16_17502541	0.88209	1	0.972512	0.000254
1407	S16_17577800	0.88209	1	0.972512	0.000254
1408	S16_17577823	0.88209	1	0.972512	0.000254
1409	S16_17577830	0.78653	1	0.93864	0.000848
1410	S16_17577836	0.88209	1	0.972512	0.000254
1411	S16_17577854	0.78653	1	0.93864	0.000848
1412	S16_17577861	0.88209	1	0.972512	0.000254
1413	S16_17577879	0.97724	1	0.977978	9.41e-06
1414	S16_17624273	0.78136	1	0.93864	0.00089
1415	S16_17624321	0.78136	1	0.93864	0.00089
1416	S16_17642556	0.78136	1	0.93864	0.00089
1417	S16_17697144	0.64667	1	0.92965	0.00243
1418	S16_18261003	0.73954	1	0.93864	0.00128
1419	S16_18331100	0.73954	1	0.93864	0.00128
1420	S16_18488520	0.52288	1	0.921616	0.00471
1421	S16_18893227	0.92812	1	0.972512	9.41e-05
1422	S16_18893239	0.92812	1	0.972512	9.41e-05
1423	S16_19079996	0.83029	1	0.956789	0.000531
1424	S16_19094461	0.83029	1	0.956789	0.000531
1425	S16_19296557	0.92812	1	0.972512	9.41e-05
1426	S16_19425354	0.97335	1	0.977978	1.29e-05
1427	S16_19425381	0.97335	1	0.977978	1.29e-05
1428	S16_19431785	0.97335	1	0.977978	1.29e-05
1429	S16_19431788	0.97335	1	0.977978	1.29e-05
1430	S16_19531330	0.92812	1	0.972512	9.41e-05
1431	S16_19590972	0.69544	1	0.93864	0.00177
1432	S16_19590973	0.60784	1	0.921616	0.00304
1433	S16_19590974	0.60784	1	0.921616	0.00304
1434	S16_19842139	0.60784	1	0.921616	0.00304
1435	S16_19843938	0.834	1	0.956789	0.000508
1436	S16_19923423	0.78653	1	0.93864	0.000848
1437	S16_20119417	0.73954	1	0.93864	0.00128
1438	S16_20124301	0.97724	1	0.977978	9.41e-06
1439	S16_20499541	0.73954	1	0.93864	0.00128
1440	S16_20500092	0.60784	1	0.921616	0.00304
1441	S16_20591174	0.60784	1	0.921616	0.00304
1442	S16_20632526	0.73954	1	0.93864	0.00128
1443	S16_20632533	0.834	1	0.956789	0.000508
1444	S16_20655860	0.834	1	0.956789	0.000508
1445	S16_20655873	0.73954	1	0.93864	0.00128
1446	S16_20754239	0.60784	1	0.921616	0.00304
1447	S16_20754262	0.60784	1	0.921616	0.00304
1448	S16_20759872	0.834	1	0.956789	0.000508
1449	S16_22186574	0.65127	1	0.92965	0.00236
1450	S16_22190556	0.44955	1	0.910556	0.00659
1451	S16_22193778	0.65127	1	0.92965	0.00236
1452	S16_22333068	0.65127	1	0.92965	0.00236
1453	S16_22333071	0.65127	1	0.92965	0.00236
1454	S16_22348445	0.44955	1	0.910556	0.00659
1455	S16_22348457	0.65127	1	0.92965	0.00236
1456	S16_22369624	0.65127	1	0.92965	0.00236
1457	S16_22369670	0.65127	1	0.92965	0.00236
1458	S16_22481677	0.65127	1	0.92965	0.00236
1459	S16_22528256	0.65127	1	0.92965	0.00236
1460	S16_22550851	0.65127	1	0.92965	0.00236
1461	S16_22625056	0.31709	1	0.882434	0.0115
1462	S16_22625065	0.48736	1	0.918771	0.00556
1463	S16_22738866	0.44955	1	0.910556	0.00659
1464	S16_22788969	0.31709	1	0.882434	0.0115
1465	S16_22789012	0.31709	1	0.882434	0.0115
1466	S16_22794732	0.48736	1	0.918771	0.00556
1467	S16_22797685	0.48736	1	0.918771	0.00556
1468	S16_22895028	0.69295	1	0.93864	0.0018
1469	S16_22920651	0.56506	1	0.921616	0.00382
1470	S16_22987173	0.56506	1	0.921616	0.00382
1471	S16_23075213	0.78653	1	0.93864	0.000848
1472	S16_23229772	0.78653	1	0.93864	0.000848
1473	S16_23229786	0.78653	1	0.93864	0.000848
1474	S16_23319754	0.31709	1	0.882434	0.0115
1475	S16_23319842	7.49e-48	2.98e-44	1.24e-45	0.91275
1476	S16_23326136	0.31709	1	0.882434	0.0115
1477	S16_23334578	0.34839	1	0.893227	0.01011
1478	S16_23422580	0.31709	1	0.882434	0.0115
1479	S17_16141	1.24e-13	4.93e-10	3.76e-12	0.47006
1480	S17_16164	1.24e-13	4.93e-10	3.76e-12	0.47006
1481	S17_435438	0.3439	1	0.893227	0.0103
1482	S17_580042	0.44754	1	0.910556	0.00665
1483	S17_580464	0.64761	1	0.92965	0.00241
1484	S17_580466	0.44754	1	0.910556	0.00665
1485	S17_828770	0.78646	1	0.93864	0.000848
1486	S17_853770	0.78646	1	0.93864	0.000848
1487	S17_853772	0.78646	1	0.93864	0.000848
1488	S17_905616	0.56552	1	0.921616	0.00381
1489	S17_986533	0.78646	1	0.93864	0.000848
1490	S17_986539	0.78646	1	0.93864	0.000848
1491	S17_1057787	0.78646	1	0.93864	0.000848
1492	S17_1057792	0.78646	1	0.93864	0.000848
1493	S17_1064740	0.78646	1	0.93864	0.000848
1494	S17_1074715	0.78646	1	0.93864	0.000848
1495	S17_1415697	0.3439	1	0.893227	0.0103
1496	S17_1485891	0.23395	1	0.801254	0.01624
1497	S17_1835772	0.56552	1	0.921616	0.00381
1498	S17_1839731	0.74046	1	0.93864	0.00127
1499	S17_1839737	0.78646	1	0.93864	0.000848
1500	S17_1985271	0.41358	1	0.910556	0.0077
1501	S17_1985280	0.78646	1	0.93864	0.000848
1502	S17_2104605	0.78646	1	0.93864	0.000848
1503	S17_2222196	0.44754	1	0.910556	0.00665
1504	S17_2265914	0.60602	1	0.921616	0.00307
1505	S17_2523479	0.74046	1	0.93864	0.00127
1506	S17_2945753	0.56552	1	0.921616	0.00381
1507	S17_3131240	0.56552	1	0.921616	0.00381
1508	S17_3166117	0.69544	1	0.93864	0.00177
1509	S17_3205303	0.60602	1	0.921616	0.00307
1510	S17_3247270	0.78646	1	0.93864	0.000848
1511	S17_3268544	0.78646	1	0.93864	0.000848
1512	S17_3268689	0.56552	1	0.921616	0.00381
1513	S17_3270707	0.78646	1	0.93864	0.000848
1514	S17_3380543	0.3439	1	0.893227	0.0103
1515	S17_3380568	0.60602	1	0.921616	0.00307
1516	S17_3380646	0.78646	1	0.93864	0.000848
1517	S17_3380682	0.3439	1	0.893227	0.0103
1518	S17_3380775	0.78646	1	0.93864	0.000848
1519	S17_3434675	0.78646	1	0.93864	0.000848
1520	S17_3492008	0.78646	1	0.93864	0.000848
1521	S17_3597027	0.56552	1	0.921616	0.00381
1522	S17_3678295	0.56552	1	0.921616	0.00381
1523	S17_3764762	0.44754	1	0.910556	0.00665
1524	S17_3849500	0.28883	1	0.880898	0.01292
1525	S17_4034989	0.526	1	0.921616	0.00464
1526	S17_4278962	0.38055	1	0.910556	0.00885
1527	S17_4278989	0.41358	1	0.910556	0.0077
1528	S17_4279017	0.56552	1	0.921616	0.00381
1529	S17_4365288	0.38055	1	0.910556	0.00885
1530	S17_4413085	0.38055	1	0.910556	0.00885
1531	S17_4413107	0.38055	1	0.910556	0.00885
1532	S17_4413117	0.38055	1	0.910556	0.00885
1533	S17_4524798	0.56552	1	0.921616	0.00381
1534	S17_4735658	0.69295	1	0.93864	0.0018
1535	S17_4789777	0.38055	1	0.910556	0.00885
1536	S17_4914736	0.56552	1	0.921616	0.00381
1537	S17_4956722	0.26255	1	0.836037	0.01441
1538	S17_4956738	0.26255	1	0.836037	0.01441
1539	S17_4960151	0.26255	1	0.836037	0.01441
1540	S17_4960179	0.26255	1	0.836037	0.01441
1541	S17_4983624	0.26255	1	0.836037	0.01441
1542	S17_4983626	0.26255	1	0.836037	0.01441
1543	S17_5104770	0.56552	1	0.921616	0.00381
1544	S17_5104773	0.41358	1	0.910556	0.0077
1545	S17_5104784	0.56552	1	0.921616	0.00381
1546	S17_5104812	0.41358	1	0.910556	0.0077
1547	S17_5128374	0.26255	1	0.836037	0.01441
1548	S17_5238893	0.31594	1	0.882434	0.01156
1549	S17_5291053	0.44754	1	0.910556	0.00665
1550	S17_5291059	0.19205	1	0.746778	0.01948
1551	S17_5291062	0.19205	1	0.746778	0.01948
1552	S17_5437246	0.44754	1	0.910556	0.00665
1553	S17_5525591	0.19205	1	0.746778	0.01948
1554	S17_5659165	0.19205	1	0.746778	0.01948
1555	S17_5835895	0.28883	1	0.880898	0.01292
1556	S17_5885581	0.26255	1	0.836037	0.01441
1557	S17_5892543	0.26255	1	0.836037	0.01441
1558	S17_5967506	0.38055	1	0.910556	0.00885
1559	S17_6071503	0.38055	1	0.910556	0.00885
1560	S17_6101104	0.48736	1	0.918771	0.00556
1561	S17_6134692	0.88209	1	0.972512	0.000254
1562	S17_6134707	0.88209	1	0.972512	0.000254
1563	S17_6134720	0.88209	1	0.972512	0.000254
1564	S17_6134759	0.48736	1	0.918771	0.00556
1565	S17_6134775	0.48736	1	0.918771	0.00556
1566	S17_6188251	0.74046	1	0.93864	0.00127
1567	S17_6224691	0.65127	1	0.92965	0.00236
1568	S17_6265103	0.48736	1	0.918771	0.00556
1569	S17_6278487	0.88209	1	0.972512	0.000254
1570	S17_6278520	0.48736	1	0.918771	0.00556
1571	S17_6278530	0.88209	1	0.972512	0.000254
1572	S17_6279037	0.74046	1	0.93864	0.00127
1573	S17_6321837	0.48736	1	0.918771	0.00556
1574	S17_6321882	0.48736	1	0.918771	0.00556
1575	S17_6345395	0.48736	1	0.918771	0.00556
1576	S17_6489178	0.88209	1	0.972512	0.000254
1577	S17_6630586	0.526	1	0.921616	0.00464
1578	S17_6712909	0.526	1	0.921616	0.00464
1579	S17_6831406	0.526	1	0.921616	0.00464
1580	S17_7103714	0.48736	1	0.918771	0.00556
1581	S17_7126302	0.48736	1	0.918771	0.00556
1582	S17_7126408	0.48736	1	0.918771	0.00556
1583	S17_7176382	0.48736	1	0.918771	0.00556
1584	S17_7236053	0.74046	1	0.93864	0.00127
1585	S17_7240395	0.48736	1	0.918771	0.00556
1586	S17_7294237	0.48736	1	0.918771	0.00556
1587	S17_7373000	0.48736	1	0.918771	0.00556
1588	S17_7430896	0.83029	1	0.956789	0.000531
1589	S17_7446992	0.74046	1	0.93864	0.00127
1590	S17_7638204	0.74046	1	0.93864	0.00127
1591	S17_7638791	0.48736	1	0.918771	0.00556
1592	S17_7805948	0.88209	1	0.972512	0.000254
1593	S17_8037452	0.41252	1	0.910556	0.00773
1594	S17_8305396	0.834	1	0.956789	0.000508
1595	S17_8498890	0.44955	1	0.910556	0.00659
1596	S17_8751549	0.56506	1	0.921616	0.00382
1597	S17_8839058	0.41252	1	0.910556	0.00773
1598	S17_8861256	0.60784	1	0.921616	0.00304
1599	S17_8965269	0.26255	1	0.836037	0.01441
1600	S17_8965289	0.31709	1	0.882434	0.0115
1601	S17_8965309	0.31709	1	0.882434	0.0115
1602	S17_8965315	0.31709	1	0.882434	0.0115
1603	S17_9166178	0.31709	1	0.882434	0.0115
1604	S17_9166234	0.526	1	0.921616	0.00464
1605	S17_9208569	0.48736	1	0.918771	0.00556
1606	S17_9208852	0.41252	1	0.910556	0.00773
1607	S17_9441841	0.48736	1	0.918771	0.00556
1608	S17_9621120	0.31709	1	0.882434	0.0115
1609	S17_9715209	0.48736	1	0.918771	0.00556
1610	S17_9853080	0.41252	1	0.910556	0.00773
1611	S17_10020725	0.41252	1	0.910556	0.00773
1612	S17_10020759	0.60784	1	0.921616	0.00304
1613	S17_10020768	0.41252	1	0.910556	0.00773
1614	S17_10049073	0.41252	1	0.910556	0.00773
1615	S17_10145758	0.41252	1	0.910556	0.00773
1616	S17_10499495	0.41252	1	0.910556	0.00773
1617	S17_10566328	0.60784	1	0.921616	0.00304
1618	S17_10605742	0.48736	1	0.918771	0.00556
1619	S17_10615084	0.41252	1	0.910556	0.00773
1620	S17_10615158	0.48736	1	0.918771	0.00556
1621	S17_10616405	0.41252	1	0.910556	0.00773
1622	S17_10879044	0.41252	1	0.910556	0.00773
1623	S17_11595684	0.56506	1	0.921616	0.00382
1624	S17_11595730	0.65127	1	0.92965	0.00236
1625	S17_11595733	0.65127	1	0.92965	0.00236
1626	S17_11600122	0.56506	1	0.921616	0.00382
1627	S17_11740493	0.65127	1	0.92965	0.00236
1628	S17_11740499	0.65127	1	0.92965	0.00236
1629	S17_11740513	0.65127	1	0.92965	0.00236
1630	S17_11753942	0.56506	1	0.921616	0.00382
1631	S17_11909302	0.56506	1	0.921616	0.00382
1632	S17_12664482	0.65127	1	0.92965	0.00236
1633	S17_12673337	0.65127	1	0.92965	0.00236
1634	S17_12673342	0.65127	1	0.92965	0.00236
1635	S17_12689635	0.44955	1	0.910556	0.00659
1636	S17_12823779	0.44955	1	0.910556	0.00659
1637	S17_13609783	0.44955	1	0.910556	0.00659
1638	S17_13760124	0.44955	1	0.910556	0.00659
1639	S17_13853401	0.44955	1	0.910556	0.00659
1640	S17_13853433	0.526	1	0.921616	0.00464
1641	S17_14263304	0.526	1	0.921616	0.00464
1642	S17_14311816	0.526	1	0.921616	0.00464
1643	S17_14335759	0.44955	1	0.910556	0.00659
1644	S17_14979816	0.44955	1	0.910556	0.00659
1645	S17_14979825	0.526	1	0.921616	0.00464
1646	S17_14979833	0.526	1	0.921616	0.00464
1647	S17_15032057	0.60784	1	0.921616	0.00304
1648	S17_15044136	0.65127	1	0.92965	0.00236
1649	S17_16059026	0.65127	1	0.92965	0.00236
1650	S17_16105209	0.44955	1	0.910556	0.00659
1651	S17_16105568	0.65127	1	0.92965	0.00236
1652	S17_16464150	0.44955	1	0.910556	0.00659
1653	S17_16543784	0.44955	1	0.910556	0.00659
1654	S17_16543785	0.44955	1	0.910556	0.00659
1655	S17_16556958	0.526	1	0.921616	0.00464
1656	S17_16889697	0.526	1	0.921616	0.00464
1657	S17_16889843	0.44955	1	0.910556	0.00659
1658	S17_16960556	0.56506	1	0.921616	0.00382
1659	S17_16961239	0.44955	1	0.910556	0.00659
1660	S17_16961246	0.526	1	0.921616	0.00464
1661	S17_17189559	0.44955	1	0.910556	0.00659
1662	S17_17189610	0.44955	1	0.910556	0.00659
1663	S17_17361199	0.44955	1	0.910556	0.00659
1664	S17_17361645	0.44955	1	0.910556	0.00659
1665	S17_17550249	0.44955	1	0.910556	0.00659
1666	S17_17948523	0.26255	1	0.836037	0.01441
1667	S17_17967933	0.44955	1	0.910556	0.00659
1668	S17_17967951	0.526	1	0.921616	0.00464
1669	S18_4581	0.88209	1	0.972512	0.000254
1670	S18_325393	0.97335	1	0.977978	1.29e-05
1671	S18_326349	0.88209	1	0.972512	0.000254
1672	S18_395335	0.88209	1	0.972512	0.000254
1673	S18_464635	0.88209	1	0.972512	0.000254
1674	S18_516915	0.93091	1	0.972512	8.69e-05
1675	S18_567427	0.88209	1	0.972512	0.000254
1676	S18_579797	0.69544	1	0.93864	0.00177
1677	S18_579803	0.64761	1	0.92965	0.00241
1678	S18_582532	0.69544	1	0.93864	0.00177
1679	S18_750314	0.69544	1	0.93864	0.00177
1680	S18_779648	0.69544	1	0.93864	0.00177
1681	S18_961949	0.48248	1	0.918771	0.00569
1682	S18_1156783	0.60602	1	0.921616	0.00307
1683	S18_1156826	0.60602	1	0.921616	0.00307
1684	S18_1236469	0.3439	1	0.893227	0.0103
1685	S18_1236604	0.48248	1	0.918771	0.00569
1686	S18_1236652	0.526	1	0.921616	0.00464
1687	S18_1279393	0.526	1	0.921616	0.00464
1688	S18_1455230	0.526	1	0.921616	0.00464
1689	S18_1455255	0.526	1	0.921616	0.00464
1690	S18_1535654	0.526	1	0.921616	0.00464
1691	S18_1643957	0.526	1	0.921616	0.00464
1692	S18_1727872	0.526	1	0.921616	0.00464
1693	S18_1861056	0.526	1	0.921616	0.00464
1694	S18_2176832	0.48248	1	0.918771	0.00569
1695	S18_2176889	0.60602	1	0.921616	0.00307
1696	S18_2308202	0.41358	1	0.910556	0.0077
1697	S18_2331908	0.41358	1	0.910556	0.0077
1698	S18_2352399	0.3439	1	0.893227	0.0103
1699	S18_2411434	0.37274	1	0.910556	0.00914
1700	S18_2417357	0.37274	1	0.910556	0.00914
1701	S18_2417373	0.37274	1	0.910556	0.00914
1702	S18_2417377	0.41358	1	0.910556	0.0077
1703	S18_2438573	0.48248	1	0.918771	0.00569
1704	S18_2608466	0.41358	1	0.910556	0.0077
1705	S18_2669675	0.25595	1	0.836037	0.01481
1706	S18_2818858	0.28883	1	0.880898	0.01292
1707	S18_3260835	0.21265	1	0.770347	0.0178
1708	S18_3260880	0.18399	1	0.744415	0.0202
1709	S18_3388375	0.18399	1	0.744415	0.0202
1710	S18_3422830	0.21265	1	0.770347	0.0178
1711	S18_3519931	0.18399	1	0.744415	0.0202
1712	S18_3644878	0.78653	1	0.93864	0.000848
1713	S18_3892321	0.11562	1	0.571555	0.02821
1714	S18_3957749	0.1675	1	0.70663	0.02178
1715	S18_4042023	0.23395	1	0.801254	0.01624
1716	S18_4098982	0.1675	1	0.70663	0.02178
1717	S18_4099108	0.13606	1	0.622929	0.02536
1718	S18_4109490	0.19205	1	0.746778	0.01948
1719	S18_4349352	0.11562	1	0.571555	0.02821
1720	S18_4377845	0.1675	1	0.70663	0.02178
1721	S18_4722224	0.04378	1	0.285684	0.04591
1722	S18_4914500	0.02655	1	0.227392	0.05529
1723	S18_4968458	0.02655	1	0.227392	0.05529
1724	S18_4968513	0.02655	1	0.227392	0.05529
1725	S18_4997133	0.02655	1	0.227392	0.05529
1726	S18_5029799	0.01367	1	0.177531	0.06788
1727	S18_5131100	0.03894	1	0.260957	0.04809
1728	S18_5131181	0.03894	1	0.260957	0.04809
1729	S18_5172695	0.03894	1	0.260957	0.04809
1730	S18_5172757	0.03894	1	0.260957	0.04809
1731	S18_5172759	0.03894	1	0.260957	0.04809
1732	S18_5173458	0.02655	1	0.227392	0.05529
1733	S18_5173462	0.03894	1	0.260957	0.04809
1734	S18_5173494	0.03894	1	0.260957	0.04809
1735	S18_5173520	0.03894	1	0.260957	0.04809
1736	S18_5351881	0.02655	1	0.227392	0.05529
1737	S18_5351951	0.03894	1	0.260957	0.04809
1738	S18_5539770	0.02655	1	0.227392	0.05529
1739	S18_5542713	0.02655	1	0.227392	0.05529
1740	S18_5739205	0.04378	1	0.285684	0.04591
1741	S18_5739207	0.04378	1	0.285684	0.04591
1742	S18_5819936	0.03894	1	0.260957	0.04809
1743	S18_5834694	0.02655	1	0.227392	0.05529
1744	S18_5949899	0.01367	1	0.177531	0.06788
1745	S18_6238300	0.78653	1	0.93864	0.000848
1746	S18_6238306	0.78653	1	0.93864	0.000848
1747	S18_6238324	0.02074	1	0.189473	0.05996
1748	S18_6484152	0.02074	1	0.189473	0.05996
1749	S18_6484158	0.02074	1	0.189473	0.05996
1750	S18_6484226	0.02074	1	0.189473	0.05996
1751	S18_6511695	0.02074	1	0.189473	0.05996
1752	S18_6531861	0.02074	1	0.189473	0.05996
1753	S18_6747223	0.02363	1	0.209611	0.05749
1754	S18_6752245	0.01367	1	0.177531	0.06788
1755	S18_6759332	0.02074	1	0.189473	0.05996
1756	S18_6796491	0.01367	1	0.177531	0.06788
1757	S18_6796532	0.01367	1	0.177531	0.06788
1758	S18_6947982	0.92812	1	0.972512	9.41e-05
1759	S18_6947992	0.92812	1	0.972512	9.41e-05
1760	S18_6960294	0.01367	1	0.177531	0.06788
1761	S18_6960348	0.02074	1	0.189473	0.05996
1762	S18_6966630	0.02074	1	0.189473	0.05996
1763	S18_7021568	0.02074	1	0.189473	0.05996
1764	S18_7053735	0.01038	1	0.145247	0.07312
1765	S18_7053741	0.01201	1	0.16016	0.07034
1766	S18_7111273	0.01038	1	0.145247	0.07312
1767	S18_7190798	0.01201	1	0.16016	0.07034
1768	S18_7289944	0.01038	1	0.145247	0.07312
1769	S18_7298459	0.01038	1	0.145247	0.07312
1770	S18_7430106	0.00486	1	0.0772546	0.08759
1771	S18_7568635	0.00255	1	0.0438688	0.0999
1772	S18_7568667	0.00255	1	0.0438688	0.0999
1773	S18_7571634	0.00255	1	0.0438688	0.0999
1774	S18_7610729	0.00486	1	0.0772546	0.08759
1775	S18_7880648	0.00105	1	0.0196825	0.11665
1776	S18_7896002	0.00105	1	0.0196825	0.11665
1777	S18_7942341	0.00105	1	0.0196825	0.11665
1778	S18_7952780	0.00212	1	0.0369512	0.10342
1779	S18_7980149	0.00212	1	0.0369512	0.10342
1780	S18_7980169	0.00212	1	0.0369512	0.10342
1781	S18_7981691	3.9e-28	1.55e-24	2.92e-26	0.75277
1782	S18_7985420	0.00105	1	0.0196825	0.11665
1783	S18_7985474	0.00105	1	0.0196825	0.11665
1784	S18_8015857	0.00105	1	0.0196825	0.11665
1785	S18_8057809	0.00212	1	0.0369512	0.10342
1786	S18_8069650	0.00105	1	0.0196825	0.11665
1787	S18_8101392	0.00212	1	0.0369512	0.10342
1788	S18_8101400	0.00212	1	0.0369512	0.10342
1789	S18_8298664	0.00212	1	0.0369512	0.10342
1790	S18_8464490	0.00735	1	0.106992	0.0797
1791	S18_8501145	0.00404	1	0.0647377	0.09112
1792	S18_8503255	0.00404	1	0.0647377	0.09112
1793	S18_8514282	0.00735	1	0.106992	0.0797
1794	S18_8646738	0.00735	1	0.106992	0.0797
1795	S18_8646775	0.00735	1	0.106992	0.0797
1796	S18_8670760	0.00735	1	0.106992	0.0797
1797	S18_8671342	0.00735	1	0.106992	0.0797
1798	S18_8671368	0.00212	1	0.0369512	0.10342
1799	S18_8675955	0.00404	1	0.0647377	0.09112
1800	S18_8676633	0.00212	1	0.0369512	0.10342
1801	S18_8736581	0.00404	1	0.0647377	0.09112
1802	S18_8777872	0.00404	1	0.0647377	0.09112
1803	S18_8777894	0.00404	1	0.0647377	0.09112
1804	S18_8777901	0.00404	1	0.0647377	0.09112
1805	S18_8877295	0.00735	1	0.106992	0.0797
1806	S18_8985166	0.00404	1	0.0647377	0.09112
1807	S18_8985190	0.00404	1	0.0647377	0.09112
1808	S18_8993097	0.00735	1	0.106992	0.0797
1809	S18_8996985	0.00404	1	0.0647377	0.09112
1810	S18_9287909	0.000854	1	0.0165551	0.12063
1811	S18_9339191	0.00329	1	0.0549347	0.09507
1812	S18_9345851	0.00172	1	0.0312113	0.10741
1813	S18_9404939	0.00329	1	0.0549347	0.09507
1814	S18_9407530	0.00172	1	0.0312113	0.10741
1815	S18_9407553	0.00172	1	0.0312113	0.10741
1816	S18_9420778	0.00329	1	0.0549347	0.09507
1817	S18_9476045	0.000854	1	0.0165551	0.12063
1818	S18_9476075	0.00329	1	0.0549347	0.09507
1819	S18_9558049	0.00329	1	0.0549347	0.09507
1820	S18_9684487	0.00172	1	0.0312113	0.10741
1821	S18_9948517	0.00172	1	0.0312113	0.10741
1822	S18_9963973	0.00172	1	0.0312113	0.10741
1823	S18_10251093	5.87e-05	0.233274	0.00118413	0.17023
1824	S18_10291296	0.000671	1	0.0131357	0.12515
1825	S18_10387891	0.000141	0.560334	0.00282997	0.15427
1826	S18_10395943	1.77e-60	7.03e-57	4.26e-58	0.95525
1827	S18_10415333	0.00135	1	0.0251873	0.11192
1828	S18_10425862	0.000671	1	0.0131357	0.12515
1829	S18_10512247	0.000671	1	0.0131357	0.12515
1830	S18_10512262	0.000671	1	0.0131357	0.12515
1831	S18_10708978	0.000316	1	0.00631047	0.13926
1832	S18_10786816	2.29e-05	0.0910046	0.000471526	0.18721
1833	S18_10886277	1.02e-05	0.0405348	0.00021447	0.20153
1834	S18_10941637	2.29e-05	0.0910046	0.000471526	0.18721
1835	S18_10941678	8.27e-06	0.032865	0.000174814	0.20526
1836	S18_10941681	5.87e-05	0.233274	0.00118413	0.17023
1837	S18_10968129	8.27e-06	0.032865	0.000174814	0.20526
1838	S18_11139834	2.29e-05	0.0910046	0.000471526	0.18721
1839	S18_11139844	2.74e-06	0.0108888	6.02e-05	0.22446
1840	S18_11141156	8.25e-07	0.00327855	1.86e-05	0.24487
1841	S18_11143650	2.74e-06	0.0108888	6.02e-05	0.22446
1842	S18_11175529	2.29e-05	0.0910046	0.000471526	0.18721
1843	S18_11206984	5.87e-05	0.233274	0.00118413	0.17023
1844	S18_11329363	8.27e-06	0.032865	0.000174814	0.20526
1845	S18_11497707	5.87e-05	0.233274	0.00118413	0.17023
1846	S18_11633148	6.36e-06	0.0252746	0.00013662	0.20985
1847	S18_11698555	6.36e-06	0.0252746	0.00013662	0.20985
1848	S18_11730921	1.57e-06	0.00623918	3.49e-05	0.23395
1849	S18_11730974	1.38e-07	0.000548412	3.15e-06	0.27439
1850	S18_11730982	1.57e-06	0.00623918	3.49e-05	0.23395
1851	S18_11741163	6.56e-07	0.00260694	1.49e-05	0.24873
1852	S18_11741213	1.57e-06	0.00623918	3.49e-05	0.23395
1853	S18_11756283	1.38e-07	0.000548412	3.15e-06	0.27439
1854	S18_12065158	1.38e-07	0.000548412	3.15e-06	0.27439
1855	S18_12075439	1.38e-07	0.000548412	3.15e-06	0.27439
1856	S18_12154772	7.83e-09	3.11e-05	1.89e-07	0.3196
1857	S18_12212752	1.52e-09	6.04e-06	3.71e-08	0.3442
1858	S18_12257668	2.52e-08	0.000100145	5.89e-07	0.30151
1859	S18_12298984	1.16e-09	4.61e-06	2.85e-08	0.34817
1860	S18_12298993	2.52e-08	0.000100145	5.89e-07	0.30151
1861	S18_12298994	2.52e-08	0.000100145	5.89e-07	0.30151
1862	S18_12300291	2.52e-08	0.000100145	5.89e-07	0.30151
1863	S18_12534876	2.52e-08	0.000100145	5.89e-07	0.30151
1864	S18_12707428	3.91e-09	1.55e-05	9.47e-08	0.33016
1865	S18_12709644	2.19e-11	8.7e-08	5.58e-10	0.40414
1866	S18_12711777	2.19e-11	8.7e-08	5.58e-10	0.40414
1867	S18_12903506	5.02e-10	1.99e-06	1.24e-08	0.36041
1868	S18_12903524	2.19e-11	8.7e-08	5.58e-10	0.40414
1869	S18_12909634	5.02e-10	1.99e-06	1.24e-08	0.36041
1870	S18_12966351	1.88e-12	7.47e-09	4.98e-11	0.43632
1871	S18_12990600	1.12e-12	4.45e-09	3.11e-11	0.4429
1872	S18_12994692	2.19e-11	8.7e-08	5.58e-10	0.40414
1873	S18_12994717	2.19e-11	8.7e-08	5.58e-10	0.40414
1874	S18_12996378	1.88e-12	7.47e-09	4.98e-11	0.43632
1875	S18_13070712	5.2e-11	2.07e-07	1.31e-09	0.39235
1876	S18_13084963	1.24e-13	4.93e-10	3.76e-12	0.47006
1877	S18_13256909	5.36e-23	2.13e-19	3.09e-21	0.67588
1878	S18_13366021	2.8e-10	1.11e-06	7e-09	0.36879
1879	S18_13411771	1.12e-12	4.45e-09	3.11e-11	0.4429
1880	S18_13411776	1.12e-12	4.45e-09	3.11e-11	0.4429
1881	S18_13446851	1.24e-13	4.93e-10	3.76e-12	0.47006
1882	S18_13476682	1.12e-12	4.45e-09	3.11e-11	0.4429
1883	S18_13728094	1.12e-12	4.45e-09	3.11e-11	0.4429
1884	S18_14164708	1.12e-12	4.45e-09	3.11e-11	0.4429
1885	S18_14371285	1.12e-12	4.45e-09	3.11e-11	0.4429
1886	S18_14407326	1.12e-12	4.45e-09	3.11e-11	0.4429
1887	S18_14524054	1.88e-12	7.47e-09	4.98e-11	0.43632
1888	S18_14787151	2.58e-11	1.03e-07	6.53e-10	0.40192
1889	S18_14787268	1.24e-13	4.93e-10	3.76e-12	0.47006
1890	S18_14787271	1.24e-13	4.93e-10	3.76e-12	0.47006
1891	S18_15987128	0.26255	1	0.836037	0.01441
1892	S18_18626079	1.24e-13	4.93e-10	3.76e-12	0.47006
1893	S18_18671664	6.5e-14	2.58e-10	2.21e-12	0.47777
1894	S18_19322100	6.5e-14	2.58e-10	2.21e-12	0.47777
1895	S18_19322102	6.5e-14	2.58e-10	2.21e-12	0.47777
1896	S18_19438447	1.24e-13	4.93e-10	3.76e-12	0.47006
1897	S18_19438480	5.91e-15	2.35e-11	2.19e-13	0.50547
1898	S18_19438504	5.91e-15	2.35e-11	2.19e-13	0.50547
1899	S18_19651020	1.24e-13	4.93e-10	3.76e-12	0.47006
1900	S18_19944100	5.73e-13	2.28e-09	1.69e-11	0.45133
1901	S18_19961735	1.24e-13	4.93e-10	3.76e-12	0.47006
1902	S18_19961736	6.5e-14	2.58e-10	2.21e-12	0.47777
1903	S18_19961767	6.5e-14	2.58e-10	2.21e-12	0.47777
1904	S18_20015630	6.5e-14	2.58e-10	2.21e-12	0.47777
1905	S18_20015647	6.5e-14	2.58e-10	2.21e-12	0.47777
1906	S18_20015696	0.56552	1	0.921616	0.00381
1907	S18_20015709	0.56552	1	0.921616	0.00381
1908	S18_20217518	4.17e-12	1.66e-08	1.1e-10	0.42607
1909	S18_20781943	1.24e-13	4.93e-10	3.76e-12	0.47006
1910	S18_20785890	1.24e-13	4.93e-10	3.76e-12	0.47006
1911	S18_20801259	5.73e-13	2.28e-09	1.69e-11	0.45133
1912	S18_21042033	5.91e-15	2.35e-11	2.19e-13	0.50547
1913	S18_21266089	4.13e-16	1.64e-12	1.64e-14	0.53453
1914	S18_21332640	7.2e-16	2.86e-12	2.83e-14	0.5286
1915	S18_22194500	5.91e-15	2.35e-11	2.19e-13	0.50547
1916	S18_22194502	5.91e-15	2.35e-11	2.19e-13	0.50547
1917	S18_22303398	5.91e-15	2.35e-11	2.19e-13	0.50547
1918	S18_22432922	7.35e-19	2.92e-15	3.07e-17	0.59709
1919	S18_22503322	7.35e-19	2.92e-15	3.07e-17	0.59709
1920	S18_22503931	9e-21	3.58e-17	4.31e-19	0.63562
1921	S18_22504012	2.11e-17	8.39e-14	8.56e-16	0.56503
1922	S18_22504042	7.35e-19	2.92e-15	3.07e-17	0.59709
1923	S18_22504056	7.35e-19	2.92e-15	3.07e-17	0.59709
1924	S18_22504098	1.02e-17	4.05e-14	4.18e-16	0.57218
1925	S18_22507396	7.35e-19	2.92e-15	3.07e-17	0.59709
1926	S18_22529052	7.35e-19	2.92e-15	3.07e-17	0.59709
1927	S18_22545718	3.79e-19	1.51e-15	1.71e-17	0.60314
1928	S18_22571931	1.02e-17	4.05e-14	4.18e-16	0.57218
1929	S18_22644163	7.35e-19	2.92e-15	3.07e-17	0.59709
1930	S18_23039514	1.47e-19	5.84e-16	6.79e-18	0.61164
1931	S18_23088304	9e-21	3.58e-17	4.31e-19	0.63562
1932	S18_23119510	9e-21	3.58e-17	4.31e-19	0.63562
1933	S18_23306962	3.67e-21	1.46e-17	2e-19	0.64301
1934	S18_23307014	3.67e-21	1.46e-17	2e-19	0.64301
1935	S18_23496237	9e-21	3.58e-17	4.31e-19	0.63562
1936	S18_23674604	9e-21	3.58e-17	4.31e-19	0.63562
1937	S18_23703150	3.67e-21	1.46e-17	2e-19	0.64301
1938	S18_23751440	1.47e-19	5.84e-16	6.79e-18	0.61164
1939	S18_23781977	9e-21	3.58e-17	4.31e-19	0.63562
1940	S18_23938041	9e-21	3.58e-17	4.31e-19	0.63562
1941	S18_24252750	9e-21	3.58e-17	4.31e-19	0.63562
1942	S18_25062925	6.97e-17	2.77e-13	2.8e-15	0.55302
1943	S18_25491360	1.47e-19	5.84e-16	6.79e-18	0.61164
1944	S18_25867908	0.78646	1	0.93864	0.000848
1945	S18_25868188	9e-21	3.58e-17	4.31e-19	0.63562
1946	S18_25868190	9e-21	3.58e-17	4.31e-19	0.63562
1947	S18_26339179	1.97e-27	7.83e-24	1.28e-25	0.74344
1948	S18_26379115	3.92e-25	1.56e-21	2.4e-23	0.71036
1949	S18_26379139	3.92e-25	1.56e-21	2.4e-23	0.71036
1950	S18_26419754	1.97e-27	7.83e-24	1.28e-25	0.74344
1951	S18_26419777	1.97e-27	7.83e-24	1.28e-25	0.74344
1952	S18_26419788	1.97e-27	7.83e-24	1.28e-25	0.74344
1953	S18_26419812	1.97e-27	7.83e-24	1.28e-25	0.74344
1954	S18_26444954	5.36e-23	2.13e-19	3.09e-21	0.67588
1955	S18_26558715	1.97e-27	7.83e-24	1.28e-25	0.74344
1956	S18_26580875	7.96e-25	3.16e-21	4.79e-23	0.70564
1957	S18_27884817	5.8e-35	2.3e-31	4.8e-33	0.82758
1958	S18_27884836	5.8e-35	2.3e-31	4.8e-33	0.82758
1959	S18_27884847	5.8e-35	2.3e-31	4.8e-33	0.82758
1960	S18_28306925	1.22e-25	4.85e-22	7.7e-24	0.71798
1961	S18_28372660	5.8e-35	2.3e-31	4.8e-33	0.82758
1962	S18_28605297	5.8e-35	2.3e-31	4.8e-33	0.82758
1963	S18_28679444	1.22e-25	4.85e-22	7.7e-24	0.71798
1964	S18_28718690	3.66e-31	1.45e-27	2.85e-29	0.78926
1965	S18_29975000	1.97e-27	7.83e-24	1.28e-25	0.74344
1966	S18_29975001	5.32e-40	2.11e-36	5.56e-38	0.86786
1967	S18_30104122	1.18e-34	4.69e-31	9.57e-33	0.82474
1968	S18_30104225	5.32e-40	2.11e-36	5.56e-38	0.86786
1969	S18_30226628	2.54e-47	1.01e-43	3.26e-45	0.91026
1970	S18_30235933	3.66e-31	1.45e-27	2.85e-29	0.78926
1971	S18_30236024	2.54e-47	1.01e-43	3.26e-45	0.91026
1972	S18_30381428	2.36e-60	9.38e-57	4.26e-58	0.95496
1973	S18_30515641	2.54e-47	1.01e-43	3.26e-45	0.91026
1974	S18_30711041	2.36e-60	9.38e-57	4.26e-58	0.95496
1975	S18_30722375	2.36e-60	9.38e-57	4.26e-58	0.95496
1976	S18_30764625	2.36e-60	9.38e-57	4.26e-58	0.95496
1977	S18_31010973	5.8e-35	2.3e-31	4.8e-33	0.82758
1978	S18_31059094	2.36e-60	9.38e-57	4.26e-58	0.95496
1979	S18_31158466	0.03423	1	0.251346	0.05051
1980	S18_31158467	0.03423	1	0.251346	0.05051
1981	S18_31160355	2.36e-60	9.38e-57	4.26e-58	0.95496
1982	S18_31164496	2.36e-60	9.38e-57	4.26e-58	0.95496
1983	S18_31196588	2.36e-60	9.38e-57	4.26e-58	0.95496
1984	S18_31481177	2.36e-60	9.38e-57	4.26e-58	0.95496
1985	S18_31547619	0.60784	1	0.921616	0.00304
1986	S18_31624788	0.44955	1	0.910556	0.00659
1987	S18_31787750	0	0	0	1
1988	S18_31822250	7.49e-48	2.98e-44	1.24e-45	0.91275
1989	S18_31886894	0	0	0	1
1990	S18_32027399	1.77e-60	7.03e-57	4.26e-58	0.95525
1991	S18_32680428	0	0	0	1
1992	S18_33070954	0	0	0	1
1993	S18_33070972	0	0	0	1
1994	S18_33070983	0	0	0	1
1995	S18_33070986	0	0	0	1
1996	S18_33162605	2.36e-60	9.38e-57	4.26e-58	0.95496
1997	S18_33162606	5.32e-40	2.11e-36	5.56e-38	0.86786
1998	S18_33276771	2.36e-60	9.38e-57	4.26e-58	0.95496
[truncated: 1,976 more rows]
