# Supplementary material for: SNP markers tightly linked to root knot nematode resistance in grapevine (Vitis cinerea) identified by a genotyping-by-sequencing approach followed by Sequenom MassARRAY validation
Source: PLoS One. 2018 Feb 20;13(2):e0193121. doi: 10.1371/journal.pone.0193121 (PMC5819801; doi:10.1371/journal.pone.0193121)
Supplement: S2 Table — Raw p-values obtained from MLM were adjusted (Adj.) using Bonferroni and Benjamini-Hockberg (Ben Hoch). Note: the name of the SNP contains chromosome and position information. For example, S18_31787750 is located on chromosome 18 at position 31787750 in the PN40024 reference genome. (XLSX) [file pone.0193121.s007.xlsx]

## Sheet: Sheet1
Single SNP association using MLM for the 3974 C2-50 SNP set
Index	Marker	raw p-values	Bonferroni adjusted p-values	Ben-Hoch adjusted p-values	R2		Genetic Variance	Residual Variance	-2LnLikelihood
1	S1_48528	0.99648	1	1	1.9385e-07		0.28313	2.8313e-06	-118.21
2	S1_93626	0.99881	1	1	2.2108e-08		0.28313	2.8313e-06	-118.21
3	S1_336344	0.99739	1	1	1.0659e-07		0.28313	2.8313e-06	-118.21
4	S1_353074	0.99747	1	1	9.9851e-08		0.28313	2.8313e-06	-118.21
5	S1_378263	0.99881	1	1	2.2108e-08		0.28313	2.8313e-06	-118.21
6	S1_458621	0.99648	1	1	1.9385e-07		0.28313	2.8313e-06	-118.21
7	S1_573102	0.99747	1	1	9.9851e-08		0.28313	2.8313e-06	-118.21
8	S1_573120	0.99747	1	1	9.9851e-08		0.28313	2.8313e-06	-118.21
9	S1_589714	0.99747	1	1	9.9851e-08		0.28313	2.8313e-06	-118.21
10	S1_666676	0.99643	1	1	1.9968e-07		0.28313	2.8313e-06	-118.21
11	S1_759430	0.99522	1	1	3.5739e-07		0.28313	2.8313e-06	-118.21
12	S1_883449	0.99849	1	1	3.5811e-08		0.28313	2.8313e-06	-118.21
13	S1_883451	0.99849	1	1	3.5811e-08		0.28313	2.8313e-06	-118.21
14	S1_971978	0.99616	1	1	2.3121e-07		0.28313	2.8313e-06	-118.21
15	S1_972015	0.99849	1	1	3.5811e-08		0.28313	2.8313e-06	-118.21
16	S1_1092711	0.99918	1	1	1.0548e-08		0.28313	2.8313e-06	-118.21
17	S1_1098043	0.99918	1	1	1.0548e-08		0.28313	2.8313e-06	-118.21
18	S1_1109297	0.99948	1	1	4.1743e-09		0.28313	2.8313e-06	-118.21
19	S1_1163067	0.99701	1	1	1.402e-07		0.28313	2.8313e-06	-118.21
20	S1_1289533	0.99922	1	1	9.5667e-09		0.28313	2.8313e-06	-118.21
21	S1_1343088	0.9953	1	1	3.4624e-07		0.28313	2.8313e-06	-118.21
22	S1_1388700	0.99356	1	1	6.4879e-07		0.28313	2.8313e-06	-118.21
23	S1_1388725	0.99839	1	1	4.076e-08		0.28313	2.8313e-06	-118.21
24	S1_1388796	0.9953	1	1	3.4624e-07		0.28313	2.8313e-06	-118.21
25	S1_1388800	0.99731	1	1	1.1281e-07		0.28313	2.8313e-06	-118.21
26	S1_1395206	0.9953	1	1	3.4624e-07		0.28313	2.8313e-06	-118.21
27	S1_1419201	0.99616	1	1	2.3114e-07		0.28313	2.8313e-06	-118.21
28	S1_1548211	0.99298	1	1	7.7024e-07		0.28313	2.8313e-06	-118.21
29	S1_1552630	0.9953	1	1	3.4624e-07		0.28313	2.8313e-06	-118.21
30	S1_1552729	0.99428	1	1	5.1104e-07		0.28313	2.8313e-06	-118.21
31	S1_1684299	0.99862	1	1	2.9881e-08		0.28313	2.8313e-06	-118.21
32	S1_1688983	0.99731	1	1	1.1281e-07		0.28313	2.8313e-06	-118.21
33	S1_1688991	0.9953	1	1	3.4624e-07		0.28313	2.8313e-06	-118.21
34	S1_1700287	0.9953	1	1	3.4624e-07		0.28313	2.8313e-06	-118.21
35	S1_1820375	0.9953	1	1	3.4624e-07		0.28313	2.8313e-06	-118.21
36	S1_1849061	0.9913	1	1	1.1851e-06		0.28313	2.8313e-06	-118.21
37	S1_1849156	0.99616	1	1	2.3114e-07		0.28313	2.8313e-06	-118.21
38	S1_1880160	0.99616	1	1	2.3114e-07		0.28313	2.8313e-06	-118.21
39	S1_1956037	0.9996	1	1	2.5636e-09		0.28313	2.8313e-06	-118.21
40	S1_2062335	0.99873	1	1	2.5053e-08		0.28313	2.8313e-06	-118.21
41	S1_2244090	0.99938	1	1	5.9813e-09		0.28313	2.8313e-06	-118.21
42	S1_2275943	0.99938	1	1	5.9813e-09		0.28313	2.8313e-06	-118.21
43	S1_2296134	0.99946	1	1	4.5644e-09		0.28313	2.8313e-06	-118.21
44	S1_2565141	0.9988	1	1	2.252e-08		0.28313	2.8313e-06	-118.21
45	S1_2598043	0.9988	1	1	2.252e-08		0.28313	2.8313e-06	-118.21
46	S1_2675974	0.99542	1	1	3.2837e-07		0.28313	2.8313e-06	-118.21
47	S1_2701156	0.99542	1	1	3.2837e-07		0.28313	2.8313e-06	-118.21
48	S1_2842583	0.99721	1	1	1.2172e-07		0.28313	2.8313e-06	-118.21
49	S1_2861205	0.9982	1	1	5.0436e-08		0.28313	2.8313e-06	-118.21
50	S1_2940428	0.99721	1	1	1.2172e-07		0.28313	2.8313e-06	-118.21
51	S1_2958021	0.99587	1	1	2.6646e-07		0.28313	2.8313e-06	-118.21
52	S1_3046193	0.99587	1	1	2.6646e-07		0.28313	2.8313e-06	-118.21
53	S1_3066737	0.99587	1	1	2.6646e-07		0.28313	2.8313e-06	-118.21
54	S1_3191208	0.99579	1	1	2.774e-07		0.28313	2.8313e-06	-118.21
55	S1_3205867	0.99579	1	1	2.774e-07		0.28313	2.8313e-06	-118.21
56	S1_3205872	0.99587	1	1	2.6646e-07		0.28313	2.8313e-06	-118.21
57	S1_3319512	0.99678	1	1	1.6192e-07		0.28313	2.8313e-06	-118.21
58	S1_3319590	0.99987	1	1	2.6659e-10		0.28313	2.8313e-06	-118.21
59	S1_3587232	0.99579	1	1	2.774e-07		0.28313	2.8313e-06	-118.21
60	S1_3654956	0.99655	1	1	1.8623e-07		0.28313	2.8313e-06	-118.21
61	S1_3655026	0.99678	1	1	1.6192e-07		0.28313	2.8313e-06	-118.21
62	S1_3688226	0.99579	1	1	2.774e-07		0.28313	2.8313e-06	-118.21
63	S1_3688288	0.99587	1	1	2.6646e-07		0.28313	2.8313e-06	-118.21
64	S1_3807384	0.99774	1	1	7.9555e-08		0.28313	2.8313e-06	-118.21
65	S1_3807387	0.99783	1	1	7.3744e-08		0.28313	2.8313e-06	-118.21
66	S1_3809748	0.99774	1	1	7.9555e-08		0.28313	2.8313e-06	-118.21
67	S1_3826386	0.99774	1	1	7.9555e-08		0.28313	2.8313e-06	-118.21
68	S1_3845644	0.99783	1	1	7.3744e-08		0.28313	2.8313e-06	-118.21
69	S1_3845654	0.99783	1	1	7.3744e-08		0.28313	2.8313e-06	-118.21
70	S1_3845655	0.99774	1	1	7.9555e-08		0.28313	2.8313e-06	-118.21
71	S1_4021151	0.99844	1	1	3.8092e-08		0.28313	2.8313e-06	-118.21
72	S1_4059835	0.99844	1	1	3.8092e-08		0.28313	2.8313e-06	-118.21
73	S1_4095996	0.99844	1	1	3.8092e-08		0.28313	2.8313e-06	-118.21
74	S1_4102602	0.99844	1	1	3.8092e-08		0.28313	2.8313e-06	-118.21
75	S1_4188938	0.99844	1	1	3.8092e-08		0.28313	2.8313e-06	-118.21
76	S1_4279294	0.99753	1	1	9.5463e-08		0.28313	2.8313e-06	-118.21
77	S1_4279296	0.99753	1	1	9.5463e-08		0.28313	2.8313e-06	-118.21
78	S1_4478388	0.99302	1	1	7.6131e-07		0.28313	2.8313e-06	-118.21
79	S1_4690441	0.99151	1	1	1.1268e-06		0.28313	2.8313e-06	-118.21
80	S1_4690489	0.99151	1	1	1.1268e-06		0.28313	2.8313e-06	-118.21
81	S1_4693549	0.99151	1	1	1.1268e-06		0.28313	2.8313e-06	-118.21
82	S1_4708838	0.99143	1	1	1.1492e-06		0.28313	2.8313e-06	-118.21
83	S1_4867975	0.9962	1	1	2.2636e-07		0.28313	2.8313e-06	-118.21
84	S1_4956585	0.9962	1	1	2.2636e-07		0.28313	2.8313e-06	-118.21
85	S1_4966455	0.99529	1	1	3.476e-07		0.28313	2.8313e-06	-118.21
86	S1_4966529	0.9962	1	1	2.2636e-07		0.28313	2.8313e-06	-118.21
87	S1_4966539	0.9962	1	1	2.2636e-07		0.28313	2.8313e-06	-118.21
88	S1_5121743	0.99845	1	1	3.7765e-08		0.28313	2.8313e-06	-118.21
89	S1_5229874	0.99845	1	1	3.7765e-08		0.28313	2.8313e-06	-118.21
90	S1_5239833	0.9979	1	1	6.893e-08		0.28313	2.8313e-06	-118.21
91	S1_5575346	0.99873	1	1	2.5375e-08		0.28313	2.8313e-06	-118.21
92	S1_5687954	0.99873	1	1	2.5375e-08		0.28313	2.8313e-06	-118.21
93	S1_5687958	0.99873	1	1	2.5375e-08		0.28313	2.8313e-06	-118.21
94	S1_5767528	0.99773	1	1	8.0424e-08		0.28313	2.8313e-06	-118.21
95	S1_6030178	0.99675	1	1	1.6524e-07		0.28313	2.8313e-06	-118.21
96	S1_6030179	0.99675	1	1	1.6524e-07		0.28313	2.8313e-06	-118.21
97	S1_6061237	0.99797	1	1	6.4653e-08		0.28313	2.8313e-06	-118.21
98	S1_6168813	0.99949	1	1	4.0346e-09		0.28313	2.8313e-06	-118.21
99	S1_6307611	0.99602	1	1	2.4757e-07		0.28313	2.8313e-06	-118.21
100	S1_6307615	0.99602	1	1	2.4757e-07		0.28313	2.8313e-06	-118.21
101	S1_6307621	0.99602	1	1	2.4757e-07		0.28313	2.8313e-06	-118.21
102	S1_6770134	0.99666	1	1	1.7422e-07		0.28313	2.8313e-06	-118.21
103	S1_6886289	0.99702	1	1	1.3932e-07		0.28313	2.8313e-06	-118.21
104	S1_6886305	0.99702	1	1	1.3932e-07		0.28313	2.8313e-06	-118.21
105	S1_7246757	0.99639	1	1	2.0436e-07		0.28313	2.8313e-06	-118.21
106	S1_7347210	0.98944	1	1	1.7456e-06		0.28313	2.8313e-06	-118.21
107	S1_7368372	0.98944	1	1	1.7456e-06		0.28313	2.8313e-06	-118.21
108	S1_7516296	0.99877	1	1	2.351e-08		0.28313	2.8313e-06	-118.21
109	S1_7516331	0.99877	1	1	2.351e-08		0.28313	2.8313e-06	-118.21
110	S1_7518122	0.99877	1	1	2.351e-08		0.28313	2.8313e-06	-118.21
111	S1_7518707	0.98933	1	1	1.7797e-06		0.28313	2.8313e-06	-118.21
112	S1_7563605	0.99877	1	1	2.351e-08		0.28313	2.8313e-06	-118.21
113	S1_7593111	0.99877	1	1	2.351e-08		0.28313	2.8313e-06	-118.21
114	S1_7950229	0.99877	1	1	2.351e-08		0.28313	2.8313e-06	-118.21
115	S1_8028440	0.98933	1	1	1.7797e-06		0.28313	2.8313e-06	-118.21
116	S1_8105410	0.98991	1	1	1.5937e-06		0.28313	2.8313e-06	-118.21
117	S1_8118524	0.99825	1	1	4.8014e-08		0.28313	2.8313e-06	-118.21
118	S1_9060888	0.9984	1	1	4.016e-08		0.28313	2.8313e-06	-118.21
119	S1_9072369	0.9922	1	1	9.5124e-07		0.28313	2.8313e-06	-118.21
120	S1_9073629	0.9922	1	1	9.5124e-07		0.28313	2.8313e-06	-118.21
121	S1_9073630	0.9922	1	1	9.5124e-07		0.28313	2.8313e-06	-118.21
122	S1_9182758	0.9984	1	1	4.016e-08		0.28313	2.8313e-06	-118.21
123	S1_9300051	0.98612	1	1	3.0142e-06		0.28313	2.8313e-06	-118.21
124	S1_9300091	0.99333	1	1	6.9561e-07		0.28313	2.8313e-06	-118.21
125	S1_9315709	0.98612	1	1	3.0142e-06		0.28313	2.8313e-06	-118.21
126	S1_9424068	0.98612	1	1	3.0142e-06		0.28313	2.8313e-06	-118.21
127	S1_9461045	0.98612	1	1	3.0142e-06		0.28313	2.8313e-06	-118.21
128	S1_9762469	0.98612	1	1	3.0142e-06		0.28313	2.8313e-06	-118.21
129	S1_9768878	0.98894	1	1	1.9124e-06		0.28313	2.8313e-06	-118.21
130	S1_9788890	0.99333	1	1	6.9561e-07		0.28313	2.8313e-06	-118.21
131	S1_10030385	0.98612	1	1	3.0142e-06		0.28313	2.8313e-06	-118.21
132	S1_10069046	0.98612	1	1	3.0142e-06		0.28313	2.8313e-06	-118.21
133	S1_10270482	0.9978	1	1	7.5862e-08		0.28313	2.8313e-06	-118.21
134	S1_10270499	0.9978	1	1	7.5862e-08		0.28313	2.8313e-06	-118.21
135	S1_10295400	0.9978	1	1	7.5862e-08		0.28313	2.8313e-06	-118.21
136	S1_10353485	0.99748	1	1	9.948e-08		0.28313	2.8313e-06	-118.21
137	S1_10375092	0.99061	1	1	1.3805e-06		0.28313	2.8313e-06	-118.21
138	S1_10375122	0.99061	1	1	1.3805e-06		0.28313	2.8313e-06	-118.21
139	S1_10642240	0.99061	1	1	1.3805e-06		0.28313	2.8313e-06	-118.21
140	S1_10642713	0.99233	1	1	9.2099e-07		0.28313	2.8313e-06	-118.21
141	S1_10876405	0.99233	1	1	9.2099e-07		0.28313	2.8313e-06	-118.21
142	S1_10941525	0.99748	1	1	9.948e-08		0.28313	2.8313e-06	-118.21
143	S1_11027434	0.99233	1	1	9.2099e-07		0.28313	2.8313e-06	-118.21
144	S1_11162323	0.99233	1	1	9.2099e-07		0.28313	2.8313e-06	-118.21
145	S1_11234585	0.99233	1	1	9.2099e-07		0.28313	2.8313e-06	-118.21
146	S1_11236284	0.99233	1	1	9.2099e-07		0.28313	2.8313e-06	-118.21
147	S1_11627175	0.99982	1	1	5.1264e-10		0.28313	2.8313e-06	-118.21
148	S1_11627901	0.99982	1	1	5.1264e-10		0.28313	2.8313e-06	-118.21
149	S1_11908932	0.99096	1	1	1.2776e-06		0.28313	2.8313e-06	-118.21
150	S1_12436176	0.98834	1	1	2.1256e-06		0.28313	2.8313e-06	-118.21
151	S1_12888805	0.99581	1	1	2.7457e-07		0.28313	2.8313e-06	-118.21
152	S1_12888830	0.99581	1	1	2.7457e-07		0.28313	2.8313e-06	-118.21
153	S1_12888872	0.99581	1	1	2.7457e-07		0.28313	2.8313e-06	-118.21
154	S1_13086382	0.99581	1	1	2.7457e-07		0.28313	2.8313e-06	-118.21
155	S1_16152796	0.9923	1	1	9.2718e-07		0.28313	2.8313e-06	-118.21
156	S1_16206759	0.99581	1	1	2.7457e-07		0.28313	2.8313e-06	-118.21
157	S1_16676689	0.9923	1	1	9.2718e-07		0.28313	2.8313e-06	-118.21
158	S1_16688482	0.9956	1	1	3.0341e-07		0.28313	2.8313e-06	-118.21
159	S1_16688509	0.99909	1	1	1.2936e-08		0.28313	2.8313e-06	-118.21
160	S1_16852366	0.99581	1	1	2.7457e-07		0.28313	2.8313e-06	-118.21
161	S1_16852945	0.99581	1	1	2.7457e-07		0.28313	2.8313e-06	-118.21
162	S1_16909091	0.99644	1	1	1.9869e-07		0.28313	2.8313e-06	-118.21
163	S1_17088267	0.99581	1	1	2.7457e-07		0.28313	2.8313e-06	-118.21
164	S1_17146981	0.99909	1	1	1.2936e-08		0.28313	2.8313e-06	-118.21
165	S1_17147006	0.99909	1	1	1.2936e-08		0.28313	2.8313e-06	-118.21
166	S1_17322793	0.99581	1	1	2.7457e-07		0.28313	2.8313e-06	-118.21
167	S1_17322798	0.99919	1	1	1.031e-08		0.28313	2.8313e-06	-118.21
168	S1_17356865	0.99581	1	1	2.7457e-07		0.28313	2.8313e-06	-118.21
169	S1_17822451	0.99581	1	1	2.7457e-07		0.28313	2.8313e-06	-118.21
170	S1_18076464	0.99581	1	1	2.7457e-07		0.28313	2.8313e-06	-118.21
171	S1_18216107	0.99909	1	1	1.2936e-08		0.28313	2.8313e-06	-118.21
172	S1_18216122	0.99581	1	1	2.7457e-07		0.28313	2.8313e-06	-118.21
173	S1_18251917	0.99581	1	1	2.7457e-07		0.28313	2.8313e-06	-118.21
174	S1_18477292	0.99581	1	1	2.7457e-07		0.28313	2.8313e-06	-118.21
175	S1_18478588	0.99909	1	1	1.2936e-08		0.28313	2.8313e-06	-118.21
176	S1_18502204	0.99347	1	1	6.6609e-07		0.28313	2.8313e-06	-118.21
177	S1_18502205	0.99347	1	1	6.6609e-07		0.28313	2.8313e-06	-118.21
178	S1_18503682	0.99039	1	1	1.4435e-06		0.28313	2.8313e-06	-118.21
179	S1_18503687	0.99761	1	1	8.963e-08		0.28313	2.8313e-06	-118.21
180	S1_18503802	0.99347	1	1	6.6609e-07		0.28313	2.8313e-06	-118.21
181	S1_18503809	0.99347	1	1	6.6609e-07		0.28313	2.8313e-06	-118.21
182	S1_18503815	0.99347	1	1	6.6609e-07		0.28313	2.8313e-06	-118.21
183	S1_18503830	0.99588	1	1	2.6487e-07		0.28313	2.8313e-06	-118.21
184	S1_18503840	0.99347	1	1	6.6609e-07		0.28313	2.8313e-06	-118.21
185	S1_18704112	0.99588	1	1	2.6487e-07		0.28313	2.8313e-06	-118.21
186	S1_18957791	0.99347	1	1	6.6609e-07		0.28313	2.8313e-06	-118.21
187	S1_19077135	0.99761	1	1	8.963e-08		0.28313	2.8313e-06	-118.21
188	S1_19161279	0.99761	1	1	8.963e-08		0.28313	2.8313e-06	-118.21
189	S1_19294953	0.99453	1	1	4.6825e-07		0.28313	2.8313e-06	-118.21
190	S1_19360289	0.99347	1	1	6.6609e-07		0.28313	2.8313e-06	-118.21
191	S1_19517496	0.98311	1	1	4.4613e-06		0.28313	2.8313e-06	-118.21
192	S1_19592067	0.99289	1	1	7.9079e-07		0.28313	2.8313e-06	-118.21
193	S1_19614229	0.99289	1	1	7.9079e-07		0.28313	2.8313e-06	-118.21
194	S1_19637638	0.99656	1	1	1.8561e-07		0.28313	2.8313e-06	-118.21
195	S1_19817726	0.99289	1	1	7.9079e-07		0.28313	2.8313e-06	-118.21
196	S1_19817765	0.99289	1	1	7.9079e-07		0.28313	2.8313e-06	-118.21
197	S1_19817777	0.98311	1	1	4.4613e-06		0.28313	2.8313e-06	-118.21
198	S1_19854241	0.99289	1	1	7.9079e-07		0.28313	2.8313e-06	-118.21
199	S1_19854254	0.98311	1	1	4.4613e-06		0.28313	2.8313e-06	-118.21
200	S1_19948273	0.9988	1	1	2.2485e-08		0.28313	2.8313e-06	-118.21
201	S1_20238840	0.99289	1	1	7.9079e-07		0.28313	2.8313e-06	-118.21
202	S1_20294127	0.99289	1	1	7.9079e-07		0.28313	2.8313e-06	-118.21
203	S1_20294181	0.99289	1	1	7.9079e-07		0.28313	2.8313e-06	-118.21
204	S1_20669977	0.99434	1	1	5.0155e-07		0.28313	2.8313e-06	-118.21
205	S1_20670697	0.98311	1	1	4.4613e-06		0.28313	2.8313e-06	-118.21
206	S1_20687885	0.99289	1	1	7.9079e-07		0.28313	2.8313e-06	-118.21
207	S1_20743954	0.98451	1	1	3.7541e-06		0.28313	2.8313e-06	-118.21
208	S1_20828647	0.99266	1	1	8.4283e-07		0.28313	2.8313e-06	-118.21
209	S1_20906319	0.9881	1	1	2.2149e-06		0.28313	2.8313e-06	-118.21
210	S1_20954359	0.99266	1	1	8.4283e-07		0.28313	2.8313e-06	-118.21
211	S1_20959676	0.99266	1	1	8.4283e-07		0.28313	2.8313e-06	-118.21
212	S1_20997382	0.99266	1	1	8.4283e-07		0.28313	2.8313e-06	-118.21
213	S1_20997412	0.99689	1	1	1.5133e-07		0.28313	2.8313e-06	-118.21
214	S1_21057389	0.98451	1	1	3.7541e-06		0.28313	2.8313e-06	-118.21
215	S1_21185134	0.99526	1	1	3.5117e-07		0.28313	2.8313e-06	-118.21
216	S1_21209235	0.99526	1	1	3.5117e-07		0.28313	2.8313e-06	-118.21
217	S1_21921007	0.99646	1	1	1.956e-07		0.28313	2.8313e-06	-118.21
218	S1_21948585	0.99646	1	1	1.956e-07		0.28313	2.8313e-06	-118.21
219	S1_22083617	0.99525	1	1	3.5343e-07		0.28313	2.8313e-06	-118.21
220	S1_22083631	0.99091	1	1	1.2913e-06		0.28313	2.8313e-06	-118.21
221	S1_22083632	0.99091	1	1	1.2913e-06		0.28313	2.8313e-06	-118.21
222	S1_22083633	0.99091	1	1	1.2913e-06		0.28313	2.8313e-06	-118.21
223	S1_22128406	0.99994	1	1	6.5273e-11		0.28313	2.8313e-06	-118.21
224	S1_22138495	0.99994	1	1	6.5273e-11		0.28313	2.8313e-06	-118.21
225	S1_22138585	0.99994	1	1	6.5273e-11		0.28313	2.8313e-06	-118.21
226	S1_22261912	0.99994	1	1	6.5273e-11		0.28313	2.8313e-06	-118.21
227	S1_22262051	0.99646	1	1	1.956e-07		0.28313	2.8313e-06	-118.21
228	S1_22356572	0.99426	1	1	5.1468e-07		0.28313	2.8313e-06	-118.21
229	S1_22374562	0.99587	1	1	2.6678e-07		0.28313	2.8313e-06	-118.21
230	S1_22399764	0.99011	1	1	1.5299e-06		0.28313	2.8313e-06	-118.21
231	S1_23231446	0.98731	1	1	2.517e-06		0.28313	2.8313e-06	-118.21
232	S1_23377064	0.99031	1	1	1.4685e-06		0.28313	2.8313e-06	-118.21
233	S1_23465984	0.99603	1	1	2.4612e-07		0.28313	2.8313e-06	-118.21
234	S1_23888363	0.99603	1	1	2.4612e-07		0.28313	2.8313e-06	-118.21
235	S1_23891462	0.99153	1	1	1.1228e-06		0.28313	2.8313e-06	-118.21
236	S1_23991654	0.99603	1	1	2.4612e-07		0.28313	2.8313e-06	-118.21
237	S1_24070197	0.99359	1	1	6.4328e-07		0.28313	2.8313e-06	-118.21
238	S1_24179387	0.99603	1	1	2.4612e-07		0.28313	2.8313e-06	-118.21
239	S10_34135	0.48186	1	1	0.00494		0.28313	2.8313e-06	-118.21
240	S10_34143	0.48186	1	1	0.00494		0.28313	2.8313e-06	-118.21
241	S10_34149	0.99768	1	1	8.444e-08		0.28313	2.8313e-06	-118.21
242	S10_34159	0.48186	1	1	0.00494		0.28313	2.8313e-06	-118.21
243	S10_34169	0.48186	1	1	0.00494		0.28313	2.8313e-06	-118.21
244	S10_34182	0.99768	1	1	8.444e-08		0.28313	2.8313e-06	-118.21
245	S10_327788	0.9953	1	1	3.4553e-07		0.28313	2.8313e-06	-118.21
246	S10_354917	0.99691	1	1	1.4967e-07		0.28313	2.8313e-06	-118.21
247	S10_425036	0.99768	1	1	8.444e-08		0.28313	2.8313e-06	-118.21
248	S10_429529	0.99691	1	1	1.4967e-07		0.28313	2.8313e-06	-118.21
249	S10_429550	0.99691	1	1	1.4967e-07		0.28313	2.8313e-06	-118.21
250	S10_435882	0.99691	1	1	1.4967e-07		0.28313	2.8313e-06	-118.21
251	S10_528930	0.99965	1	1	1.9473e-09		0.28313	2.8313e-06	-118.21
252	S10_592090	0.99965	1	1	1.9473e-09		0.28313	2.8313e-06	-118.21
253	S10_615019	0.99691	1	1	1.4967e-07		0.28313	2.8313e-06	-118.21
254	S10_642943	0.99965	1	1	1.9473e-09		0.28313	2.8313e-06	-118.21
255	S10_710205	0.99965	1	1	1.9473e-09		0.28313	2.8313e-06	-118.21
256	S10_744119	0.99965	1	1	1.9473e-09		0.28313	2.8313e-06	-118.21
257	S10_811762	0.99958	1	1	2.7203e-09		0.28313	2.8313e-06	-118.21
258	S10_845735	0.99681	1	1	1.5944e-07		0.28313	2.8313e-06	-118.21
259	S10_1036462	0.99335	1	1	6.9204e-07		0.28313	2.8313e-06	-118.21
260	S10_1074653	0.99609	1	1	2.3927e-07		0.28313	2.8313e-06	-118.21
261	S10_1156145	0.99869	1	1	2.6844e-08		0.28313	2.8313e-06	-118.21
262	S10_1377110	0.99869	1	1	2.6844e-08		0.28313	2.8313e-06	-118.21
263	S10_1472996	0.99563	1	1	2.9924e-07		0.28313	2.8313e-06	-118.21
264	S10_1753720	0.99872	1	1	2.5731e-08		0.28313	2.8313e-06	-118.21
265	S10_1876978	0.99335	1	1	6.9204e-07		0.28313	2.8313e-06	-118.21
266	S10_2166840	0.99362	1	1	6.3602e-07		0.28313	2.8313e-06	-118.21
267	S10_2185133	0.99636	1	1	2.0682e-07		0.28313	2.8313e-06	-118.21
268	S10_2415150	0.99636	1	1	2.0682e-07		0.28313	2.8313e-06	-118.21
269	S10_6548424	0.99172	1	1	1.0735e-06		0.28313	2.8313e-06	-118.21
270	S10_6548444	0.99172	1	1	1.0735e-06		0.28313	2.8313e-06	-118.21
271	S10_6548454	0.99172	1	1	1.0735e-06		0.28313	2.8313e-06	-118.21
272	S10_6634888	0.98996	1	1	1.5759e-06		0.28313	2.8313e-06	-118.21
273	S10_6815815	0.98248	1	1	4.8003e-06		0.28313	2.8313e-06	-118.21
274	S10_7214803	0.98936	1	1	1.7705e-06		0.28313	2.8313e-06	-118.21
275	S10_7251932	0.98936	1	1	1.7705e-06		0.28313	2.8313e-06	-118.21
276	S10_7251971	0.98936	1	1	1.7705e-06		0.28313	2.8313e-06	-118.21
277	S10_7252000	0.98936	1	1	1.7705e-06		0.28313	2.8313e-06	-118.21
278	S10_7453933	0.98248	1	1	4.8003e-06		0.28313	2.8313e-06	-118.21
279	S10_7527149	0.98936	1	1	1.7705e-06		0.28313	2.8313e-06	-118.21
280	S10_7531341	0.98065	1	1	5.857e-06		0.28313	2.8313e-06	-118.21
281	S10_8240521	0.98936	1	1	1.7705e-06		0.28313	2.8313e-06	-118.21
282	S10_8345445	0.99068	1	1	1.3574e-06		0.28313	2.8313e-06	-118.21
283	S10_8380868	0.99068	1	1	1.3574e-06		0.28313	2.8313e-06	-118.21
284	S10_8400715	0.98835	1	1	2.1216e-06		0.28313	2.8313e-06	-118.21
285	S10_8400800	0.99068	1	1	1.3574e-06		0.28313	2.8313e-06	-118.21
286	S10_8422850	0.99068	1	1	1.3574e-06		0.28313	2.8313e-06	-118.21
287	S10_8495576	0.9928	1	1	8.1022e-07		0.28313	2.8313e-06	-118.21
288	S10_8601909	0.99068	1	1	1.3574e-06		0.28313	2.8313e-06	-118.21
289	S10_8784407	0.98943	1	1	1.7467e-06		0.28313	2.8313e-06	-118.21
290	S10_8784456	0.98963	1	1	1.6821e-06		0.28313	2.8313e-06	-118.21
291	S10_8784467	0.97716	1	1	8.1633e-06		0.28313	2.8313e-06	-118.21
292	S10_8789856	0.97815	1	1	7.4686e-06		0.28313	2.8313e-06	-118.21
293	S10_8797926	0.98963	1	1	1.6821e-06		0.28313	2.8313e-06	-118.21
294	S10_8808968	0.98963	1	1	1.6821e-06		0.28313	2.8313e-06	-118.21
295	S10_8866966	0.98963	1	1	1.6821e-06		0.28313	2.8313e-06	-118.21
296	S10_9229853	0.98142	1	1	5.4027e-06		0.28313	2.8313e-06	-118.21
297	S10_9894326	0.98936	1	1	1.7714e-06		0.28313	2.8313e-06	-118.21
298	S10_9997610	0.98634	1	1	2.9206e-06		0.28313	2.8313e-06	-118.21
299	S10_10165427	0.99494	1	1	4.0066e-07		0.28313	2.8313e-06	-118.21
300	S10_10165455	0.98936	1	1	1.7705e-06		0.28313	2.8313e-06	-118.21
301	S10_10654209	0.98487	1	1	3.5817e-06		0.28313	2.8313e-06	-118.21
302	S10_10915362	0.98973	1	1	1.6503e-06		0.28313	2.8313e-06	-118.21
303	S10_10915371	0.97934	1	1	6.6771e-06		0.28313	2.8313e-06	-118.21
304	S10_11291449	0.99506	1	1	3.8111e-07		0.28313	2.8313e-06	-118.21
305	S10_11291454	0.99506	1	1	3.8111e-07		0.28313	2.8313e-06	-118.21
306	S10_11291481	0.99506	1	1	3.8111e-07		0.28313	2.8313e-06	-118.21
307	S10_11367652	0.9798	1	1	6.3821e-06		0.28313	2.8313e-06	-118.21
308	S10_11367663	0.9798	1	1	6.3821e-06		0.28313	2.8313e-06	-118.21
309	S10_11553511	0.98413	1	1	3.9422e-06		0.28313	2.8313e-06	-118.21
310	S10_11553521	0.98413	1	1	3.9422e-06		0.28313	2.8313e-06	-118.21
311	S10_11553554	0.98413	1	1	3.9422e-06		0.28313	2.8313e-06	-118.21
312	S10_12449653	0.98792	1	1	2.2812e-06		0.28313	2.8313e-06	-118.21
313	S10_12930694	0.98792	1	1	2.2812e-06		0.28313	2.8313e-06	-118.21
314	S10_13035007	0.99686	1	1	1.5409e-07		0.28313	2.8313e-06	-118.21
315	S10_13035008	0.99686	1	1	1.5409e-07		0.28313	2.8313e-06	-118.21
316	S10_13035015	0.99686	1	1	1.5409e-07		0.28313	2.8313e-06	-118.21
317	S10_13035893	0.98792	1	1	2.2812e-06		0.28313	2.8313e-06	-118.21
318	S10_13710172	0.99987	1	1	2.4822e-10		0.28313	2.8313e-06	-118.21
319	S10_13710919	0.99411	1	1	5.4318e-07		0.28313	2.8313e-06	-118.21
320	S10_13918865	0.99889	1	1	1.9109e-08		0.28313	2.8313e-06	-118.21
321	S10_14049368	0.99681	1	1	1.5916e-07		0.28313	2.8313e-06	-118.21
322	S10_14460793	0.99747	1	1	9.9828e-08		0.28313	2.8313e-06	-118.21
323	S10_14609921	0.99645	1	1	1.9758e-07		0.28313	2.8313e-06	-118.21
324	S10_14811103	0.99681	1	1	1.5916e-07		0.28313	2.8313e-06	-118.21
325	S10_15002506	0.99411	1	1	5.4318e-07		0.28313	2.8313e-06	-118.21
326	S10_15093026	0.99411	1	1	5.4318e-07		0.28313	2.8313e-06	-118.21
327	S10_15093054	0.99411	1	1	5.4318e-07		0.28313	2.8313e-06	-118.21
328	S10_15199297	0.99325	1	1	7.1345e-07		0.28313	2.8313e-06	-118.21
329	S10_16614525	0.99329	1	1	7.0459e-07		0.28313	2.8313e-06	-118.21
330	S10_16616780	0.99859	1	1	3.1205e-08		0.28313	2.8313e-06	-118.21
331	S10_16712217	0.99859	1	1	3.1205e-08		0.28313	2.8313e-06	-118.21
332	S10_16894222	0.99867	1	1	2.7587e-08		0.28313	2.8313e-06	-118.21
333	S10_16894231	0.99867	1	1	2.7587e-08		0.28313	2.8313e-06	-118.21
334	S10_17362543	0.99988	1	1	2.1081e-10		0.28313	2.8313e-06	-118.21
335	S10_17362578	0.99988	1	1	2.1081e-10		0.28313	2.8313e-06	-118.21
336	S10_17362582	0.99988	1	1	2.1081e-10		0.28313	2.8313e-06	-118.21
337	S10_17362616	0.99988	1	1	2.1081e-10		0.28313	2.8313e-06	-118.21
338	S10_17632946	0.99988	1	1	2.1081e-10		0.28313	2.8313e-06	-118.21
339	S10_17898898	0.99506	1	1	3.8111e-07		0.28313	2.8313e-06	-118.21
340	S10_17899015	0.99932	1	1	7.2895e-09		0.28313	2.8313e-06	-118.21
341	S10_18763512	0.99878	1	1	2.3181e-08		0.28313	2.8313e-06	-118.21
342	S10_19175139	0.99583	1	1	2.7149e-07		0.28313	2.8313e-06	-118.21
343	S10_19566420	0.99878	1	1	2.3181e-08		0.28313	2.8313e-06	-118.21
344	S10_20192796	0.99383	1	1	5.9523e-07		0.28313	2.8313e-06	-118.21
345	S10_20612637	0.99878	1	1	2.3181e-08		0.28313	2.8313e-06	-118.21
346	S10_20739813	0.99506	1	1	3.8111e-07		0.28313	2.8313e-06	-118.21
347	S10_20954141	0.99988	1	1	2.1081e-10		0.28313	2.8313e-06	-118.21
348	S10_20954182	0.99506	1	1	3.8111e-07		0.28313	2.8313e-06	-118.21
349	S10_20954209	0.99506	1	1	3.8111e-07		0.28313	2.8313e-06	-118.21
350	S10_20954210	0.99506	1	1	3.8111e-07		0.28313	2.8313e-06	-118.21
351	S10_20975660	0.99506	1	1	3.8111e-07		0.28313	2.8313e-06	-118.21
352	S10_21301463	0.99878	1	1	2.3181e-08		0.28313	2.8313e-06	-118.21
353	S10_21394780	0.9841	1	1	3.9532e-06		0.28313	2.8313e-06	-118.21
354	S10_21394790	0.9841	1	1	3.9532e-06		0.28313	2.8313e-06	-118.21
355	S10_21394796	0.99605	1	1	2.4427e-07		0.28313	2.8313e-06	-118.21
356	S10_21399048	0.99599	1	1	2.5187e-07		0.28313	2.8313e-06	-118.21
357	S10_21399072	0.99599	1	1	2.5187e-07		0.28313	2.8313e-06	-118.21
358	S10_21399089	0.99599	1	1	2.5187e-07		0.28313	2.8313e-06	-118.21
359	S10_21670101	0.991	1	1	1.2681e-06		0.28313	2.8313e-06	-118.21
360	S10_21723243	0.99177	1	1	1.0605e-06		0.28313	2.8313e-06	-118.21
361	S10_21723244	0.99177	1	1	1.0605e-06		0.28313	2.8313e-06	-118.21
362	S10_21983450	0.99646	1	1	1.9649e-07		0.28313	2.8313e-06	-118.21
363	S10_22203951	0.99756	1	1	9.3354e-08		0.28313	2.8313e-06	-118.21
364	S10_22315850	0.99756	1	1	9.3354e-08		0.28313	2.8313e-06	-118.21
365	S10_22562127	0.99756	1	1	9.3354e-08		0.28313	2.8313e-06	-118.21
366	S10_22764816	0.99472	1	1	4.3561e-07		0.28313	2.8313e-06	-118.21
367	S10_22764945	0.99472	1	1	4.3561e-07		0.28313	2.8313e-06	-118.21
368	S10_23152493	0.99472	1	1	4.3561e-07		0.28313	2.8313e-06	-118.21
369	S10_23324428	0.99472	1	1	4.3561e-07		0.28313	2.8313e-06	-118.21
370	S10_23324430	0.98808	1	1	2.223e-06		0.28313	2.8313e-06	-118.21
371	S11_97888	0.99291	1	1	7.861e-07		0.28313	2.8313e-06	-118.21
372	S11_268351	0.99377	1	1	6.0712e-07		0.28313	2.8313e-06	-118.21
373	S11_277949	0.99291	1	1	7.861e-07		0.28313	2.8313e-06	-118.21
374	S11_337195	0.99291	1	1	7.861e-07		0.28313	2.8313e-06	-118.21
375	S11_338344	0.99291	1	1	7.861e-07		0.28313	2.8313e-06	-118.21
376	S11_378655	0.99291	1	1	7.861e-07		0.28313	2.8313e-06	-118.21
377	S11_386054	0.99291	1	1	7.861e-07		0.28313	2.8313e-06	-118.21
378	S11_393376	0.98896	1	1	1.9052e-06		0.28313	2.8313e-06	-118.21
379	S11_393377	0.98896	1	1	1.9052e-06		0.28313	2.8313e-06	-118.21
380	S11_406857	0.99291	1	1	7.861e-07		0.28313	2.8313e-06	-118.21
381	S11_542841	0.98786	1	1	2.3044e-06		0.28313	2.8313e-06	-118.21
382	S11_542964	0.99291	1	1	7.861e-07		0.28313	2.8313e-06	-118.21
383	S11_603536	0.99066	1	1	1.3646e-06		0.28313	2.8313e-06	-118.21
384	S11_603787	0.99066	1	1	1.3646e-06		0.28313	2.8313e-06	-118.21
385	S11_603800	0.99066	1	1	1.3646e-06		0.28313	2.8313e-06	-118.21
386	S11_724266	0.99189	1	1	1.0278e-06		0.28313	2.8313e-06	-118.21
387	S11_1189450	0.99514	1	1	3.6929e-07		0.28313	2.8313e-06	-118.21
388	S11_1190646	0.99514	1	1	3.6929e-07		0.28313	2.8313e-06	-118.21
389	S11_1340456	0.99546	1	1	3.2195e-07		0.28313	2.8313e-06	-118.21
390	S11_1354492	0.99546	1	1	3.2195e-07		0.28313	2.8313e-06	-118.21
391	S11_1354498	0.99546	1	1	3.2195e-07		0.28313	2.8313e-06	-118.21
392	S11_1438418	0.99514	1	1	3.6929e-07		0.28313	2.8313e-06	-118.21
393	S11_1531762	0.99514	1	1	3.6929e-07		0.28313	2.8313e-06	-118.21
394	S11_1563593	0.99997	1	1	1.1135e-11		0.28313	2.8313e-06	-118.21
395	S11_1848845	0.99132	1	1	1.1786e-06		0.28313	2.8313e-06	-118.21
396	S11_1848859	0.99132	1	1	1.1786e-06		0.28313	2.8313e-06	-118.21
397	S11_1848869	0.99442	1	1	4.8756e-07		0.28313	2.8313e-06	-118.21
398	S11_1848886	0.99132	1	1	1.1786e-06		0.28313	2.8313e-06	-118.21
399	S11_1875292	0.99442	1	1	4.8756e-07		0.28313	2.8313e-06	-118.21
400	S11_1875341	0.98967	1	1	1.6689e-06		0.28313	2.8313e-06	-118.21
401	S11_1922965	0.99832	1	1	4.3928e-08		0.28313	2.8313e-06	-118.21
402	S11_1922984	0.99832	1	1	4.3928e-08		0.28313	2.8313e-06	-118.21
403	S11_1922996	0.99903	1	1	1.4567e-08		0.28313	2.8313e-06	-118.21
404	S11_2068184	0.99518	1	1	3.6276e-07		0.28313	2.8313e-06	-118.21
405	S11_2148496	0.99845	1	1	3.7585e-08		0.28313	2.8313e-06	-118.21
406	S11_2280757	0.99438	1	1	4.9473e-07		0.28313	2.8313e-06	-118.21
407	S11_2543416	0.99438	1	1	4.9473e-07		0.28313	2.8313e-06	-118.21
408	S11_2602671	0.99459	1	1	4.5734e-07		0.28313	2.8313e-06	-118.21
409	S11_2602690	0.99459	1	1	4.5734e-07		0.28313	2.8313e-06	-118.21
410	S11_2619925	0.99459	1	1	4.5734e-07		0.28313	2.8313e-06	-118.21
411	S11_2740625	0.99459	1	1	4.5734e-07		0.28313	2.8313e-06	-118.21
412	S11_2761690	0.99896	1	1	1.6836e-08		0.28313	2.8313e-06	-118.21
413	S11_2861282	0.99364	1	1	6.3251e-07		0.28313	2.8313e-06	-118.21
414	S11_3161271	0.99912	1	1	1.2161e-08		0.28313	2.8313e-06	-118.21
415	S11_3274982	0.99631	1	1	2.1283e-07		0.28313	2.8313e-06	-118.21
416	S11_3320990	0.99631	1	1	2.1283e-07		0.28313	2.8313e-06	-118.21
417	S11_3461716	0.99658	1	1	1.8321e-07		0.28313	2.8313e-06	-118.21
418	S11_3708659	0.99887	1	1	2.0065e-08		0.28313	2.8313e-06	-118.21
419	S11_3723244	0.99986	1	1	3.1171e-10		0.28313	2.8313e-06	-118.21
420	S11_3748890	0.99887	1	1	2.0065e-08		0.28313	2.8313e-06	-118.21
421	S11_3772417	0.99887	1	1	2.0065e-08		0.28313	2.8313e-06	-118.21
422	S11_3772435	0.99887	1	1	2.0065e-08		0.28313	2.8313e-06	-118.21
423	S11_3806141	0.99986	1	1	3.1171e-10		0.28313	2.8313e-06	-118.21
424	S11_3829824	0.99887	1	1	2.0065e-08		0.28313	2.8313e-06	-118.21
425	S11_3888600	0.99986	1	1	3.1171e-10		0.28313	2.8313e-06	-118.21
426	S11_3894131	0.99887	1	1	2.0065e-08		0.28313	2.8313e-06	-118.21
427	S11_3917339	0.99651	1	1	1.9079e-07		0.28313	2.8313e-06	-118.21
428	S11_3961117	0.99986	1	1	3.1171e-10		0.28313	2.8313e-06	-118.21
429	S11_4212882	0.99918	1	1	1.0463e-08		0.28313	2.8313e-06	-118.21
430	S11_4212893	0.99918	1	1	1.0463e-08		0.28313	2.8313e-06	-118.21
431	S11_4447268	0.99383	1	1	5.9491e-07		0.28313	2.8313e-06	-118.21
432	S11_4447286	0.99794	1	1	6.6366e-08		0.28313	2.8313e-06	-118.21
433	S11_4468415	0.99454	1	1	4.6704e-07		0.28313	2.8313e-06	-118.21
434	S11_4468482	0.99383	1	1	5.9491e-07		0.28313	2.8313e-06	-118.21
435	S11_4503755	0.9952	1	1	3.6044e-07		0.28313	2.8313e-06	-118.21
436	S11_4862422	0.99539	1	1	3.3284e-07		0.28313	2.8313e-06	-118.21
437	S11_5038612	0.99924	1	1	8.9852e-09		0.28313	2.8313e-06	-118.21
438	S11_5051213	0.99924	1	1	8.9852e-09		0.28313	2.8313e-06	-118.21
439	S11_5056997	0.99924	1	1	8.9852e-09		0.28313	2.8313e-06	-118.21
440	S11_5058213	0.99938	1	1	5.9658e-09		0.28313	2.8313e-06	-118.21
441	S11_5058227	0.99924	1	1	8.9852e-09		0.28313	2.8313e-06	-118.21
442	S11_5058250	0.99872	1	1	2.5525e-08		0.28313	2.8313e-06	-118.21
443	S11_5058252	0.99872	1	1	2.5525e-08		0.28313	2.8313e-06	-118.21
444	S11_5086913	0.99872	1	1	2.5525e-08		0.28313	2.8313e-06	-118.21
445	S11_5181439	0.99924	1	1	8.9852e-09		0.28313	2.8313e-06	-118.21
446	S11_5471260	0.99924	1	1	8.9852e-09		0.28313	2.8313e-06	-118.21
447	S11_5478823	0.99924	1	1	8.9852e-09		0.28313	2.8313e-06	-118.21
448	S11_5978546	0.99507	1	1	3.795e-07		0.28313	2.8313e-06	-118.21
449	S11_5989297	0.99507	1	1	3.795e-07		0.28313	2.8313e-06	-118.21
450	S11_5989344	0.99792	1	1	6.765e-08		0.28313	2.8313e-06	-118.21
451	S11_5989350	0.99792	1	1	6.765e-08		0.28313	2.8313e-06	-118.21
452	S11_6031156	0.99792	1	1	6.765e-08		0.28313	2.8313e-06	-118.21
453	S11_6033360	0.99507	1	1	3.795e-07		0.28313	2.8313e-06	-118.21
454	S11_6096886	0.99792	1	1	6.765e-08		0.28313	2.8313e-06	-118.21
455	S11_6169828	0.99507	1	1	3.795e-07		0.28313	2.8313e-06	-118.21
456	S11_6200555	0.99507	1	1	3.795e-07		0.28313	2.8313e-06	-118.21
457	S11_6349321	0.99507	1	1	3.795e-07		0.28313	2.8313e-06	-118.21
458	S11_6654994	0.99541	1	1	3.2901e-07		0.28313	2.8313e-06	-118.21
459	S11_7006773	0.99541	1	1	3.2901e-07		0.28313	2.8313e-06	-118.21
460	S11_7038696	0.99541	1	1	3.2901e-07		0.28313	2.8313e-06	-118.21
461	S11_7050264	0.99455	1	1	4.6409e-07		0.28313	2.8313e-06	-118.21
462	S11_7860835	0.99451	1	1	4.7071e-07		0.28313	2.8313e-06	-118.21
463	S11_7956769	0.99451	1	1	4.7071e-07		0.28313	2.8313e-06	-118.21
464	S11_8123140	0.99451	1	1	4.7071e-07		0.28313	2.8313e-06	-118.21
465	S11_8228490	0.99634	1	1	2.0994e-07		0.28313	2.8313e-06	-118.21
466	S11_8425328	0.99953	1	1	3.4537e-09		0.28313	2.8313e-06	-118.21
467	S11_8425347	0.99953	1	1	3.4537e-09		0.28313	2.8313e-06	-118.21
468	S11_8491042	0.99961	1	1	2.3894e-09		0.28313	2.8313e-06	-118.21
469	S11_8566870	0.99961	1	1	2.3894e-09		0.28313	2.8313e-06	-118.21
470	S11_8566903	0.99961	1	1	2.3894e-09		0.28313	2.8313e-06	-118.21
471	S11_8648407	0.99651	1	1	1.9103e-07		0.28313	2.8313e-06	-118.21
472	S11_8649496	0.99953	1	1	3.4537e-09		0.28313	2.8313e-06	-118.21
473	S11_8649508	0.99651	1	1	1.9103e-07		0.28313	2.8313e-06	-118.21
474	S11_8649532	0.99651	1	1	1.9103e-07		0.28313	2.8313e-06	-118.21
475	S11_8665386	0.99651	1	1	1.9103e-07		0.28313	2.8313e-06	-118.21
476	S11_8665420	0.99961	1	1	2.3894e-09		0.28313	2.8313e-06	-118.21
477	S11_8665431	0.99651	1	1	1.9103e-07		0.28313	2.8313e-06	-118.21
478	S11_8665760	0.99651	1	1	1.9103e-07		0.28313	2.8313e-06	-118.21
479	S11_8678172	0.99961	1	1	2.3894e-09		0.28313	2.8313e-06	-118.21
480	S11_8997546	0.99324	1	1	7.1447e-07		0.28313	2.8313e-06	-118.21
481	S11_8997550	0.99701	1	1	1.3969e-07		0.28313	2.8313e-06	-118.21
482	S11_9486124	0.99786	1	1	7.1418e-08		0.28313	2.8313e-06	-118.21
483	S11_9494475	0.99702	1	1	1.3894e-07		0.28313	2.8313e-06	-118.21
484	S11_9700366	0.99912	1	1	1.2011e-08		0.28313	2.8313e-06	-118.21
485	S11_9838540	0.99786	1	1	7.1418e-08		0.28313	2.8313e-06	-118.21
486	S11_10347240	0.99958	1	1	2.7011e-09		0.28313	2.8313e-06	-118.21
487	S11_10505165	0.99872	1	1	2.548e-08		0.28313	2.8313e-06	-118.21
488	S11_10539303	0.99872	1	1	2.548e-08		0.28313	2.8313e-06	-118.21
489	S11_10539337	0.99872	1	1	2.548e-08		0.28313	2.8313e-06	-118.21
490	S11_10841885	0.99872	1	1	2.548e-08		0.28313	2.8313e-06	-118.21
491	S11_10841894	0.99872	1	1	2.548e-08		0.28313	2.8313e-06	-118.21
492	S11_11105400	0.99872	1	1	2.548e-08		0.28313	2.8313e-06	-118.21
493	S11_11110177	0.99872	1	1	2.548e-08		0.28313	2.8313e-06	-118.21
494	S11_11110187	0.99872	1	1	2.548e-08		0.28313	2.8313e-06	-118.21
495	S11_11110203	0.99808	1	1	5.7367e-08		0.28313	2.8313e-06	-118.21
496	S11_12182191	0.99872	1	1	2.548e-08		0.28313	2.8313e-06	-118.21
497	S11_12186616	0.99815	1	1	5.3501e-08		0.28313	2.8313e-06	-118.21
498	S11_12382125	0.99872	1	1	2.548e-08		0.28313	2.8313e-06	-118.21
499	S11_12399987	0.99872	1	1	2.548e-08		0.28313	2.8313e-06	-118.21
500	S11_13021876	0.99506	1	1	3.8111e-07		0.28313	2.8313e-06	-118.21
501	S11_13175550	0.8899	1	1	0.00019085		0.28313	2.8313e-06	-118.21
502	S11_13317328	0.99176	1	1	1.0627e-06		0.28313	2.8313e-06	-118.21
503	S11_13317330	0.99176	1	1	1.0627e-06		0.28313	2.8313e-06	-118.21
504	S11_13317353	0.99176	1	1	1.0627e-06		0.28313	2.8313e-06	-118.21
505	S11_13538499	0.99434	1	1	5.0155e-07		0.28313	2.8313e-06	-118.21
506	S11_17114786	0.99836	1	1	4.2175e-08		0.28313	2.8313e-06	-118.21
507	S11_17114790	0.99836	1	1	4.2175e-08		0.28313	2.8313e-06	-118.21
508	S11_17114791	0.99724	1	1	1.1909e-07		0.28313	2.8313e-06	-118.21
509	S11_17114846	0.99836	1	1	4.2175e-08		0.28313	2.8313e-06	-118.21
510	S11_17457974	0.99935	1	1	6.5597e-09		0.28313	2.8313e-06	-118.21
511	S11_17753239	0.99802	1	1	6.156e-08		0.28313	2.8313e-06	-118.21
512	S11_17753259	0.99935	1	1	6.5597e-09		0.28313	2.8313e-06	-118.21
513	S11_18106476	0.99935	1	1	6.5597e-09		0.28313	2.8313e-06	-118.21
514	S11_18122307	0.99935	1	1	6.5597e-09		0.28313	2.8313e-06	-118.21
515	S11_18122308	0.99935	1	1	6.5597e-09		0.28313	2.8313e-06	-118.21
516	S11_18122334	0.99935	1	1	6.5597e-09		0.28313	2.8313e-06	-118.21
517	S11_18137389	0.99935	1	1	6.5597e-09		0.28313	2.8313e-06	-118.21
518	S11_18173083	0.99935	1	1	6.5597e-09		0.28313	2.8313e-06	-118.21
519	S11_18236976	0.99935	1	1	6.5597e-09		0.28313	2.8313e-06	-118.21
520	S11_18253388	0.99685	1	1	1.5514e-07		0.28313	2.8313e-06	-118.21
521	S11_18253461	0.99935	1	1	6.5597e-09		0.28313	2.8313e-06	-118.21
522	S11_18407177	0.99356	1	1	6.4879e-07		0.28313	2.8313e-06	-118.21
523	S11_18407202	0.99685	1	1	1.5514e-07		0.28313	2.8313e-06	-118.21
524	S11_18407204	0.90748	1	1	0.0001345		0.28313	2.8313e-06	-118.21
525	S11_18407233	0.99356	1	1	6.4879e-07		0.28313	2.8313e-06	-118.21
526	S11_18407315	0.99935	1	1	6.5597e-09		0.28313	2.8313e-06	-118.21
527	S11_18407379	0.99802	1	1	6.156e-08		0.28313	2.8313e-06	-118.21
528	S11_18472452	0.99935	1	1	6.5597e-09		0.28313	2.8313e-06	-118.21
529	S11_18674510	0.9974	1	1	1.0611e-07		0.28313	2.8313e-06	-118.21
530	S11_18674585	0.99726	1	1	1.1702e-07		0.28313	2.8313e-06	-118.21
531	S11_18674624	0.9974	1	1	1.0611e-07		0.28313	2.8313e-06	-118.21
532	S11_18678326	0.9974	1	1	1.0611e-07		0.28313	2.8313e-06	-118.21
533	S11_18918204	0.99585	1	1	2.6889e-07		0.28313	2.8313e-06	-118.21
534	S11_19044925	0.99585	1	1	2.6889e-07		0.28313	2.8313e-06	-118.21
535	S11_19116794	0.9983	1	1	4.5402e-08		0.28313	2.8313e-06	-118.21
536	S11_19234794	0.99585	1	1	2.6889e-07		0.28313	2.8313e-06	-118.21
537	S11_19234830	0.99612	1	1	2.3583e-07		0.28313	2.8313e-06	-118.21
538	S11_19289585	0.99603	1	1	2.4674e-07		0.28313	2.8313e-06	-118.21
539	S11_19405758	0.99386	1	1	5.8993e-07		0.28313	2.8313e-06	-118.21
540	S11_19776652	0.99373	1	1	6.1575e-07		0.28313	2.8313e-06	-118.21
541	S11_19857487	0.99823	1	1	4.8944e-08		0.28313	2.8313e-06	-118.21
542	S11_19921269	0.99918	1	1	1.0467e-08		0.28313	2.8313e-06	-118.21
543	S11_19921272	0.99918	1	1	1.0467e-08		0.28313	2.8313e-06	-118.21
544	S11_19931978	0.99966	1	1	1.837e-09		0.28313	2.8313e-06	-118.21
545	S11_19967938	0.99966	1	1	1.837e-09		0.28313	2.8313e-06	-118.21
546	S11_19967958	0.99966	1	1	1.837e-09		0.28313	2.8313e-06	-118.21
547	S11_19967980	0.99966	1	1	1.837e-09		0.28313	2.8313e-06	-118.21
548	S11_20032727	0.99966	1	1	1.837e-09		0.28313	2.8313e-06	-118.21
549	S12_331093	0.99423	1	1	5.2082e-07		0.28313	2.8313e-06	-118.21
550	S12_636844	0.98252	1	1	4.7786e-06		0.28313	2.8313e-06	-118.21
551	S12_1111840	0.98615	1	1	3.0004e-06		0.28313	2.8313e-06	-118.21
552	S12_1145705	0.99028	1	1	1.479e-06		0.28313	2.8313e-06	-118.21
553	S12_1374370	0.98904	1	1	1.8773e-06		0.28313	2.8313e-06	-118.21
554	S12_1374406	0.99413	1	1	5.3942e-07		0.28313	2.8313e-06	-118.21
555	S12_1522877	0.99124	1	1	1.1996e-06		0.28313	2.8313e-06	-118.21
556	S12_1627317	0.99276	1	1	8.2093e-07		0.28313	2.8313e-06	-118.21
557	S12_1648557	0.99391	1	1	5.7937e-07		0.28313	2.8313e-06	-118.21
558	S12_1649693	0.99391	1	1	5.7937e-07		0.28313	2.8313e-06	-118.21
559	S12_1696218	0.99313	1	1	7.3911e-07		0.28313	2.8313e-06	-118.21
560	S12_1857163	0.99313	1	1	7.3911e-07		0.28313	2.8313e-06	-118.21
561	S12_1904444	0.99166	1	1	1.0872e-06		0.28313	2.8313e-06	-118.21
562	S12_1957046	0.99391	1	1	5.7937e-07		0.28313	2.8313e-06	-118.21
563	S12_1957078	0.99189	1	1	1.0276e-06		0.28313	2.8313e-06	-118.21
564	S12_2313453	0.98702	1	1	2.636e-06		0.28313	2.8313e-06	-118.21
565	S12_2334476	0.99276	1	1	8.2093e-07		0.28313	2.8313e-06	-118.21
566	S12_2460319	0.99024	1	1	1.4911e-06		0.28313	2.8313e-06	-118.21
567	S12_2469104	0.99101	1	1	1.2652e-06		0.28313	2.8313e-06	-118.21
568	S12_2645369	0.99101	1	1	1.2652e-06		0.28313	2.8313e-06	-118.21
569	S12_3019738	0.99024	1	1	1.4911e-06		0.28313	2.8313e-06	-118.21
570	S12_3110096	0.99204	1	1	9.9205e-07		0.28313	2.8313e-06	-118.21
571	S12_3984341	0.99159	1	1	1.1054e-06		0.28313	2.8313e-06	-118.21
572	S12_3984360	0.99159	1	1	1.1054e-06		0.28313	2.8313e-06	-118.21
573	S12_5569416	0.99896	1	1	1.6927e-08		0.28313	2.8313e-06	-118.21
574	S12_5576183	0.99896	1	1	1.6927e-08		0.28313	2.8313e-06	-118.21
575	S12_5679183	0.99896	1	1	1.6927e-08		0.28313	2.8313e-06	-118.21
576	S12_6173399	0.99345	1	1	6.712e-07		0.28313	2.8313e-06	-118.21
577	S12_6209208	0.99121	1	1	1.2074e-06		0.28313	2.8313e-06	-118.21
578	S12_6278643	0.99935	1	1	6.5442e-09		0.28313	2.8313e-06	-118.21
579	S12_6546293	0.9987	1	1	2.6324e-08		0.28313	2.8313e-06	-118.21
580	S12_6852646	0.98957	1	1	1.7004e-06		0.28313	2.8313e-06	-118.21
581	S12_6892734	0.98957	1	1	1.7004e-06		0.28313	2.8313e-06	-118.21
582	S12_6949931	0.99386	1	1	5.8921e-07		0.28313	2.8313e-06	-118.21
583	S12_6969584	0.98953	1	1	1.7163e-06		0.28313	2.8313e-06	-118.21
584	S12_7059189	0.98859	1	1	2.0348e-06		0.28313	2.8313e-06	-118.21
585	S12_7087109	0.98953	1	1	1.7163e-06		0.28313	2.8313e-06	-118.21
586	S12_7244308	0.99165	1	1	1.0905e-06		0.28313	2.8313e-06	-118.21
587	S12_7338961	0.99165	1	1	1.0905e-06		0.28313	2.8313e-06	-118.21
588	S12_7339063	0.99165	1	1	1.0905e-06		0.28313	2.8313e-06	-118.21
589	S12_7429289	0.99165	1	1	1.0905e-06		0.28313	2.8313e-06	-118.21
590	S12_7527058	0.99573	1	1	2.8462e-07		0.28313	2.8313e-06	-118.21
591	S12_8078724	0.99573	1	1	2.8462e-07		0.28313	2.8313e-06	-118.21
592	S12_8078741	0.99573	1	1	2.8462e-07		0.28313	2.8313e-06	-118.21
593	S12_8113416	0.99573	1	1	2.8462e-07		0.28313	2.8313e-06	-118.21
594	S12_8182812	0.99917	1	1	1.0718e-08		0.28313	2.8313e-06	-118.21
595	S12_8349620	0.99883	1	1	2.1314e-08		0.28313	2.8313e-06	-118.21
596	S12_8352090	0.99883	1	1	2.1314e-08		0.28313	2.8313e-06	-118.21
597	S12_12974979	0.99683	1	1	1.5743e-07		0.28313	2.8313e-06	-118.21
598	S12_12975011	0.99683	1	1	1.5743e-07		0.28313	2.8313e-06	-118.21
599	S12_13886018	0.99562	1	1	3.0056e-07		0.28313	2.8313e-06	-118.21
600	S12_14664300	0.99764	1	1	8.6906e-08		0.28313	2.8313e-06	-118.21
601	S12_18695312	0.99905	1	1	1.4004e-08		0.28313	2.8313e-06	-118.21
602	S12_19775411	0.99581	1	1	2.7499e-07		0.28313	2.8313e-06	-118.21
603	S12_20394652	0.99855	1	1	3.3006e-08		0.28313	2.8313e-06	-118.21
604	S12_20454815	0.99855	1	1	3.3006e-08		0.28313	2.8313e-06	-118.21
605	S12_20468945	0.99855	1	1	3.3006e-08		0.28313	2.8313e-06	-118.21
606	S12_20565526	0.99855	1	1	3.3006e-08		0.28313	2.8313e-06	-118.21
607	S12_21429976	0.99887	1	1	1.9861e-08		0.28313	2.8313e-06	-118.21
608	S12_21431223	0.99855	1	1	3.3006e-08		0.28313	2.8313e-06	-118.21
609	S12_21436397	0.99887	1	1	1.9861e-08		0.28313	2.8313e-06	-118.21
610	S12_21613332	0.99855	1	1	3.3006e-08		0.28313	2.8313e-06	-118.21
611	S12_21619099	0.99855	1	1	3.3006e-08		0.28313	2.8313e-06	-118.21
612	S12_21632422	0.99855	1	1	3.3006e-08		0.28313	2.8313e-06	-118.21
613	S12_21804828	0.99401	1	1	5.6107e-07		0.28313	2.8313e-06	-118.21
614	S12_21804910	0.99401	1	1	5.6107e-07		0.28313	2.8313e-06	-118.21
615	S12_21816598	0.99401	1	1	5.6107e-07		0.28313	2.8313e-06	-118.21
616	S12_21992554	0.99944	1	1	4.8861e-09		0.28313	2.8313e-06	-118.21
617	S12_21992563	0.99944	1	1	4.8861e-09		0.28313	2.8313e-06	-118.21
618	S12_22136336	0.99944	1	1	4.8861e-09		0.28313	2.8313e-06	-118.21
619	S12_22201237	0.99944	1	1	4.8861e-09		0.28313	2.8313e-06	-118.21
620	S12_22201261	0.99944	1	1	4.8861e-09		0.28313	2.8313e-06	-118.21
621	S12_22409192	0.99944	1	1	4.8861e-09		0.28313	2.8313e-06	-118.21
622	S12_22412409	0.99944	1	1	4.8861e-09		0.28313	2.8313e-06	-118.21
623	S12_22588433	0.99944	1	1	4.8861e-09		0.28313	2.8313e-06	-118.21
624	S12_22590755	0.99426	1	1	5.1587e-07		0.28313	2.8313e-06	-118.21
625	S12_22597504	0.99029	1	1	1.4752e-06		0.28313	2.8313e-06	-118.21
626	S12_22625036	0.99029	1	1	1.4752e-06		0.28313	2.8313e-06	-118.21
627	S12_23426060	0.99944	1	1	4.8861e-09		0.28313	2.8313e-06	-118.21
628	S12_23426165	0.99944	1	1	4.8861e-09		0.28313	2.8313e-06	-118.21
629	S12_23473441	0.99944	1	1	4.8861e-09		0.28313	2.8313e-06	-118.21
630	S12_23572906	0.99944	1	1	4.8861e-09		0.28313	2.8313e-06	-118.21
631	S12_23966754	0.99944	1	1	4.8861e-09		0.28313	2.8313e-06	-118.21
632	S12_24240169	0.99029	1	1	1.4752e-06		0.28313	2.8313e-06	-118.21
633	S13_162261	0.98888	1	1	1.9326e-06		0.28313	2.8313e-06	-118.21
634	S13_162274	0.98888	1	1	1.9326e-06		0.28313	2.8313e-06	-118.21
635	S13_189300	0.98888	1	1	1.9326e-06		0.28313	2.8313e-06	-118.21
636	S13_192452	0.98888	1	1	1.9326e-06		0.28313	2.8313e-06	-118.21
637	S13_540700	0.98888	1	1	1.9326e-06		0.28313	2.8313e-06	-118.21
638	S13_565175	0.99245	1	1	8.9206e-07		0.28313	2.8313e-06	-118.21
639	S13_733495	0.98073	1	1	5.8075e-06		0.28313	2.8313e-06	-118.21
640	S13_747540	0.98073	1	1	5.8075e-06		0.28313	2.8313e-06	-118.21
641	S13_871667	0.98073	1	1	5.8075e-06		0.28313	2.8313e-06	-118.21
642	S13_937634	0.98073	1	1	5.8075e-06		0.28313	2.8313e-06	-118.21
643	S13_994727	0.98247	1	1	4.8053e-06		0.28313	2.8313e-06	-118.21
644	S13_1065301	0.99677	1	1	1.6304e-07		0.28313	2.8313e-06	-118.21
645	S13_1065337	0.99814	1	1	5.3894e-08		0.28313	2.8313e-06	-118.21
646	S13_1065353	0.99814	1	1	5.3894e-08		0.28313	2.8313e-06	-118.21
647	S13_1065378	0.99692	1	1	1.4829e-07		0.28313	2.8313e-06	-118.21
648	S13_1065405	0.99692	1	1	1.4829e-07		0.28313	2.8313e-06	-118.21
649	S13_1240554	0.99019	1	1	1.5046e-06		0.28313	2.8313e-06	-118.21
650	S13_1240569	0.99019	1	1	1.5046e-06		0.28313	2.8313e-06	-118.21
651	S13_1240622	0.99254	1	1	8.7151e-07		0.28313	2.8313e-06	-118.21
652	S13_1324269	0.99154	1	1	1.119e-06		0.28313	2.8313e-06	-118.21
653	S13_1324270	0.99154	1	1	1.119e-06		0.28313	2.8313e-06	-118.21
654	S13_1457318	0.97873	1	1	7.0804e-06		0.28313	2.8313e-06	-118.21
655	S13_1527520	0.98513	1	1	3.4594e-06		0.28313	2.8313e-06	-118.21
656	S13_1559573	0.99883	1	1	2.133e-08		0.28313	2.8313e-06	-118.21
657	S13_1569414	0.98562	1	1	3.2348e-06		0.28313	2.8313e-06	-118.21
658	S13_1582100	0.97873	1	1	7.0804e-06		0.28313	2.8313e-06	-118.21
659	S13_1582107	0.97873	1	1	7.0804e-06		0.28313	2.8313e-06	-118.21
660	S13_1582108	0.97873	1	1	7.0804e-06		0.28313	2.8313e-06	-118.21
661	S13_1582133	0.98119	1	1	5.5364e-06		0.28313	2.8313e-06	-118.21
662	S13_1582139	0.98119	1	1	5.5364e-06		0.28313	2.8313e-06	-118.21
663	S13_1597708	0.98765	1	1	2.3857e-06		0.28313	2.8313e-06	-118.21
664	S13_1643021	0.97969	1	1	6.4533e-06		0.28313	2.8313e-06	-118.21
665	S13_1652023	0.97195	1	1	1.2308e-05		0.28313	2.8313e-06	-118.21
666	S13_1777360	0.97195	1	1	1.2308e-05		0.28313	2.8313e-06	-118.21
667	S13_1787717	0.97195	1	1	1.2308e-05		0.28313	2.8313e-06	-118.21
668	S13_1787719	0.97195	1	1	1.2308e-05		0.28313	2.8313e-06	-118.21
669	S13_1909682	0.99446	1	1	4.7958e-07		0.28313	2.8313e-06	-118.21
670	S13_1936595	0.99123	1	1	1.2035e-06		0.28313	2.8313e-06	-118.21
671	S13_1958424	0.99325	1	1	7.1358e-07		0.28313	2.8313e-06	-118.21
672	S13_2111585	0.99123	1	1	1.2035e-06		0.28313	2.8313e-06	-118.21
673	S13_2230198	0.99325	1	1	7.1358e-07		0.28313	2.8313e-06	-118.21
674	S13_2300443	0.99123	1	1	1.2035e-06		0.28313	2.8313e-06	-118.21
675	S13_2479702	0.99811	1	1	5.614e-08		0.28313	2.8313e-06	-118.21
676	S13_2479739	0.99811	1	1	5.614e-08		0.28313	2.8313e-06	-118.21
677	S13_2519069	0.99433	1	1	5.0303e-07		0.28313	2.8313e-06	-118.21
678	S13_2546796	0.98957	1	1	1.7029e-06		0.28313	2.8313e-06	-118.21
679	S13_2546804	0.98957	1	1	1.7029e-06		0.28313	2.8313e-06	-118.21
680	S13_2841955	0.99941	1	1	5.5014e-09		0.28313	2.8313e-06	-118.21
681	S13_2843228	0.99941	1	1	5.5014e-09		0.28313	2.8313e-06	-118.21
682	S13_2843273	0.99961	1	1	2.4232e-09		0.28313	2.8313e-06	-118.21
683	S13_2843327	0.99961	1	1	2.4232e-09		0.28313	2.8313e-06	-118.21
684	S13_2952117	0.99941	1	1	5.5014e-09		0.28313	2.8313e-06	-118.21
685	S13_2952135	0.99961	1	1	2.4232e-09		0.28313	2.8313e-06	-118.21
686	S13_2952138	0.99941	1	1	5.5014e-09		0.28313	2.8313e-06	-118.21
687	S13_3077997	0.99941	1	1	5.5014e-09		0.28313	2.8313e-06	-118.21
688	S13_3082687	0.99941	1	1	5.5014e-09		0.28313	2.8313e-06	-118.21
689	S13_3137614	0.99984	1	1	4.0936e-10		0.28313	2.8313e-06	-118.21
690	S13_3284596	0.99984	1	1	4.0936e-10		0.28313	2.8313e-06	-118.21
691	S13_3284854	0.99984	1	1	4.0936e-10		0.28313	2.8313e-06	-118.21
692	S13_3450307	0.99894	1	1	1.7424e-08		0.28313	2.8313e-06	-118.21
693	S13_3521148	0.99984	1	1	4.0936e-10		0.28313	2.8313e-06	-118.21
694	S13_3558343	0.99699	1	1	1.4198e-07		0.28313	2.8313e-06	-118.21
695	S13_3806601	0.99365	1	1	6.3131e-07		0.28313	2.8313e-06	-118.21
696	S13_3823306	0.99365	1	1	6.3131e-07		0.28313	2.8313e-06	-118.21
697	S13_3823345	0.99365	1	1	6.3131e-07		0.28313	2.8313e-06	-118.21
698	S13_3828664	0.99365	1	1	6.3131e-07		0.28313	2.8313e-06	-118.21
699	S13_3828670	0.63864	1	1	0.0022		0.28313	2.8313e-06	-118.21
700	S13_3828684	0.99365	1	1	6.3131e-07		0.28313	2.8313e-06	-118.21
701	S13_3828736	0.99537	1	1	3.3559e-07		0.28313	2.8313e-06	-118.21
702	S13_3829173	0.8508	1	1	0.00035238		0.28313	2.8313e-06	-118.21
703	S13_3829204	0.99365	1	1	6.3131e-07		0.28313	2.8313e-06	-118.21
704	S13_3829207	0.99537	1	1	3.3559e-07		0.28313	2.8313e-06	-118.21
705	S13_3842014	0.8508	1	1	0.00035238		0.28313	2.8313e-06	-118.21
706	S13_3844181	0.8508	1	1	0.00035238		0.28313	2.8313e-06	-118.21
707	S13_3849239	0.8508	1	1	0.00035238		0.28313	2.8313e-06	-118.21
708	S13_3949369	0.8508	1	1	0.00035238		0.28313	2.8313e-06	-118.21
709	S13_3980617	0.8508	1	1	0.00035238		0.28313	2.8313e-06	-118.21
710	S13_3980631	0.8508	1	1	0.00035238		0.28313	2.8313e-06	-118.21
711	S13_3982568	0.8508	1	1	0.00035238		0.28313	2.8313e-06	-118.21
712	S13_3982612	0.8508	1	1	0.00035238		0.28313	2.8313e-06	-118.21
713	S13_3982628	0.8508	1	1	0.00035238		0.28313	2.8313e-06	-118.21
714	S13_4005088	0.8508	1	1	0.00035238		0.28313	2.8313e-06	-118.21
715	S13_4034579	0.8508	1	1	0.00035238		0.28313	2.8313e-06	-118.21
716	S13_4150097	0.99537	1	1	3.3559e-07		0.28313	2.8313e-06	-118.21
717	S13_4150123	0.99537	1	1	3.3559e-07		0.28313	2.8313e-06	-118.21
718	S13_4505879	0.62205	1	1	0.00242		0.28313	2.8313e-06	-118.21
719	S13_4512704	0.99036	1	1	1.4549e-06		0.28313	2.8313e-06	-118.21
720	S13_4512730	0.99036	1	1	1.4549e-06		0.28313	2.8313e-06	-118.21
721	S13_4512755	0.99036	1	1	1.4549e-06		0.28313	2.8313e-06	-118.21
722	S13_4586125	0.62004	1	1	0.00245		0.28313	2.8313e-06	-118.21
723	S13_4586148	0.62004	1	1	0.00245		0.28313	2.8313e-06	-118.21
724	S13_4586235	0.62205	1	1	0.00242		0.28313	2.8313e-06	-118.21
725	S13_4586259	0.62205	1	1	0.00242		0.28313	2.8313e-06	-118.21
726	S13_4663023	0.99036	1	1	1.4549e-06		0.28313	2.8313e-06	-118.21
727	S13_4706573	0.62205	1	1	0.00242		0.28313	2.8313e-06	-118.21
728	S13_4706650	0.62205	1	1	0.00242		0.28313	2.8313e-06	-118.21
729	S13_4706651	0.98863	1	1	2.0206e-06		0.28313	2.8313e-06	-118.21
730	S13_4821843	0.99708	1	1	1.3299e-07		0.28313	2.8313e-06	-118.21
731	S13_4932883	0.79816	1	1	0.00065142		0.28313	2.8313e-06	-118.21
732	S13_4932885	0.79816	1	1	0.00065142		0.28313	2.8313e-06	-118.21
733	S13_4932905	0.99881	1	1	2.2325e-08		0.28313	2.8313e-06	-118.21
734	S13_4932908	0.99881	1	1	2.2325e-08		0.28313	2.8313e-06	-118.21
735	S13_5027408	0.98405	1	1	3.9816e-06		0.28313	2.8313e-06	-118.21
736	S13_5027411	0.31854	1	1	0.00996		0.28313	2.8313e-06	-118.21
737	S13_5039354	0.31854	1	1	0.00996		0.28313	2.8313e-06	-118.21
738	S13_5255333	0.30584	1	1	0.0105		0.28313	2.8313e-06	-118.21
739	S13_5276807	0.30584	1	1	0.0105		0.28313	2.8313e-06	-118.21
740	S13_5276819	0.30584	1	1	0.0105		0.28313	2.8313e-06	-118.21
741	S13_5330042	0.98355	1	1	4.2329e-06		0.28313	2.8313e-06	-118.21
742	S13_5349334	0.98183	1	1	5.165e-06		0.28313	2.8313e-06	-118.21
743	S13_5370150	0.30584	1	1	0.0105		0.28313	2.8313e-06	-118.21
744	S13_5370164	0.98183	1	1	5.165e-06		0.28313	2.8313e-06	-118.21
745	S13_5378851	0.30584	1	1	0.0105		0.28313	2.8313e-06	-118.21
746	S13_5513944	0.98183	1	1	5.165e-06		0.28313	2.8313e-06	-118.21
747	S13_5764296	0.18714	1	1	0.0175		0.28313	2.8313e-06	-118.21
748	S13_5772965	0.18714	1	1	0.0175		0.28313	2.8313e-06	-118.21
749	S13_5772973	0.18714	1	1	0.0175		0.28313	2.8313e-06	-118.21
750	S13_5862716	0.18714	1	1	0.0175		0.28313	2.8313e-06	-118.21
751	S13_6706511	0.47827	1	1	0.00502		0.28313	2.8313e-06	-118.21
752	S13_6727708	0.98687	1	1	2.6987e-06		0.28313	2.8313e-06	-118.21
753	S13_6793363	0.57264	1	1	0.00318		0.28313	2.8313e-06	-118.21
754	S13_6793380	0.57264	1	1	0.00318		0.28313	2.8313e-06	-118.21
755	S13_6947241	0.47827	1	1	0.00502		0.28313	2.8313e-06	-118.21
756	S13_7111798	0.98687	1	1	2.6987e-06		0.28313	2.8313e-06	-118.21
757	S13_7111799	0.98687	1	1	2.6987e-06		0.28313	2.8313e-06	-118.21
758	S13_7405368	0.98687	1	1	2.6987e-06		0.28313	2.8313e-06	-118.21
759	S13_7969131	0.98687	1	1	2.6987e-06		0.28313	2.8313e-06	-118.21
760	S13_7969138	0.47827	1	1	0.00502		0.28313	2.8313e-06	-118.21
761	S13_7984487	0.98687	1	1	2.6987e-06		0.28313	2.8313e-06	-118.21
762	S13_8314835	0.57264	1	1	0.00318		0.28313	2.8313e-06	-118.21
763	S13_8319847	0.47827	1	1	0.00502		0.28313	2.8313e-06	-118.21
764	S13_8319848	0.98687	1	1	2.6987e-06		0.28313	2.8313e-06	-118.21
765	S13_8598959	0.70203	1	1	0.00146		0.28313	2.8313e-06	-118.21
766	S13_8929490	0.98687	1	1	2.6987e-06		0.28313	2.8313e-06	-118.21
767	S13_8987469	0.98687	1	1	2.6987e-06		0.28313	2.8313e-06	-118.21
768	S13_8989358	0.47827	1	1	0.00502		0.28313	2.8313e-06	-118.21
769	S13_9373304	0.99118	1	1	1.2175e-06		0.28313	2.8313e-06	-118.21
770	S13_9506557	0.57264	1	1	0.00318		0.28313	2.8313e-06	-118.21
771	S13_9687936	0.57264	1	1	0.00318		0.28313	2.8313e-06	-118.21
772	S13_9981765	0.9467	1	1	4.4507e-05		0.28313	2.8313e-06	-118.21
773	S13_10677625	0.9467	1	1	4.4507e-05		0.28313	2.8313e-06	-118.21
774	S13_11397695	0.99774	1	1	8.0182e-08		0.28313	2.8313e-06	-118.21
775	S13_11400244	0.58148	1	1	0.00303		0.28313	2.8313e-06	-118.21
776	S13_11400266	0.9467	1	1	4.4507e-05		0.28313	2.8313e-06	-118.21
777	S13_12938215	0.59415	1	1	0.00283		0.28313	2.8313e-06	-118.21
778	S13_13502036	0.48186	1	1	0.00494		0.28313	2.8313e-06	-118.21
779	S13_14230853	0.9467	1	1	4.4507e-05		0.28313	2.8313e-06	-118.21
780	S13_14466780	0.75893	1	1	0.00093827		0.28313	2.8313e-06	-118.21
781	S13_14466870	0.75893	1	1	0.00093827		0.28313	2.8313e-06	-118.21
782	S13_14488621	0.75893	1	1	0.00093827		0.28313	2.8313e-06	-118.21
783	S13_14516270	0.3789	1	1	0.00774		0.28313	2.8313e-06	-118.21
784	S13_14783565	0.98733	1	1	2.5112e-06		0.28313	2.8313e-06	-118.21
785	S13_14783598	0.98733	1	1	2.5112e-06		0.28313	2.8313e-06	-118.21
786	S13_14811308	0.75893	1	1	0.00093827		0.28313	2.8313e-06	-118.21
787	S13_15188489	0.75893	1	1	0.00093827		0.28313	2.8313e-06	-118.21
788	S13_15619757	0.30485	1	1	0.01055		0.28313	2.8313e-06	-118.21
789	S13_15619767	0.30485	1	1	0.01055		0.28313	2.8313e-06	-118.21
790	S13_15619785	0.75893	1	1	0.00093827		0.28313	2.8313e-06	-118.21
791	S13_15817890	0.75893	1	1	0.00093827		0.28313	2.8313e-06	-118.21
792	S13_15819959	0.30485	1	1	0.01055		0.28313	2.8313e-06	-118.21
793	S13_15946571	0.98597	1	1	3.0775e-06		0.28313	2.8313e-06	-118.21
794	S13_15994905	0.75893	1	1	0.00093827		0.28313	2.8313e-06	-118.21
795	S13_16718443	0.33575	1	1	0.00928		0.28313	2.8313e-06	-118.21
796	S13_16718471	0.33575	1	1	0.00928		0.28313	2.8313e-06	-118.21
797	S13_16733953	0.83923	1	1	0.00040995		0.28313	2.8313e-06	-118.21
798	S13_17691305	0.99507	1	1	3.795e-07		0.28313	2.8313e-06	-118.21
799	S13_17691328	0.99354	1	1	6.5174e-07		0.28313	2.8313e-06	-118.21
800	S13_18015965	0.4189	1	1	0.00653		0.28313	2.8313e-06	-118.21
801	S13_18019292	0.83923	1	1	0.00040995		0.28313	2.8313e-06	-118.21
802	S13_18019308	0.99538	1	1	3.3363e-07		0.28313	2.8313e-06	-118.21
803	S13_18019317	0.98926	1	1	1.8046e-06		0.28313	2.8313e-06	-118.21
804	S13_18083260	0.83923	1	1	0.00040995		0.28313	2.8313e-06	-118.21
805	S13_18083294	0.83923	1	1	0.00040995		0.28313	2.8313e-06	-118.21
806	S13_18428857	0.99052	1	1	1.4066e-06		0.28313	2.8313e-06	-118.21
807	S13_18428871	0.83923	1	1	0.00040995		0.28313	2.8313e-06	-118.21
808	S13_18428875	0.83923	1	1	0.00040995		0.28313	2.8313e-06	-118.21
809	S13_18428943	0.83923	1	1	0.00040995		0.28313	2.8313e-06	-118.21
810	S13_18442845	0.90291	1	1	0.0001482		0.28313	2.8313e-06	-118.21
811	S13_18442846	0.90291	1	1	0.0001482		0.28313	2.8313e-06	-118.21
812	S13_18442915	0.83923	1	1	0.00040995		0.28313	2.8313e-06	-118.21
813	S13_18442931	0.33575	1	1	0.00928		0.28313	2.8313e-06	-118.21
814	S13_18442936	0.33575	1	1	0.00928		0.28313	2.8313e-06	-118.21
815	S13_18442943	0.33575	1	1	0.00928		0.28313	2.8313e-06	-118.21
816	S13_18442957	0.83923	1	1	0.00040995		0.28313	2.8313e-06	-118.21
817	S13_18443301	0.33575	1	1	0.00928		0.28313	2.8313e-06	-118.21
818	S13_18443305	0.33575	1	1	0.00928		0.28313	2.8313e-06	-118.21
819	S13_18522140	0.33575	1	1	0.00928		0.28313	2.8313e-06	-118.21
820	S13_18532785	0.83923	1	1	0.00040995		0.28313	2.8313e-06	-118.21
821	S13_20346527	0.99713	1	1	1.2854e-07		0.28313	2.8313e-06	-118.21
822	S13_20400844	0.99885	1	1	2.052e-08		0.28313	2.8313e-06	-118.21
823	S13_20400888	0.99885	1	1	2.052e-08		0.28313	2.8313e-06	-118.21
824	S13_20487847	0.99157	1	1	1.1112e-06		0.28313	2.8313e-06	-118.21
825	S13_20488173	0.99157	1	1	1.1112e-06		0.28313	2.8313e-06	-118.21
826	S13_20488195	0.99157	1	1	1.1112e-06		0.28313	2.8313e-06	-118.21
827	S13_20488380	0.99157	1	1	1.1112e-06		0.28313	2.8313e-06	-118.21
828	S13_20488406	0.99885	1	1	2.052e-08		0.28313	2.8313e-06	-118.21
829	S13_20540126	0.99157	1	1	1.1112e-06		0.28313	2.8313e-06	-118.21
830	S13_20618909	0.99157	1	1	1.1112e-06		0.28313	2.8313e-06	-118.21
831	S13_20618935	0.99157	1	1	1.1112e-06		0.28313	2.8313e-06	-118.21
832	S13_20851839	0.97384	1	1	1.0709e-05		0.28313	2.8313e-06	-118.21
833	S13_20851866	0.42586	1	1	0.00634		0.28313	2.8313e-06	-118.21
834	S13_20851871	0.99309	1	1	7.4673e-07		0.28313	2.8313e-06	-118.21
835	S13_20851889	0.42586	1	1	0.00634		0.28313	2.8313e-06	-118.21
836	S13_20851891	0.99529	1	1	3.4713e-07		0.28313	2.8313e-06	-118.21
837	S13_21188840	0.42586	1	1	0.00634		0.28313	2.8313e-06	-118.21
838	S13_21407938	0.99925	1	1	8.7404e-09		0.28313	2.8313e-06	-118.21
839	S13_21407952	0.42586	1	1	0.00634		0.28313	2.8313e-06	-118.21
840	S13_21530552	0.99561	1	1	3.009e-07		0.28313	2.8313e-06	-118.21
841	S13_21566949	0.97384	1	1	1.0709e-05		0.28313	2.8313e-06	-118.21
842	S13_22173110	0.99157	1	1	1.1112e-06		0.28313	2.8313e-06	-118.21
843	S13_22315581	0.99885	1	1	2.052e-08		0.28313	2.8313e-06	-118.21
844	S13_22435496	0.99387	1	1	5.8704e-07		0.28313	2.8313e-06	-118.21
845	S13_22480023	0.99387	1	1	5.8704e-07		0.28313	2.8313e-06	-118.21
846	S13_22830829	0.99387	1	1	5.8704e-07		0.28313	2.8313e-06	-118.21
847	S13_22843980	0.99387	1	1	5.8704e-07		0.28313	2.8313e-06	-118.21
848	S13_23201819	0.99553	1	1	3.1315e-07		0.28313	2.8313e-06	-118.21
849	S13_23201828	0.99553	1	1	3.1315e-07		0.28313	2.8313e-06	-118.21
850	S13_23201872	0.99553	1	1	3.1315e-07		0.28313	2.8313e-06	-118.21
851	S13_23201893	0.99553	1	1	3.1315e-07		0.28313	2.8313e-06	-118.21
852	S13_23357956	0.99353	1	1	6.55e-07		0.28313	2.8313e-06	-118.21
853	S13_23358076	0.99353	1	1	6.55e-07		0.28313	2.8313e-06	-118.21
854	S13_24755127	0.99024	1	1	1.4888e-06		0.28313	2.8313e-06	-118.21
855	S13_24755155	0.99024	1	1	1.4888e-06		0.28313	2.8313e-06	-118.21
856	S13_24755175	0.99024	1	1	1.4888e-06		0.28313	2.8313e-06	-118.21
857	S13_24954447	0.99982	1	1	5.2165e-10		0.28313	2.8313e-06	-118.21
858	S13_25156624	0.99024	1	1	1.4888e-06		0.28313	2.8313e-06	-118.21
859	S13_25684322	0.99982	1	1	5.2165e-10		0.28313	2.8313e-06	-118.21
860	S13_25834872	0.99684	1	1	1.5582e-07		0.28313	2.8313e-06	-118.21
861	S13_25888966	0.99982	1	1	5.2165e-10		0.28313	2.8313e-06	-118.21
862	S13_25889014	0.99982	1	1	5.2165e-10		0.28313	2.8313e-06	-118.21
863	S13_25898972	0.99736	1	1	1.094e-07		0.28313	2.8313e-06	-118.21
864	S13_25958342	0.99517	1	1	3.6512e-07		0.28313	2.8313e-06	-118.21
865	S13_25989396	0.99517	1	1	3.6512e-07		0.28313	2.8313e-06	-118.21
866	S13_26025336	0.99684	1	1	1.5582e-07		0.28313	2.8313e-06	-118.21
867	S13_26163693	0.99806	1	1	5.8807e-08		0.28313	2.8313e-06	-118.21
868	S13_26178276	0.99806	1	1	5.8807e-08		0.28313	2.8313e-06	-118.21
869	S13_26189199	0.99684	1	1	1.5582e-07		0.28313	2.8313e-06	-118.21
870	S13_26189226	0.99684	1	1	1.5582e-07		0.28313	2.8313e-06	-118.21
871	S13_26212558	0.99684	1	1	1.5582e-07		0.28313	2.8313e-06	-118.21
872	S13_26226302	0.99643	1	1	1.9947e-07		0.28313	2.8313e-06	-118.21
873	S13_26226329	0.99643	1	1	1.9947e-07		0.28313	2.8313e-06	-118.21
874	S13_26277394	0.99912	1	1	1.2046e-08		0.28313	2.8313e-06	-118.21
875	S13_26460963	0.99517	1	1	3.6512e-07		0.28313	2.8313e-06	-118.21
876	S13_26577673	0.99689	1	1	1.5122e-07		0.28313	2.8313e-06	-118.21
877	S13_26577689	0.99689	1	1	1.5122e-07		0.28313	2.8313e-06	-118.21
878	S13_26754940	0.99804	1	1	5.9915e-08		0.28313	2.8313e-06	-118.21
879	S13_26763093	0.99804	1	1	5.9915e-08		0.28313	2.8313e-06	-118.21
880	S13_26797709	0.99543	1	1	3.2596e-07		0.28313	2.8313e-06	-118.21
881	S13_26797712	0.99543	1	1	3.2596e-07		0.28313	2.8313e-06	-118.21
882	S13_26956208	0.99643	1	1	1.9947e-07		0.28313	2.8313e-06	-118.21
883	S13_27090248	0.99804	1	1	5.9915e-08		0.28313	2.8313e-06	-118.21
884	S13_27096848	0.99643	1	1	1.9947e-07		0.28313	2.8313e-06	-118.21
885	S13_27438047	0.99804	1	1	5.9915e-08		0.28313	2.8313e-06	-118.21
886	S13_27471747	0.99643	1	1	1.9947e-07		0.28313	2.8313e-06	-118.21
887	S13_27554317	0.99804	1	1	5.9915e-08		0.28313	2.8313e-06	-118.21
888	S13_27737082	0.99804	1	1	5.9915e-08		0.28313	2.8313e-06	-118.21
889	S13_27757127	0.99643	1	1	1.9947e-07		0.28313	2.8313e-06	-118.21
890	S13_27770994	0.99643	1	1	1.9947e-07		0.28313	2.8313e-06	-118.21
891	S13_27771042	0.99804	1	1	5.9915e-08		0.28313	2.8313e-06	-118.21
892	S13_27780761	0.99617	1	1	2.2939e-07		0.28313	2.8313e-06	-118.21
893	S13_27876350	0.99804	1	1	5.9915e-08		0.28313	2.8313e-06	-118.21
894	S13_27898024	0.99857	1	1	3.2035e-08		0.28313	2.8313e-06	-118.21
895	S13_27900921	0.98716	1	1	2.5773e-06		0.28313	2.8313e-06	-118.21
896	S13_27900925	0.99804	1	1	5.9915e-08		0.28313	2.8313e-06	-118.21
897	S13_27900931	0.98716	1	1	2.5773e-06		0.28313	2.8313e-06	-118.21
898	S13_27918080	0.99643	1	1	1.9947e-07		0.28313	2.8313e-06	-118.21
899	S13_27918469	0.99804	1	1	5.9915e-08		0.28313	2.8313e-06	-118.21
900	S13_28078589	0.99804	1	1	5.9915e-08		0.28313	2.8313e-06	-118.21
901	S13_28078667	0.99804	1	1	5.9915e-08		0.28313	2.8313e-06	-118.21
902	S13_28441372	0.99018	1	1	1.5072e-06		0.28313	2.8313e-06	-118.21
903	S13_28441388	0.99018	1	1	1.5072e-06		0.28313	2.8313e-06	-118.21
904	S13_28485008	0.99671	1	1	1.6975e-07		0.28313	2.8313e-06	-118.21
905	S13_28629049	0.99804	1	1	5.9915e-08		0.28313	2.8313e-06	-118.21
906	S13_28629086	0.99804	1	1	5.9915e-08		0.28313	2.8313e-06	-118.21
907	S13_28629088	0.99804	1	1	5.9915e-08		0.28313	2.8313e-06	-118.21
908	S13_28629125	0.99061	1	1	1.3803e-06		0.28313	2.8313e-06	-118.21
909	S13_28629129	0.99804	1	1	5.9915e-08		0.28313	2.8313e-06	-118.21
910	S13_28712167	0.99671	1	1	1.6975e-07		0.28313	2.8313e-06	-118.21
911	S13_28712445	0.99671	1	1	1.6975e-07		0.28313	2.8313e-06	-118.21
912	S13_28937493	0.99671	1	1	1.6975e-07		0.28313	2.8313e-06	-118.21
913	S13_28937532	0.99671	1	1	1.6975e-07		0.28313	2.8313e-06	-118.21
914	S13_29028209	0.99118	1	1	1.2175e-06		0.28313	2.8313e-06	-118.21
915	S13_29057820	0.99671	1	1	1.6975e-07		0.28313	2.8313e-06	-118.21
916	S14_26389	0.99079	1	1	1.3266e-06		0.28313	2.8313e-06	-118.21
917	S14_26390	0.99079	1	1	1.3266e-06		0.28313	2.8313e-06	-118.21
918	S14_26395	0.98389	1	1	4.0594e-06		0.28313	2.8313e-06	-118.21
919	S14_395496	0.98862	1	1	2.0242e-06		0.28313	2.8313e-06	-118.21
920	S14_395540	0.98862	1	1	2.0242e-06		0.28313	2.8313e-06	-118.21
921	S14_413942	0.97709	1	1	8.2153e-06		0.28313	2.8313e-06	-118.21
922	S14_414508	0.97709	1	1	8.2153e-06		0.28313	2.8313e-06	-118.21
923	S14_734748	0.97023	1	1	1.3867e-05		0.28313	2.8313e-06	-118.21
924	S14_881592	0.97882	1	1	7.021e-06		0.28313	2.8313e-06	-118.21
925	S14_881602	0.97882	1	1	7.021e-06		0.28313	2.8313e-06	-118.21
926	S14_997752	0.97882	1	1	7.021e-06		0.28313	2.8313e-06	-118.21
927	S14_997833	0.96866	1	1	1.5373e-05		0.28313	2.8313e-06	-118.21
928	S14_1007104	0.97284	1	1	1.1544e-05		0.28313	2.8313e-06	-118.21
929	S14_1007110	0.97269	1	1	1.1668e-05		0.28313	2.8313e-06	-118.21
930	S14_1027680	0.97882	1	1	7.021e-06		0.28313	2.8313e-06	-118.21
931	S14_1027758	0.96866	1	1	1.5373e-05		0.28313	2.8313e-06	-118.21
932	S14_1050741	0.96866	1	1	1.5373e-05		0.28313	2.8313e-06	-118.21
933	S14_1062292	0.97038	1	1	1.3732e-05		0.28313	2.8313e-06	-118.21
934	S14_1065366	0.97882	1	1	7.021e-06		0.28313	2.8313e-06	-118.21
935	S14_1153274	0.97882	1	1	7.021e-06		0.28313	2.8313e-06	-118.21
936	S14_1153323	0.97269	1	1	1.1668e-05		0.28313	2.8313e-06	-118.21
937	S14_1537587	0.97947	1	1	6.5963e-06		0.28313	2.8313e-06	-118.21
938	S14_1596632	0.98791	1	1	2.2871e-06		0.28313	2.8313e-06	-118.21
939	S14_1597025	0.97775	1	1	7.7484e-06		0.28313	2.8313e-06	-118.21
940	S14_1644388	0.99281	1	1	8.0858e-07		0.28313	2.8313e-06	-118.21
941	S14_1644398	0.99702	1	1	1.3849e-07		0.28313	2.8313e-06	-118.21
942	S14_1644426	0.99281	1	1	8.0858e-07		0.28313	2.8313e-06	-118.21
943	S14_1644428	0.99281	1	1	8.0858e-07		0.28313	2.8313e-06	-118.21
944	S14_1705165	0.99281	1	1	8.0858e-07		0.28313	2.8313e-06	-118.21
945	S14_1705203	0.99281	1	1	8.0858e-07		0.28313	2.8313e-06	-118.21
946	S14_1763389	0.99702	1	1	1.3849e-07		0.28313	2.8313e-06	-118.21
947	S14_2062712	0.99281	1	1	8.0858e-07		0.28313	2.8313e-06	-118.21
948	S14_2498851	0.9875	1	1	2.4452e-06		0.28313	2.8313e-06	-118.21
949	S14_2846470	0.99894	1	1	1.7662e-08		0.28313	2.8313e-06	-118.21
950	S14_3048531	0.99875	1	1	2.4606e-08		0.28313	2.8313e-06	-118.21
951	S14_3048570	0.99875	1	1	2.4606e-08		0.28313	2.8313e-06	-118.21
952	S14_3048636	0.99281	1	1	8.0858e-07		0.28313	2.8313e-06	-118.21
953	S14_3066185	0.99281	1	1	8.0858e-07		0.28313	2.8313e-06	-118.21
954	S14_3069689	0.99702	1	1	1.3849e-07		0.28313	2.8313e-06	-118.21
955	S14_3069789	0.99894	1	1	1.7662e-08		0.28313	2.8313e-06	-118.21
956	S14_3070713	0.99509	1	1	3.7696e-07		0.28313	2.8313e-06	-118.21
957	S14_3070777	0.99168	1	1	1.0827e-06		0.28313	2.8313e-06	-118.21
958	S14_3076105	0.99875	1	1	2.4606e-08		0.28313	2.8313e-06	-118.21
959	S14_3084705	0.99702	1	1	1.3849e-07		0.28313	2.8313e-06	-118.21
960	S14_3191241	0.99875	1	1	2.4606e-08		0.28313	2.8313e-06	-118.21
961	S14_3191286	0.99281	1	1	8.0858e-07		0.28313	2.8313e-06	-118.21
962	S14_3191299	0.99281	1	1	8.0858e-07		0.28313	2.8313e-06	-118.21
963	S14_3191300	0.99281	1	1	8.0858e-07		0.28313	2.8313e-06	-118.21
964	S14_3216815	0.99875	1	1	2.4606e-08		0.28313	2.8313e-06	-118.21
965	S14_3222720	0.99281	1	1	8.0858e-07		0.28313	2.8313e-06	-118.21
966	S14_3256262	0.99875	1	1	2.4606e-08		0.28313	2.8313e-06	-118.21
967	S14_3256274	0.99875	1	1	2.4606e-08		0.28313	2.8313e-06	-118.21
968	S14_3296164	0.99281	1	1	8.0858e-07		0.28313	2.8313e-06	-118.21
969	S14_3321418	0.99702	1	1	1.3849e-07		0.28313	2.8313e-06	-118.21
970	S14_3596942	0.99281	1	1	8.0858e-07		0.28313	2.8313e-06	-118.21
971	S14_3596980	0.99875	1	1	2.4606e-08		0.28313	2.8313e-06	-118.21
972	S14_3891954	0.98742	1	1	2.4774e-06		0.28313	2.8313e-06	-118.21
973	S14_4065142	0.99281	1	1	8.0858e-07		0.28313	2.8313e-06	-118.21
974	S14_4196799	0.99349	1	1	6.6278e-07		0.28313	2.8313e-06	-118.21
975	S14_4228116	0.99231	1	1	9.253e-07		0.28313	2.8313e-06	-118.21
976	S14_4228151	0.99782	1	1	7.4064e-08		0.28313	2.8313e-06	-118.21
977	S14_4228160	0.99231	1	1	9.253e-07		0.28313	2.8313e-06	-118.21
978	S14_4228161	0.99231	1	1	9.253e-07		0.28313	2.8313e-06	-118.21
979	S14_4228162	0.99231	1	1	9.253e-07		0.28313	2.8313e-06	-118.21
980	S14_4290008	0.99899	1	1	1.589e-08		0.28313	2.8313e-06	-118.21
981	S14_4921219	0.98871	1	1	1.9929e-06		0.28313	2.8313e-06	-118.21
982	S14_4924133	0.9959	1	1	2.6281e-07		0.28313	2.8313e-06	-118.21
983	S14_5274160	0.99305	1	1	7.5655e-07		0.28313	2.8313e-06	-118.21
984	S14_5274186	0.99305	1	1	7.5655e-07		0.28313	2.8313e-06	-118.21
985	S14_5737618	0.9959	1	1	2.6281e-07		0.28313	2.8313e-06	-118.21
986	S14_5737727	0.98871	1	1	1.9929e-06		0.28313	2.8313e-06	-118.21
987	S14_5771919	0.98871	1	1	1.9929e-06		0.28313	2.8313e-06	-118.21
988	S14_5804788	0.98871	1	1	1.9929e-06		0.28313	2.8313e-06	-118.21
989	S14_5841752	0.9959	1	1	2.6281e-07		0.28313	2.8313e-06	-118.21
990	S14_6003431	0.99468	1	1	4.4208e-07		0.28313	2.8313e-06	-118.21
991	S14_6003437	0.99468	1	1	4.4208e-07		0.28313	2.8313e-06	-118.21
992	S14_6003441	0.98871	1	1	1.9929e-06		0.28313	2.8313e-06	-118.21
993	S14_6008125	0.98871	1	1	1.9929e-06		0.28313	2.8313e-06	-118.21
994	S14_6071298	0.98871	1	1	1.9929e-06		0.28313	2.8313e-06	-118.21
995	S14_6071669	0.98871	1	1	1.9929e-06		0.28313	2.8313e-06	-118.21
996	S14_6079907	0.98871	1	1	1.9929e-06		0.28313	2.8313e-06	-118.21
997	S14_6175917	0.99305	1	1	7.5655e-07		0.28313	2.8313e-06	-118.21
998	S14_6596440	0.98871	1	1	1.9929e-06		0.28313	2.8313e-06	-118.21
999	S14_6712024	0.99468	1	1	4.4208e-07		0.28313	2.8313e-06	-118.21
1000	S14_7452936	0.99811	1	1	5.5671e-08		0.28313	2.8313e-06	-118.21
1001	S14_7482081	0.99942	1	1	5.181e-09		0.28313	2.8313e-06	-118.21
1002	S14_7588554	0.9977	1	1	8.2509e-08		0.28313	2.8313e-06	-118.21
1003	S14_7588575	0.99213	1	1	9.6836e-07		0.28313	2.8313e-06	-118.21
1004	S14_7623091	0.99983	1	1	4.2797e-10		0.28313	2.8313e-06	-118.21
1005	S14_7684469	0.99461	1	1	4.5425e-07		0.28313	2.8313e-06	-118.21
1006	S14_7744603	0.9977	1	1	8.2509e-08		0.28313	2.8313e-06	-118.21
1007	S14_7776601	0.9977	1	1	8.2509e-08		0.28313	2.8313e-06	-118.21
1008	S14_7829543	0.99942	1	1	5.181e-09		0.28313	2.8313e-06	-118.21
1009	S14_7831615	0.9977	1	1	8.2509e-08		0.28313	2.8313e-06	-118.21
1010	S14_7925044	0.99028	1	1	1.479e-06		0.28313	2.8313e-06	-118.21
1011	S14_7925062	0.99028	1	1	1.479e-06		0.28313	2.8313e-06	-118.21
1012	S14_7939992	0.99872	1	1	2.5628e-08		0.28313	2.8313e-06	-118.21
1013	S14_7966516	0.99028	1	1	1.479e-06		0.28313	2.8313e-06	-118.21
1014	S14_8196757	0.99699	1	1	1.4143e-07		0.28313	2.8313e-06	-118.21
1015	S14_8586882	0.99552	1	1	3.1447e-07		0.28313	2.8313e-06	-118.21
1016	S14_8660835	0.99724	1	1	1.1938e-07		0.28313	2.8313e-06	-118.21
1017	S14_8861085	0.99432	1	1	5.0487e-07		0.28313	2.8313e-06	-118.21
1018	S14_8894287	0.99432	1	1	5.0487e-07		0.28313	2.8313e-06	-118.21
1019	S14_9036371	0.99616	1	1	2.3093e-07		0.28313	2.8313e-06	-118.21
1020	S14_9154939	0.9833	1	1	4.3635e-06		0.28313	2.8313e-06	-118.21
1021	S14_9154944	0.9952	1	1	3.6012e-07		0.28313	2.8313e-06	-118.21
1022	S14_9154963	0.9952	1	1	3.6012e-07		0.28313	2.8313e-06	-118.21
1023	S14_9705369	0.98748	1	1	2.4513e-06		0.28313	2.8313e-06	-118.21
1024	S14_10102083	0.99526	1	1	3.5095e-07		0.28313	2.8313e-06	-118.21
1025	S14_10108325	0.99884	1	1	2.0993e-08		0.28313	2.8313e-06	-118.21
1026	S14_10108326	0.99884	1	1	2.0993e-08		0.28313	2.8313e-06	-118.21
1027	S14_10197486	0.99457	1	1	4.6095e-07		0.28313	2.8313e-06	-118.21
1028	S14_11011403	0.99457	1	1	4.6095e-07		0.28313	2.8313e-06	-118.21
1029	S14_11119038	0.9755	1	1	9.3917e-06		0.28313	2.8313e-06	-118.21
1030	S14_11577226	0.99194	1	1	1.0167e-06		0.28313	2.8313e-06	-118.21
1031	S14_11681195	0.99366	1	1	6.2864e-07		0.28313	2.8313e-06	-118.21
1032	S14_11862227	0.99366	1	1	6.2864e-07		0.28313	2.8313e-06	-118.21
1033	S14_12832652	0.99366	1	1	6.2864e-07		0.28313	2.8313e-06	-118.21
1034	S14_12832703	0.99747	1	1	1.0013e-07		0.28313	2.8313e-06	-118.21
1035	S14_12832737	0.99747	1	1	1.0013e-07		0.28313	2.8313e-06	-118.21
1036	S14_12833864	0.99538	1	1	3.3363e-07		0.28313	2.8313e-06	-118.21
1037	S14_13209261	0.99617	1	1	2.2893e-07		0.28313	2.8313e-06	-118.21
1038	S14_14200154	0.99366	1	1	6.2864e-07		0.28313	2.8313e-06	-118.21
1039	S14_14200159	0.99747	1	1	1.0013e-07		0.28313	2.8313e-06	-118.21
1040	S14_15879757	0.99538	1	1	3.3363e-07		0.28313	2.8313e-06	-118.21
1041	S14_17450465	0.98566	1	1	3.2155e-06		0.28313	2.8313e-06	-118.21
1042	S14_17855417	0.99545	1	1	3.2386e-07		0.28313	2.8313e-06	-118.21
1043	S14_18307597	0.98458	1	1	3.7177e-06		0.28313	2.8313e-06	-118.21
1044	S14_18427939	0.98458	1	1	3.7177e-06		0.28313	2.8313e-06	-118.21
1045	S14_18470431	0.99309	1	1	7.4579e-07		0.28313	2.8313e-06	-118.21
1046	S14_18907065	0.98458	1	1	3.7177e-06		0.28313	2.8313e-06	-118.21
1047	S14_19109507	0.98337	1	1	4.328e-06		0.28313	2.8313e-06	-118.21
1048	S14_19247550	0.98458	1	1	3.7177e-06		0.28313	2.8313e-06	-118.21
1049	S14_19247595	0.99743	1	1	1.0348e-07		0.28313	2.8313e-06	-118.21
1050	S14_19590818	0.98458	1	1	3.7177e-06		0.28313	2.8313e-06	-118.21
1051	S14_20102524	0.98337	1	1	4.328e-06		0.28313	2.8313e-06	-118.21
1052	S14_20365610	0.99083	1	1	1.3167e-06		0.28313	2.8313e-06	-118.21
1053	S14_20669967	0.98337	1	1	4.328e-06		0.28313	2.8313e-06	-118.21
1054	S14_21028904	0.98458	1	1	3.7177e-06		0.28313	2.8313e-06	-118.21
1055	S14_21743238	0.99805	1	1	5.928e-08		0.28313	2.8313e-06	-118.21
1056	S14_21776007	0.9891	1	1	1.8576e-06		0.28313	2.8313e-06	-118.21
1057	S14_21801878	0.9891	1	1	1.8576e-06		0.28313	2.8313e-06	-118.21
1058	S14_21801879	0.9891	1	1	1.8576e-06		0.28313	2.8313e-06	-118.21
1059	S14_21836131	0.9891	1	1	1.8576e-06		0.28313	2.8313e-06	-118.21
1060	S14_21884971	0.98789	1	1	2.2958e-06		0.28313	2.8313e-06	-118.21
1061	S14_21884980	0.98789	1	1	2.2958e-06		0.28313	2.8313e-06	-118.21
1062	S14_21887770	0.99761	1	1	8.9058e-08		0.28313	2.8313e-06	-118.21
1063	S14_21945234	0.99857	1	1	3.1965e-08		0.28313	2.8313e-06	-118.21
1064	S14_22118178	0.98859	1	1	2.0381e-06		0.28313	2.8313e-06	-118.21
1065	S14_22200710	0.98737	1	1	2.4959e-06		0.28313	2.8313e-06	-118.21
1066	S14_22722363	0.99981	1	1	5.7701e-10		0.28313	2.8313e-06	-118.21
1067	S14_22774488	0.99981	1	1	5.7701e-10		0.28313	2.8313e-06	-118.21
1068	S14_23043426	0.99981	1	1	5.7701e-10		0.28313	2.8313e-06	-118.21
1069	S14_23161207	0.99981	1	1	5.7701e-10		0.28313	2.8313e-06	-118.21
1070	S14_23277246	0.99981	1	1	5.7701e-10		0.28313	2.8313e-06	-118.21
1071	S14_23352955	0.99981	1	1	5.7701e-10		0.28313	2.8313e-06	-118.21
1072	S14_23366794	0.98435	1	1	3.83e-06		0.28313	2.8313e-06	-118.21
1073	S14_23594441	0.99645	1	1	1.967e-07		0.28313	2.8313e-06	-118.21
1074	S14_23650254	0.98735	1	1	2.504e-06		0.28313	2.8313e-06	-118.21
1075	S14_23658602	0.98735	1	1	2.504e-06		0.28313	2.8313e-06	-118.21
1076	S14_23658626	0.98735	1	1	2.504e-06		0.28313	2.8313e-06	-118.21
1077	S14_23867140	0.98735	1	1	2.504e-06		0.28313	2.8313e-06	-118.21
1078	S14_23880342	0.99342	1	1	6.7689e-07		0.28313	2.8313e-06	-118.21
1079	S14_23901546	0.98868	1	1	2.0027e-06		0.28313	2.8313e-06	-118.21
1080	S14_23994381	0.99859	1	1	3.1065e-08		0.28313	2.8313e-06	-118.21
1081	S14_24078421	0.98735	1	1	2.504e-06		0.28313	2.8313e-06	-118.21
1082	S14_24078428	0.98735	1	1	2.504e-06		0.28313	2.8313e-06	-118.21
1083	S14_24078438	0.98735	1	1	2.504e-06		0.28313	2.8313e-06	-118.21
1084	S14_24128707	0.9977	1	1	8.2709e-08		0.28313	2.8313e-06	-118.21
1085	S14_24204412	0.9912	1	1	1.2123e-06		0.28313	2.8313e-06	-118.21
1086	S14_24207835	0.9977	1	1	8.2709e-08		0.28313	2.8313e-06	-118.21
1087	S14_24208933	0.9977	1	1	8.2709e-08		0.28313	2.8313e-06	-118.21
1088	S14_24208939	0.9977	1	1	8.2709e-08		0.28313	2.8313e-06	-118.21
1089	S14_24208940	0.98946	1	1	1.7393e-06		0.28313	2.8313e-06	-118.21
1090	S14_24216608	0.98946	1	1	1.7393e-06		0.28313	2.8313e-06	-118.21
1091	S14_24259485	0.9977	1	1	8.2709e-08		0.28313	2.8313e-06	-118.21
1092	S14_24259529	0.9977	1	1	8.2709e-08		0.28313	2.8313e-06	-118.21
1093	S14_24265008	0.9912	1	1	1.2123e-06		0.28313	2.8313e-06	-118.21
1094	S14_24281218	0.98946	1	1	1.7393e-06		0.28313	2.8313e-06	-118.21
1095	S14_24281250	0.9976	1	1	9.0135e-08		0.28313	2.8313e-06	-118.21
1096	S14_24520994	0.98946	1	1	1.7393e-06		0.28313	2.8313e-06	-118.21
1097	S14_24535552	0.9977	1	1	8.2709e-08		0.28313	2.8313e-06	-118.21
1098	S14_24753245	0.98824	1	1	2.164e-06		0.28313	2.8313e-06	-118.21
1099	S14_24781989	0.99827	1	1	4.7058e-08		0.28313	2.8313e-06	-118.21
1100	S14_24793804	0.9977	1	1	8.2709e-08		0.28313	2.8313e-06	-118.21
1101	S14_24823062	0.9977	1	1	8.2709e-08		0.28313	2.8313e-06	-118.21
1102	S14_24890331	0.9977	1	1	8.2709e-08		0.28313	2.8313e-06	-118.21
1103	S14_24943946	0.97799	1	1	7.5771e-06		0.28313	2.8313e-06	-118.21
1104	S14_24943990	0.97799	1	1	7.5771e-06		0.28313	2.8313e-06	-118.21
1105	S14_24944012	0.99205	1	1	9.8813e-07		0.28313	2.8313e-06	-118.21
1106	S14_24944034	0.99205	1	1	9.8813e-07		0.28313	2.8313e-06	-118.21
1107	S14_24956465	0.98217	1	1	4.9717e-06		0.28313	2.8313e-06	-118.21
1108	S14_24973941	0.99083	1	1	1.3139e-06		0.28313	2.8313e-06	-118.21
1109	S14_25069522	0.98898	1	1	1.8996e-06		0.28313	2.8313e-06	-118.21
1110	S14_25069524	0.98898	1	1	1.8996e-06		0.28313	2.8313e-06	-118.21
1111	S14_25072265	0.98898	1	1	1.8996e-06		0.28313	2.8313e-06	-118.21
1112	S14_25236204	0.98464	1	1	3.6927e-06		0.28313	2.8313e-06	-118.21
1113	S14_25236205	0.98464	1	1	3.6927e-06		0.28313	2.8313e-06	-118.21
1114	S14_25421489	0.99101	1	1	1.2644e-06		0.28313	2.8313e-06	-118.21
1115	S14_25461842	0.98977	1	1	1.6379e-06		0.28313	2.8313e-06	-118.21
1116	S14_25535909	0.99121	1	1	1.2086e-06		0.28313	2.8313e-06	-118.21
1117	S14_25535911	0.97973	1	1	6.4277e-06		0.28313	2.8313e-06	-118.21
1118	S14_25740604	0.98642	1	1	2.8863e-06		0.28313	2.8313e-06	-118.21
1119	S14_25778930	0.97973	1	1	6.4277e-06		0.28313	2.8313e-06	-118.21
1120	S14_25980121	0.99121	1	1	1.2086e-06		0.28313	2.8313e-06	-118.21
1121	S14_26161072	0.98432	1	1	3.8446e-06		0.28313	2.8313e-06	-118.21
1122	S14_26184766	0.98432	1	1	3.8446e-06		0.28313	2.8313e-06	-118.21
1123	S14_26235789	0.99481	1	1	4.2139e-07		0.28313	2.8313e-06	-118.21
1124	S14_26236410	0.99438	1	1	4.9371e-07		0.28313	2.8313e-06	-118.21
1125	S14_26236443	0.99481	1	1	4.2139e-07		0.28313	2.8313e-06	-118.21
1126	S14_26239495	0.99481	1	1	4.2139e-07		0.28313	2.8313e-06	-118.21
1127	S14_26239510	0.99481	1	1	4.2139e-07		0.28313	2.8313e-06	-118.21
1128	S14_26419865	0.99458	1	1	4.5966e-07		0.28313	2.8313e-06	-118.21
1129	S14_26420339	0.99492	1	1	4.0346e-07		0.28313	2.8313e-06	-118.21
1130	S14_26686341	0.98984	1	1	1.6145e-06		0.28313	2.8313e-06	-118.21
1131	S14_26788064	0.99796	1	1	6.4822e-08		0.28313	2.8313e-06	-118.21
1132	S14_26916811	0.99865	1	1	2.8562e-08		0.28313	2.8313e-06	-118.21
1133	S14_26926460	0.99837	1	1	4.1798e-08		0.28313	2.8313e-06	-118.21
1134	S14_26955055	0.99857	1	1	3.1948e-08		0.28313	2.8313e-06	-118.21
1135	S14_26955068	0.99169	1	1	1.0798e-06		0.28313	2.8313e-06	-118.21
1136	S14_26955074	0.99169	1	1	1.0798e-06		0.28313	2.8313e-06	-118.21
1137	S14_26955214	0.99255	1	1	8.6768e-07		0.28313	2.8313e-06	-118.21
1138	S14_26955253	0.99821	1	1	5.0206e-08		0.28313	2.8313e-06	-118.21
1139	S14_27085155	0.99837	1	1	4.1798e-08		0.28313	2.8313e-06	-118.21
1140	S14_27118850	0.99865	1	1	2.8562e-08		0.28313	2.8313e-06	-118.21
1141	S14_27118883	0.99292	1	1	7.8347e-07		0.28313	2.8313e-06	-118.21
1142	S14_27224839	0.99232	1	1	9.2341e-07		0.28313	2.8313e-06	-118.21
1143	S14_27233192	0.99844	1	1	3.8178e-08		0.28313	2.8313e-06	-118.21
1144	S14_27369202	0.99248	1	1	8.8466e-07		0.28313	2.8313e-06	-118.21
1145	S14_27418336	0.98919	1	1	1.828e-06		0.28313	2.8313e-06	-118.21
1146	S14_27451085	0.98919	1	1	1.828e-06		0.28313	2.8313e-06	-118.21
1147	S14_27453235	0.99399	1	1	5.6591e-07		0.28313	2.8313e-06	-118.21
1148	S14_27779977	0.997	1	1	1.41e-07		0.28313	2.8313e-06	-118.21
1149	S14_27830690	0.99306	1	1	7.5362e-07		0.28313	2.8313e-06	-118.21
1150	S14_27942747	0.99743	1	1	1.0368e-07		0.28313	2.8313e-06	-118.21
1151	S14_27974241	0.99306	1	1	7.5362e-07		0.28313	2.8313e-06	-118.21
1152	S14_28047626	0.99306	1	1	7.5362e-07		0.28313	2.8313e-06	-118.21
1153	S14_28111970	0.98968	1	1	1.665e-06		0.28313	2.8313e-06	-118.21
1154	S14_28275743	0.98845	1	1	2.0862e-06		0.28313	2.8313e-06	-118.21
1155	S14_28299145	0.98968	1	1	1.665e-06		0.28313	2.8313e-06	-118.21
1156	S14_28314989	0.98845	1	1	2.0862e-06		0.28313	2.8313e-06	-118.21
1157	S14_28354770	0.99632	1	1	2.1239e-07		0.28313	2.8313e-06	-118.21
1158	S14_28408067	0.98845	1	1	2.0862e-06		0.28313	2.8313e-06	-118.21
1159	S14_28415137	0.98845	1	1	2.0862e-06		0.28313	2.8313e-06	-118.21
1160	S14_28415157	0.98845	1	1	2.0862e-06		0.28313	2.8313e-06	-118.21
1161	S14_28473951	0.98845	1	1	2.0862e-06		0.28313	2.8313e-06	-118.21
1162	S14_28533026	0.98293	1	1	4.5609e-06		0.28313	2.8313e-06	-118.21
1163	S14_28577804	0.99839	1	1	4.0296e-08		0.28313	2.8313e-06	-118.21
1164	S14_28636224	0.99927	1	1	8.2701e-09		0.28313	2.8313e-06	-118.21
1165	S14_28677561	0.99554	1	1	3.105e-07		0.28313	2.8313e-06	-118.21
1166	S14_28677580	0.99861	1	1	3.0287e-08		0.28313	2.8313e-06	-118.21
1167	S14_28677581	0.99861	1	1	3.0287e-08		0.28313	2.8313e-06	-118.21
1168	S14_28677679	0.99861	1	1	3.0287e-08		0.28313	2.8313e-06	-118.21
1169	S14_28925740	0.99864	1	1	2.8738e-08		0.28313	2.8313e-06	-118.21
1170	S14_28938507	0.9899	1	1	1.5968e-06		0.28313	2.8313e-06	-118.21
1171	S14_29107042	0.99912	1	1	1.2224e-08		0.28313	2.8313e-06	-118.21
1172	S14_29168676	0.99861	1	1	3.0287e-08		0.28313	2.8313e-06	-118.21
1173	S14_29246201	0.99746	1	1	1.0114e-07		0.28313	2.8313e-06	-118.21
1174	S14_29262505	0.99746	1	1	1.0114e-07		0.28313	2.8313e-06	-118.21
1175	S14_29272979	0.99746	1	1	1.0114e-07		0.28313	2.8313e-06	-118.21
1176	S14_29294109	0.98751	1	1	2.4387e-06		0.28313	2.8313e-06	-118.21
1177	S14_29294205	0.98751	1	1	2.4387e-06		0.28313	2.8313e-06	-118.21
1178	S14_29338882	0.98751	1	1	2.4387e-06		0.28313	2.8313e-06	-118.21
1179	S14_29346101	0.98751	1	1	2.4387e-06		0.28313	2.8313e-06	-118.21
1180	S14_29346102	0.98751	1	1	2.4387e-06		0.28313	2.8313e-06	-118.21
1181	S14_29346125	0.98751	1	1	2.4387e-06		0.28313	2.8313e-06	-118.21
1182	S14_29407939	0.98751	1	1	2.4387e-06		0.28313	2.8313e-06	-118.21
1183	S14_29471108	0.99316	1	1	7.3138e-07		0.28313	2.8313e-06	-118.21
1184	S14_29471149	0.99316	1	1	7.3138e-07		0.28313	2.8313e-06	-118.21
1185	S14_29510847	0.99746	1	1	1.0114e-07		0.28313	2.8313e-06	-118.21
1186	S14_29542986	0.99316	1	1	7.3138e-07		0.28313	2.8313e-06	-118.21
1187	S14_29638581	0.99834	1	1	4.3236e-08		0.28313	2.8313e-06	-118.21
1188	S14_29671005	0.99737	1	1	1.084e-07		0.28313	2.8313e-06	-118.21
1189	S14_29686054	0.99776	1	1	7.875e-08		0.28313	2.8313e-06	-118.21
1190	S14_29686057	0.99776	1	1	7.875e-08		0.28313	2.8313e-06	-118.21
1191	S14_29686081	0.99834	1	1	4.3236e-08		0.28313	2.8313e-06	-118.21
1192	S14_29706947	0.99876	1	1	2.3982e-08		0.28313	2.8313e-06	-118.21
1193	S14_29796486	0.99754	1	1	9.4603e-08		0.28313	2.8313e-06	-118.21
1194	S14_29808619	0.99877	1	1	2.359e-08		0.28313	2.8313e-06	-118.21
1195	S14_29810567	0.99754	1	1	9.4603e-08		0.28313	2.8313e-06	-118.21
1196	S14_29905480	0.99754	1	1	9.4603e-08		0.28313	2.8313e-06	-118.21
1197	S14_29975977	0.99877	1	1	2.359e-08		0.28313	2.8313e-06	-118.21
1198	S14_30074888	0.99754	1	1	9.4603e-08		0.28313	2.8313e-06	-118.21
1199	S14_30085423	0.99754	1	1	9.4603e-08		0.28313	2.8313e-06	-118.21
1200	S14_30100882	0.99784	1	1	7.2855e-08		0.28313	2.8313e-06	-118.21
1201	S14_30106982	0.9943	1	1	5.0745e-07		0.28313	2.8313e-06	-118.21
1202	S14_30117558	0.99754	1	1	9.4603e-08		0.28313	2.8313e-06	-118.21
1203	S14_30235991	0.99754	1	1	9.4603e-08		0.28313	2.8313e-06	-118.21
1204	S14_30257667	0.99408	1	1	5.4878e-07		0.28313	2.8313e-06	-118.21
1205	S14_30257671	0.99754	1	1	9.4603e-08		0.28313	2.8313e-06	-118.21
1206	S14_30257693	0.99877	1	1	2.359e-08		0.28313	2.8313e-06	-118.21
1207	S15_98224	0.98977	1	1	1.6371e-06		0.28313	2.8313e-06	-118.21
1208	S15_621892	0.98622	1	1	2.9707e-06		0.28313	2.8313e-06	-118.21
1209	S15_621981	0.991	1	1	1.2668e-06		0.28313	2.8313e-06	-118.21
1210	S15_1273154	0.99041	1	1	1.4376e-06		0.28313	2.8313e-06	-118.21
1211	S15_1273230	0.99164	1	1	1.092e-06		0.28313	2.8313e-06	-118.21
1212	S15_1273232	0.99164	1	1	1.092e-06		0.28313	2.8313e-06	-118.21
1213	S15_1308535	0.99729	1	1	1.1465e-07		0.28313	2.8313e-06	-118.21
1214	S15_1561479	0.99041	1	1	1.4376e-06		0.28313	2.8313e-06	-118.21
1215	S15_1731946	0.99164	1	1	1.092e-06		0.28313	2.8313e-06	-118.21
1216	S15_2190930	0.99839	1	1	4.076e-08		0.28313	2.8313e-06	-118.21
1217	S15_2190967	0.99839	1	1	4.076e-08		0.28313	2.8313e-06	-118.21
1218	S15_2190990	0.99839	1	1	4.076e-08		0.28313	2.8313e-06	-118.21
1219	S15_2190994	0.99839	1	1	4.076e-08		0.28313	2.8313e-06	-118.21
1220	S15_2655096	0.99656	1	1	1.8486e-07		0.28313	2.8313e-06	-118.21
1221	S15_5323003	0.99839	1	1	4.076e-08		0.28313	2.8313e-06	-118.21
1222	S15_6359670	0.99604	1	1	2.4572e-07		0.28313	2.8313e-06	-118.21
1223	S15_6360185	0.96879	1	1	1.5242e-05		0.28313	2.8313e-06	-118.21
1224	S15_6360238	0.60242	1	1	0.00271		0.28313	2.8313e-06	-118.21
1225	S15_6670033	0.99839	1	1	4.076e-08		0.28313	2.8313e-06	-118.21
1226	S15_8117190	0.99609	1	1	2.3939e-07		0.28313	2.8313e-06	-118.21
1227	S15_8219255	0.99798	1	1	6.4061e-08		0.28313	2.8313e-06	-118.21
1228	S15_8219307	0.99789	1	1	6.9376e-08		0.28313	2.8313e-06	-118.21
1229	S15_8219341	0.99789	1	1	6.9376e-08		0.28313	2.8313e-06	-118.21
1230	S15_8294095	0.99526	1	1	3.5116e-07		0.28313	2.8313e-06	-118.21
1231	S15_8294123	0.99399	1	1	5.6591e-07		0.28313	2.8313e-06	-118.21
1232	S15_8339973	0.99789	1	1	6.9376e-08		0.28313	2.8313e-06	-118.21
1233	S15_8758846	0.99516	1	1	3.6578e-07		0.28313	2.8313e-06	-118.21
1234	S15_8758861	0.99516	1	1	3.6578e-07		0.28313	2.8313e-06	-118.21
1235	S15_8758866	0.9732	1	1	1.1242e-05		0.28313	2.8313e-06	-118.21
1236	S15_9243293	0.99839	1	1	4.076e-08		0.28313	2.8313e-06	-118.21
1237	S15_9243318	0.9997	1	1	1.362e-09		0.28313	2.8313e-06	-118.21
1238	S15_9620638	0.99789	1	1	6.9376e-08		0.28313	2.8313e-06	-118.21
1239	S15_9623015	0.99789	1	1	6.9376e-08		0.28313	2.8313e-06	-118.21
1240	S15_9666396	0.99609	1	1	2.3939e-07		0.28313	2.8313e-06	-118.21
1241	S15_10039177	0.99798	1	1	6.4061e-08		0.28313	2.8313e-06	-118.21
1242	S15_10400271	0.99515	1	1	3.6739e-07		0.28313	2.8313e-06	-118.21
1243	S15_11266939	0.88807	1	1	0.00019727		0.28313	2.8313e-06	-118.21
1244	S15_11266964	0.99424	1	1	5.183e-07		0.28313	2.8313e-06	-118.21
1245	S15_12062719	0.99457	1	1	4.6044e-07		0.28313	2.8313e-06	-118.21
1246	S15_13345351	0.99422	1	1	5.2251e-07		0.28313	2.8313e-06	-118.21
1247	S15_13345355	0.98876	1	1	1.9757e-06		0.28313	2.8313e-06	-118.21
1248	S15_15075454	0.99719	1	1	1.2369e-07		0.28313	2.8313e-06	-118.21
1249	S15_15145455	0.99719	1	1	1.2369e-07		0.28313	2.8313e-06	-118.21
1250	S15_15145462	0.99719	1	1	1.2369e-07		0.28313	2.8313e-06	-118.21
1251	S15_15178958	0.99719	1	1	1.2369e-07		0.28313	2.8313e-06	-118.21
1252	S15_15242643	0.99719	1	1	1.2369e-07		0.28313	2.8313e-06	-118.21
1253	S15_15798595	0.997	1	1	1.4117e-07		0.28313	2.8313e-06	-118.21
1254	S15_15798621	0.997	1	1	1.4117e-07		0.28313	2.8313e-06	-118.21
1255	S15_16541431	0.99884	1	1	2.1163e-08		0.28313	2.8313e-06	-118.21
1256	S15_16703293	0.99913	1	1	1.1715e-08		0.28313	2.8313e-06	-118.21
1257	S15_16774931	0.99913	1	1	1.1715e-08		0.28313	2.8313e-06	-118.21
1258	S15_16775097	0.99913	1	1	1.1715e-08		0.28313	2.8313e-06	-118.21
1259	S15_16775282	0.99069	1	1	1.3544e-06		0.28313	2.8313e-06	-118.21
1260	S15_16775286	0.99591	1	1	2.6139e-07		0.28313	2.8313e-06	-118.21
1261	S15_16775287	0.99069	1	1	1.3544e-06		0.28313	2.8313e-06	-118.21
1262	S15_16835791	0.99344	1	1	6.7408e-07		0.28313	2.8313e-06	-118.21
1263	S15_16906414	0.99913	1	1	1.1715e-08		0.28313	2.8313e-06	-118.21
1264	S15_16990031	0.99913	1	1	1.1715e-08		0.28313	2.8313e-06	-118.21
1265	S15_16996184	0.99344	1	1	6.7408e-07		0.28313	2.8313e-06	-118.21
1266	S15_17133511	0.99436	1	1	4.9809e-07		0.28313	2.8313e-06	-118.21
1267	S15_17237191	0.99883	1	1	2.1237e-08		0.28313	2.8313e-06	-118.21
1268	S15_17248449	0.99842	1	1	3.8812e-08		0.28313	2.8313e-06	-118.21
1269	S15_17248452	0.99842	1	1	3.8812e-08		0.28313	2.8313e-06	-118.21
1270	S15_17368620	0.99966	1	1	1.8117e-09		0.28313	2.8313e-06	-118.21
1271	S15_18026523	0.99966	1	1	1.8117e-09		0.28313	2.8313e-06	-118.21
1272	S15_18082963	0.99782	1	1	7.4067e-08		0.28313	2.8313e-06	-118.21
1273	S15_18117111	0.99966	1	1	1.8117e-09		0.28313	2.8313e-06	-118.21
1274	S15_18461629	0.99489	1	1	4.0775e-07		0.28313	2.8313e-06	-118.21
1275	S15_18461641	0.99504	1	1	3.8458e-07		0.28313	2.8313e-06	-118.21
1276	S15_18511380	0.99701	1	1	1.3957e-07		0.28313	2.8313e-06	-118.21
1277	S15_18512074	0.99701	1	1	1.3957e-07		0.28313	2.8313e-06	-118.21
1278	S15_18517410	0.99701	1	1	1.3957e-07		0.28313	2.8313e-06	-118.21
1279	S15_18517416	0.99701	1	1	1.3957e-07		0.28313	2.8313e-06	-118.21
1280	S15_18562085	0.99648	1	1	1.9433e-07		0.28313	2.8313e-06	-118.21
1281	S15_18570556	0.99986	1	1	3.1268e-10		0.28313	2.8313e-06	-118.21
1282	S15_18596724	0.99986	1	1	3.1268e-10		0.28313	2.8313e-06	-118.21
1283	S15_18602692	0.99449	1	1	4.7433e-07		0.28313	2.8313e-06	-118.21
1284	S15_18646220	0.99759	1	1	9.1087e-08		0.28313	2.8313e-06	-118.21
1285	S15_18651808	0.99986	1	1	3.1268e-10		0.28313	2.8313e-06	-118.21
1286	S15_18684378	0.99986	1	1	3.1268e-10		0.28313	2.8313e-06	-118.21
1287	S15_18758743	0.99986	1	1	3.1268e-10		0.28313	2.8313e-06	-118.21
1288	S15_18758747	0.99986	1	1	3.1268e-10		0.28313	2.8313e-06	-118.21
1289	S15_18808335	0.99807	1	1	5.8505e-08		0.28313	2.8313e-06	-118.21
1290	S15_18935236	0.99759	1	1	9.1087e-08		0.28313	2.8313e-06	-118.21
1291	S15_19094350	0.99401	1	1	5.6053e-07		0.28313	2.8313e-06	-118.21
1292	S15_19094851	0.99604	1	1	2.4531e-07		0.28313	2.8313e-06	-118.21
1293	S15_19430291	0.99991	1	1	1.2425e-10		0.28313	2.8313e-06	-118.21
1294	S15_19731605	0.99894	1	1	1.7678e-08		0.28313	2.8313e-06	-118.21
1295	S15_19735426	0.99017	1	1	1.5124e-06		0.28313	2.8313e-06	-118.21
1296	S15_19735466	0.99451	1	1	4.7074e-07		0.28313	2.8313e-06	-118.21
1297	S15_19988536	0.99197	1	1	1.0089e-06		0.28313	2.8313e-06	-118.21
1298	S15_19997736	0.99796	1	1	6.5135e-08		0.28313	2.8313e-06	-118.21
1299	S15_20030090	0.99796	1	1	6.5135e-08		0.28313	2.8313e-06	-118.21
1300	S15_20179415	0.99796	1	1	6.5135e-08		0.28313	2.8313e-06	-118.21
1301	S15_20179450	0.99796	1	1	6.5135e-08		0.28313	2.8313e-06	-118.21
1302	S16_108346	0.99956	1	1	3.0439e-09		0.28313	2.8313e-06	-118.21
1303	S16_136033	0.99956	1	1	3.0439e-09		0.28313	2.8313e-06	-118.21
1304	S16_157717	0.99445	1	1	4.8193e-07		0.28313	2.8313e-06	-118.21
1305	S16_161721	0.99343	1	1	6.7437e-07		0.28313	2.8313e-06	-118.21
1306	S16_265347	0.99956	1	1	3.0439e-09		0.28313	2.8313e-06	-118.21
1307	S16_455613	0.99629	1	1	2.1498e-07		0.28313	2.8313e-06	-118.21
1308	S16_506240	0.99892	1	1	1.8265e-08		0.28313	2.8313e-06	-118.21
1309	S16_507134	0.99892	1	1	1.8265e-08		0.28313	2.8313e-06	-118.21
1310	S16_535114	0.99892	1	1	1.8265e-08		0.28313	2.8313e-06	-118.21
1311	S16_786168	0.98403	1	1	3.9873e-06		0.28313	2.8313e-06	-118.21
1312	S16_837358	0.98044	1	1	5.9827e-06		0.28313	2.8313e-06	-118.21
1313	S16_851909	0.98231	1	1	4.8929e-06		0.28313	2.8313e-06	-118.21
1314	S16_1190941	0.99256	1	1	8.6683e-07		0.28313	2.8313e-06	-118.21
1315	S16_1191166	0.99366	1	1	6.2815e-07		0.28313	2.8313e-06	-118.21
1316	S16_1265141	0.99129	1	1	1.1869e-06		0.28313	2.8313e-06	-118.21
1317	S16_1265162	0.99907	1	1	1.3652e-08		0.28313	2.8313e-06	-118.21
1318	S16_1292283	0.99038	1	1	1.4466e-06		0.28313	2.8313e-06	-118.21
1319	S16_1297914	0.99472	1	1	4.3674e-07		0.28313	2.8313e-06	-118.21
1320	S16_1297950	0.99472	1	1	4.3674e-07		0.28313	2.8313e-06	-118.21
1321	S16_1311745	0.99875	1	1	2.4606e-08		0.28313	2.8313e-06	-118.21
1322	S16_1311779	0.99472	1	1	4.3674e-07		0.28313	2.8313e-06	-118.21
1323	S16_1311798	0.99354	1	1	6.5174e-07		0.28313	2.8313e-06	-118.21
1324	S16_1730413	0.99385	1	1	5.9222e-07		0.28313	2.8313e-06	-118.21
1325	S16_1746299	0.99472	1	1	4.3674e-07		0.28313	2.8313e-06	-118.21
1326	S16_1746314	0.99385	1	1	5.9222e-07		0.28313	2.8313e-06	-118.21
1327	S16_1746334	0.99385	1	1	5.9222e-07		0.28313	2.8313e-06	-118.21
1328	S16_1765293	0.99472	1	1	4.3674e-07		0.28313	2.8313e-06	-118.21
1329	S16_1805479	0.99484	1	1	4.1636e-07		0.28313	2.8313e-06	-118.21
1330	S16_1892499	0.99472	1	1	4.3674e-07		0.28313	2.8313e-06	-118.21
1331	S16_2379703	0.98624	1	1	2.9603e-06		0.28313	2.8313e-06	-118.21
1332	S16_2385727	0.98624	1	1	2.9603e-06		0.28313	2.8313e-06	-118.21
1333	S16_2385735	0.99923	1	1	9.1578e-09		0.28313	2.8313e-06	-118.21
1334	S16_2461813	0.98191	1	1	5.1185e-06		0.28313	2.8313e-06	-118.21
1335	S16_2461831	0.98624	1	1	2.9603e-06		0.28313	2.8313e-06	-118.21
1336	S16_2556034	0.99941	1	1	5.3701e-09		0.28313	2.8313e-06	-118.21
1337	S16_2669165	0.98768	1	1	2.3744e-06		0.28313	2.8313e-06	-118.21
1338	S16_2669291	0.98768	1	1	2.3744e-06		0.28313	2.8313e-06	-118.21
1339	S16_2669334	0.99941	1	1	5.3701e-09		0.28313	2.8313e-06	-118.21
1340	S16_2744228	0.98768	1	1	2.3744e-06		0.28313	2.8313e-06	-118.21
1341	S16_2744229	0.99941	1	1	5.3701e-09		0.28313	2.8313e-06	-118.21
1342	S16_2778351	0.99959	1	1	2.603e-09		0.28313	2.8313e-06	-118.21
1343	S16_2778367	0.99959	1	1	2.603e-09		0.28313	2.8313e-06	-118.21
1344	S16_2996932	0.98768	1	1	2.3744e-06		0.28313	2.8313e-06	-118.21
1345	S16_3084719	0.99959	1	1	2.603e-09		0.28313	2.8313e-06	-118.21
1346	S16_4473049	0.98943	1	1	1.7464e-06		0.28313	2.8313e-06	-118.21
1347	S16_4473078	0.99465	1	1	4.4736e-07		0.28313	2.8313e-06	-118.21
1348	S16_4551251	0.98729	1	1	2.5276e-06		0.28313	2.8313e-06	-118.21
1349	S16_4758172	0.98943	1	1	1.7464e-06		0.28313	2.8313e-06	-118.21
1350	S16_4765137	0.99726	1	1	1.1764e-07		0.28313	2.8313e-06	-118.21
1351	S16_4785131	0.99587	1	1	2.6689e-07		0.28313	2.8313e-06	-118.21
1352	S16_4963678	0.99587	1	1	2.6689e-07		0.28313	2.8313e-06	-118.21
1353	S16_5479579	0.99562	1	1	3.0056e-07		0.28313	2.8313e-06	-118.21
1354	S16_5523458	0.99562	1	1	3.0056e-07		0.28313	2.8313e-06	-118.21
1355	S16_5785482	0.98716	1	1	2.5773e-06		0.28313	2.8313e-06	-118.21
1356	S16_6227910	0.99562	1	1	3.0056e-07		0.28313	2.8313e-06	-118.21
1357	S16_7438336	0.99562	1	1	3.0056e-07		0.28313	2.8313e-06	-118.21
1358	S16_7826133	0.99562	1	1	3.0056e-07		0.28313	2.8313e-06	-118.21
1359	S16_7987236	0.98595	1	1	3.0893e-06		0.28313	2.8313e-06	-118.21
1360	S16_8826314	0.98595	1	1	3.0893e-06		0.28313	2.8313e-06	-118.21
1361	S16_8826339	0.98595	1	1	3.0893e-06		0.28313	2.8313e-06	-118.21
1362	S16_9218272	0.99562	1	1	3.0056e-07		0.28313	2.8313e-06	-118.21
1363	S16_10319297	0.98716	1	1	2.5773e-06		0.28313	2.8313e-06	-118.21
1364	S16_12037043	0.98595	1	1	3.0893e-06		0.28313	2.8313e-06	-118.21
1365	S16_12729232	0.99562	1	1	3.0056e-07		0.28313	2.8313e-06	-118.21
1366	S16_12759281	0.99562	1	1	3.0056e-07		0.28313	2.8313e-06	-118.21
1367	S16_12759296	0.99562	1	1	3.0056e-07		0.28313	2.8313e-06	-118.21
1368	S16_12759311	0.99562	1	1	3.0056e-07		0.28313	2.8313e-06	-118.21
1369	S16_12935787	0.99562	1	1	3.0056e-07		0.28313	2.8313e-06	-118.21
1370	S16_12935803	0.98595	1	1	3.0893e-06		0.28313	2.8313e-06	-118.21
1371	S16_13066443	0.99562	1	1	3.0056e-07		0.28313	2.8313e-06	-118.21
1372	S16_13270028	0.98595	1	1	3.0893e-06		0.28313	2.8313e-06	-118.21
1373	S16_13393946	0.99562	1	1	3.0056e-07		0.28313	2.8313e-06	-118.21
1374	S16_13421803	0.99562	1	1	3.0056e-07		0.28313	2.8313e-06	-118.21
1375	S16_13656848	0.99604	1	1	2.4484e-07		0.28313	2.8313e-06	-118.21
1376	S16_13656867	0.99604	1	1	2.4484e-07		0.28313	2.8313e-06	-118.21
1377	S16_13698042	0.99604	1	1	2.4484e-07		0.28313	2.8313e-06	-118.21
1378	S16_13925277	0.99604	1	1	2.4484e-07		0.28313	2.8313e-06	-118.21
1379	S16_14019783	0.99604	1	1	2.4484e-07		0.28313	2.8313e-06	-118.21
1380	S16_14019787	0.99604	1	1	2.4484e-07		0.28313	2.8313e-06	-118.21
1381	S16_14019789	0.99604	1	1	2.4484e-07		0.28313	2.8313e-06	-118.21
1382	S16_14019790	0.98564	1	1	3.2235e-06		0.28313	2.8313e-06	-118.21
1383	S16_14020414	0.98686	1	1	2.7e-06		0.28313	2.8313e-06	-118.21
1384	S16_14020434	0.99604	1	1	2.4484e-07		0.28313	2.8313e-06	-118.21
1385	S16_14732543	0.99604	1	1	2.4484e-07		0.28313	2.8313e-06	-118.21
1386	S16_14837144	0.99604	1	1	2.4484e-07		0.28313	2.8313e-06	-118.21
1387	S16_14979393	0.98434	1	1	3.8374e-06		0.28313	2.8313e-06	-118.21
1388	S16_14979396	0.70491	1	1	0.00143		0.28313	2.8313e-06	-118.21
1389	S16_15234208	0.98434	1	1	3.8374e-06		0.28313	2.8313e-06	-118.21
1390	S16_15464290	0.98434	1	1	3.8374e-06		0.28313	2.8313e-06	-118.21
1391	S16_15611216	0.98434	1	1	3.8374e-06		0.28313	2.8313e-06	-118.21
1392	S16_15737890	0.70491	1	1	0.00143		0.28313	2.8313e-06	-118.21
1393	S16_15782118	0.99332	1	1	6.9896e-07		0.28313	2.8313e-06	-118.21
1394	S16_15931236	0.98434	1	1	3.8374e-06		0.28313	2.8313e-06	-118.21
1395	S16_16334557	0.98434	1	1	3.8374e-06		0.28313	2.8313e-06	-118.21
1396	S16_16334670	0.98606	1	1	3.0404e-06		0.28313	2.8313e-06	-118.21
1397	S16_16334784	0.98434	1	1	3.8374e-06		0.28313	2.8313e-06	-118.21
1398	S16_16501070	0.70491	1	1	0.00143		0.28313	2.8313e-06	-118.21
1399	S16_16506016	0.99578	1	1	2.7889e-07		0.28313	2.8313e-06	-118.21
1400	S16_16793258	0.70491	1	1	0.00143		0.28313	2.8313e-06	-118.21
1401	S16_16793341	0.98606	1	1	3.0404e-06		0.28313	2.8313e-06	-118.21
1402	S16_17134668	0.98434	1	1	3.8374e-06		0.28313	2.8313e-06	-118.21
1403	S16_17161624	0.98434	1	1	3.8374e-06		0.28313	2.8313e-06	-118.21
1404	S16_17431826	0.98694	1	1	2.6661e-06		0.28313	2.8313e-06	-118.21
1405	S16_17482536	0.98867	1	1	2.0095e-06		0.28313	2.8313e-06	-118.21
1406	S16_17502541	0.89043	1	1	0.000189		0.28313	2.8313e-06	-118.21
1407	S16_17577800	0.89043	1	1	0.000189		0.28313	2.8313e-06	-118.21
1408	S16_17577823	0.89043	1	1	0.000189		0.28313	2.8313e-06	-118.21
1409	S16_17577830	0.98867	1	1	2.0095e-06		0.28313	2.8313e-06	-118.21
1410	S16_17577836	0.89043	1	1	0.000189		0.28313	2.8313e-06	-118.21
1411	S16_17577854	0.98867	1	1	2.0095e-06		0.28313	2.8313e-06	-118.21
1412	S16_17577861	0.89043	1	1	0.000189		0.28313	2.8313e-06	-118.21
1413	S16_17577879	0.9862	1	1	2.9772e-06		0.28313	2.8313e-06	-118.21
1414	S16_17624273	0.77886	1	1	0.00078555		0.28313	2.8313e-06	-118.21
1415	S16_17624321	0.77886	1	1	0.00078555		0.28313	2.8313e-06	-118.21
1416	S16_17642556	0.77886	1	1	0.00078555		0.28313	2.8313e-06	-118.21
1417	S16_17697144	0.72148	1	1	0.00127		0.28313	2.8313e-06	-118.21
1418	S16_18261003	0.98044	1	1	5.9853e-06		0.28313	2.8313e-06	-118.21
1419	S16_18331100	0.98044	1	1	5.9853e-06		0.28313	2.8313e-06	-118.21
1420	S16_18488520	0.45014	1	1	0.0057		0.28313	2.8313e-06	-118.21
1421	S16_18893227	0.98774	1	1	2.352e-06		0.28313	2.8313e-06	-118.21
1422	S16_18893239	0.98774	1	1	2.352e-06		0.28313	2.8313e-06	-118.21
1423	S16_19079996	0.98344	1	1	4.289e-06		0.28313	2.8313e-06	-118.21
1424	S16_19094461	0.98344	1	1	4.289e-06		0.28313	2.8313e-06	-118.21
1425	S16_19296557	0.98774	1	1	2.352e-06		0.28313	2.8313e-06	-118.21
1426	S16_19425354	0.99449	1	1	4.7448e-07		0.28313	2.8313e-06	-118.21
1427	S16_19425381	0.99449	1	1	4.7448e-07		0.28313	2.8313e-06	-118.21
1428	S16_19431785	0.99449	1	1	4.7448e-07		0.28313	2.8313e-06	-118.21
1429	S16_19431788	0.99449	1	1	4.7448e-07		0.28313	2.8313e-06	-118.21
1430	S16_19531330	0.99555	1	1	3.0922e-07		0.28313	2.8313e-06	-118.21
1431	S16_19590972	0.99868	1	1	2.7056e-08		0.28313	2.8313e-06	-118.21
1432	S16_19590973	0.99962	1	1	2.2472e-09		0.28313	2.8313e-06	-118.21
1433	S16_19590974	0.99962	1	1	2.2472e-09		0.28313	2.8313e-06	-118.21
1434	S16_19842139	0.99699	1	1	1.4131e-07		0.28313	2.8313e-06	-118.21
1435	S16_19843938	0.99565	1	1	2.956e-07		0.28313	2.8313e-06	-118.21
1436	S16_19923423	0.99557	1	1	3.0661e-07		0.28313	2.8313e-06	-118.21
1437	S16_20119417	0.99944	1	1	4.8941e-09		0.28313	2.8313e-06	-118.21
1438	S16_20124301	0.98905	1	1	1.8753e-06		0.28313	2.8313e-06	-118.21
1439	S16_20499541	0.996	1	1	2.5022e-07		0.28313	2.8313e-06	-118.21
1440	S16_20500092	0.99699	1	1	1.4131e-07		0.28313	2.8313e-06	-118.21
1441	S16_20591174	0.99699	1	1	1.4131e-07		0.28313	2.8313e-06	-118.21
1442	S16_20632526	0.996	1	1	2.5022e-07		0.28313	2.8313e-06	-118.21
1443	S16_20632533	0.99565	1	1	2.956e-07		0.28313	2.8313e-06	-118.21
1444	S16_20655860	0.99565	1	1	2.956e-07		0.28313	2.8313e-06	-118.21
1445	S16_20655873	0.996	1	1	2.5022e-07		0.28313	2.8313e-06	-118.21
1446	S16_20754239	0.99699	1	1	1.4131e-07		0.28313	2.8313e-06	-118.21
1447	S16_20754262	0.99699	1	1	1.4131e-07		0.28313	2.8313e-06	-118.21
1448	S16_20759872	0.99565	1	1	2.956e-07		0.28313	2.8313e-06	-118.21
1449	S16_22186574	0.99984	1	1	3.8376e-10		0.28313	2.8313e-06	-118.21
1450	S16_22190556	0.99966	1	1	1.7593e-09		0.28313	2.8313e-06	-118.21
1451	S16_22193778	0.99984	1	1	3.8376e-10		0.28313	2.8313e-06	-118.21
1452	S16_22333068	0.99984	1	1	3.8376e-10		0.28313	2.8313e-06	-118.21
1453	S16_22333071	0.99984	1	1	3.8376e-10		0.28313	2.8313e-06	-118.21
1454	S16_22348445	0.99966	1	1	1.7593e-09		0.28313	2.8313e-06	-118.21
1455	S16_22348457	0.99984	1	1	3.8376e-10		0.28313	2.8313e-06	-118.21
1456	S16_22369624	0.99984	1	1	3.8376e-10		0.28313	2.8313e-06	-118.21
1457	S16_22369670	0.99984	1	1	3.8376e-10		0.28313	2.8313e-06	-118.21
1458	S16_22481677	0.99984	1	1	3.8376e-10		0.28313	2.8313e-06	-118.21
1459	S16_22528256	0.99984	1	1	3.8376e-10		0.28313	2.8313e-06	-118.21
1460	S16_22550851	0.99984	1	1	3.8376e-10		0.28313	2.8313e-06	-118.21
1461	S16_22625056	0.99002	1	1	1.5571e-06		0.28313	2.8313e-06	-118.21
1462	S16_22625065	0.98902	1	1	1.8847e-06		0.28313	2.8313e-06	-118.21
1463	S16_22738866	0.9958	1	1	2.7563e-07		0.28313	2.8313e-06	-118.21
1464	S16_22788969	0.9947	1	1	4.3922e-07		0.28313	2.8313e-06	-118.21
1465	S16_22789012	0.9947	1	1	4.3922e-07		0.28313	2.8313e-06	-118.21
1466	S16_22794732	0.99455	1	1	4.6517e-07		0.28313	2.8313e-06	-118.21
1467	S16_22797685	0.99455	1	1	4.6517e-07		0.28313	2.8313e-06	-118.21
1468	S16_22895028	0.99993	1	1	6.9459e-11		0.28313	2.8313e-06	-118.21
1469	S16_22920651	0.99804	1	1	6.0186e-08		0.28313	2.8313e-06	-118.21
1470	S16_22987173	0.99804	1	1	6.0186e-08		0.28313	2.8313e-06	-118.21
1471	S16_23075213	0.99734	1	1	1.1102e-07		0.28313	2.8313e-06	-118.21
1472	S16_23229772	0.99768	1	1	8.4549e-08		0.28313	2.8313e-06	-118.21
1473	S16_23229786	0.99768	1	1	8.4549e-08		0.28313	2.8313e-06	-118.21
1474	S16_23319754	0.9952	1	1	3.6073e-07		0.28313	2.8313e-06	-118.21
1475	S16_23319842	0.84891	1	1	0.00036149		0.28313	2.8313e-06	-118.21
1476	S16_23326136	0.9952	1	1	3.6073e-07		0.28313	2.8313e-06	-118.21
1477	S16_23334578	0.99129	1	1	1.1876e-06		0.28313	2.8313e-06	-118.21
1478	S16_23422580	0.9952	1	1	3.6073e-07		0.28313	2.8313e-06	-118.21
1479	S17_16141	0.99373	1	1	6.1523e-07		0.28313	2.8313e-06	-118.21
1480	S17_16164	0.99373	1	1	6.1523e-07		0.28313	2.8313e-06	-118.21
1481	S17_435438	0.99436	1	1	4.9713e-07		0.28313	2.8313e-06	-118.21
1482	S17_580042	0.99066	1	1	1.3659e-06		0.28313	2.8313e-06	-118.21
1483	S17_580464	0.98787	1	1	2.3003e-06		0.28313	2.8313e-06	-118.21
1484	S17_580466	0.99066	1	1	1.3659e-06		0.28313	2.8313e-06	-118.21
1485	S17_828770	0.99984	1	1	4.0434e-10		0.28313	2.8313e-06	-118.21
1486	S17_853770	0.99984	1	1	4.0434e-10		0.28313	2.8313e-06	-118.21
1487	S17_853772	0.99984	1	1	4.0434e-10		0.28313	2.8313e-06	-118.21
1488	S17_905616	0.99813	1	1	5.4835e-08		0.28313	2.8313e-06	-118.21
1489	S17_986533	0.99984	1	1	4.0434e-10		0.28313	2.8313e-06	-118.21
1490	S17_986539	0.99984	1	1	4.0434e-10		0.28313	2.8313e-06	-118.21
1491	S17_1057787	0.99984	1	1	4.0434e-10		0.28313	2.8313e-06	-118.21
1492	S17_1057792	0.99984	1	1	4.0434e-10		0.28313	2.8313e-06	-118.21
1493	S17_1064740	0.99984	1	1	4.0434e-10		0.28313	2.8313e-06	-118.21
1494	S17_1074715	0.99984	1	1	4.0434e-10		0.28313	2.8313e-06	-118.21
1495	S17_1415697	0.99888	1	1	1.9512e-08		0.28313	2.8313e-06	-118.21
1496	S17_1485891	0.99791	1	1	6.8343e-08		0.28313	2.8313e-06	-118.21
1497	S17_1835772	0.99117	1	1	1.2209e-06		0.28313	2.8313e-06	-118.21
1498	S17_1839731	0.99496	1	1	3.9733e-07		0.28313	2.8313e-06	-118.21
1499	S17_1839737	0.99747	1	1	1.0007e-07		0.28313	2.8313e-06	-118.21
1500	S17_1985271	0.99979	1	1	6.934e-10		0.28313	2.8313e-06	-118.21
1501	S17_1985280	0.99501	1	1	3.9005e-07		0.28313	2.8313e-06	-118.21
1502	S17_2104605	0.99501	1	1	3.9005e-07		0.28313	2.8313e-06	-118.21
1503	S17_2222196	0.99355	1	1	6.5107e-07		0.28313	2.8313e-06	-118.21
1504	S17_2265914	0.99455	1	1	4.6397e-07		0.28313	2.8313e-06	-118.21
1505	S17_2523479	0.9998	1	1	6.1215e-10		0.28313	2.8313e-06	-118.21
1506	S17_2945753	0.99766	1	1	8.5832e-08		0.28313	2.8313e-06	-118.21
1507	S17_3131240	0.99766	1	1	8.5832e-08		0.28313	2.8313e-06	-118.21
1508	S17_3166117	0.99939	1	1	5.87e-09		0.28313	2.8313e-06	-118.21
1509	S17_3205303	0.99794	1	1	6.6684e-08		0.28313	2.8313e-06	-118.21
1510	S17_3247270	0.99701	1	1	1.3959e-07		0.28313	2.8313e-06	-118.21
1511	S17_3268544	0.99701	1	1	1.3959e-07		0.28313	2.8313e-06	-118.21
1512	S17_3268689	0.99766	1	1	8.5832e-08		0.28313	2.8313e-06	-118.21
1513	S17_3270707	0.99701	1	1	1.3959e-07		0.28313	2.8313e-06	-118.21
1514	S17_3380543	0.99944	1	1	4.8861e-09		0.28313	2.8313e-06	-118.21
1515	S17_3380568	0.99811	1	1	5.5642e-08		0.28313	2.8313e-06	-118.21
1516	S17_3380646	0.99701	1	1	1.3959e-07		0.28313	2.8313e-06	-118.21
1517	S17_3380682	0.99944	1	1	4.8861e-09		0.28313	2.8313e-06	-118.21
1518	S17_3380775	0.99701	1	1	1.3959e-07		0.28313	2.8313e-06	-118.21
1519	S17_3434675	0.99701	1	1	1.3959e-07		0.28313	2.8313e-06	-118.21
1520	S17_3492008	0.99701	1	1	1.3959e-07		0.28313	2.8313e-06	-118.21
1521	S17_3597027	0.99766	1	1	8.5832e-08		0.28313	2.8313e-06	-118.21
1522	S17_3678295	0.99766	1	1	8.5832e-08		0.28313	2.8313e-06	-118.21
1523	S17_3764762	0.99834	1	1	4.296e-08		0.28313	2.8313e-06	-118.21
1524	S17_3849500	0.99768	1	1	8.4223e-08		0.28313	2.8313e-06	-118.21
1525	S17_4034989	0.99733	1	1	1.1126e-07		0.28313	2.8313e-06	-118.21
1526	S17_4278962	0.99941	1	1	5.4549e-09		0.28313	2.8313e-06	-118.21
1527	S17_4278989	0.99997	1	1	1.7128e-11		0.28313	2.8313e-06	-118.21
1528	S17_4279017	0.99893	1	1	1.7848e-08		0.28313	2.8313e-06	-118.21
1529	S17_4365288	0.99941	1	1	5.4549e-09		0.28313	2.8313e-06	-118.21
1530	S17_4413085	0.99941	1	1	5.4549e-09		0.28313	2.8313e-06	-118.21
1531	S17_4413107	0.99941	1	1	5.4549e-09		0.28313	2.8313e-06	-118.21
1532	S17_4413117	0.99941	1	1	5.4549e-09		0.28313	2.8313e-06	-118.21
1533	S17_4524798	0.99893	1	1	1.7848e-08		0.28313	2.8313e-06	-118.21
1534	S17_4735658	0.99961	1	1	2.3204e-09		0.28313	2.8313e-06	-118.21
1535	S17_4789777	0.99941	1	1	5.4549e-09		0.28313	2.8313e-06	-118.21
1536	S17_4914736	0.99893	1	1	1.7848e-08		0.28313	2.8313e-06	-118.21
1537	S17_4956722	0.99809	1	1	5.7136e-08		0.28313	2.8313e-06	-118.21
1538	S17_4956738	0.99809	1	1	5.7136e-08		0.28313	2.8313e-06	-118.21
1539	S17_4960151	0.99809	1	1	5.7136e-08		0.28313	2.8313e-06	-118.21
1540	S17_4960179	0.99809	1	1	5.7136e-08		0.28313	2.8313e-06	-118.21
1541	S17_4983624	0.99809	1	1	5.7136e-08		0.28313	2.8313e-06	-118.21
1542	S17_4983626	0.99809	1	1	5.7136e-08		0.28313	2.8313e-06	-118.21
1543	S17_5104770	0.99893	1	1	1.7848e-08		0.28313	2.8313e-06	-118.21
1544	S17_5104773	0.99833	1	1	4.3744e-08		0.28313	2.8313e-06	-118.21
1545	S17_5104784	0.99893	1	1	1.7848e-08		0.28313	2.8313e-06	-118.21
1546	S17_5104812	0.99997	1	1	1.7128e-11		0.28313	2.8313e-06	-118.21
1547	S17_5128374	0.99809	1	1	5.7136e-08		0.28313	2.8313e-06	-118.21
1548	S17_5238893	0.99852	1	1	3.4322e-08		0.28313	2.8313e-06	-118.21
1549	S17_5291053	0.99874	1	1	2.4802e-08		0.28313	2.8313e-06	-118.21
1550	S17_5291059	0.99826	1	1	4.7187e-08		0.28313	2.8313e-06	-118.21
1551	S17_5291062	0.99826	1	1	4.7187e-08		0.28313	2.8313e-06	-118.21
1552	S17_5437246	0.99874	1	1	2.4802e-08		0.28313	2.8313e-06	-118.21
1553	S17_5525591	0.99826	1	1	4.7187e-08		0.28313	2.8313e-06	-118.21
1554	S17_5659165	0.99826	1	1	4.7187e-08		0.28313	2.8313e-06	-118.21
1555	S17_5835895	0.99478	1	1	4.2566e-07		0.28313	2.8313e-06	-118.21
1556	S17_5885581	0.99777	1	1	7.7904e-08		0.28313	2.8313e-06	-118.21
1557	S17_5892543	0.99777	1	1	7.7904e-08		0.28313	2.8313e-06	-118.21
1558	S17_5967506	0.99913	1	1	1.1819e-08		0.28313	2.8313e-06	-118.21
1559	S17_6071503	0.99827	1	1	4.6563e-08		0.28313	2.8313e-06	-118.21
1560	S17_6101104	0.99456	1	1	4.6237e-07		0.28313	2.8313e-06	-118.21
1561	S17_6134692	0.98948	1	1	1.7311e-06		0.28313	2.8313e-06	-118.21
1562	S17_6134707	0.98948	1	1	1.7311e-06		0.28313	2.8313e-06	-118.21
1563	S17_6134720	0.98948	1	1	1.7311e-06		0.28313	2.8313e-06	-118.21
1564	S17_6134759	0.99456	1	1	4.6237e-07		0.28313	2.8313e-06	-118.21
1565	S17_6134775	0.99456	1	1	4.6237e-07		0.28313	2.8313e-06	-118.21
1566	S17_6188251	0.99034	1	1	1.4594e-06		0.28313	2.8313e-06	-118.21
1567	S17_6224691	0.99457	1	1	4.6165e-07		0.28313	2.8313e-06	-118.21
1568	S17_6265103	0.99456	1	1	4.6237e-07		0.28313	2.8313e-06	-118.21
1569	S17_6278487	0.98948	1	1	1.7311e-06		0.28313	2.8313e-06	-118.21
1570	S17_6278520	0.99456	1	1	4.6237e-07		0.28313	2.8313e-06	-118.21
1571	S17_6278530	0.98948	1	1	1.7311e-06		0.28313	2.8313e-06	-118.21
1572	S17_6279037	0.99034	1	1	1.4594e-06		0.28313	2.8313e-06	-118.21
1573	S17_6321837	0.99456	1	1	4.6237e-07		0.28313	2.8313e-06	-118.21
1574	S17_6321882	0.99456	1	1	4.6237e-07		0.28313	2.8313e-06	-118.21
1575	S17_6345395	0.99456	1	1	4.6237e-07		0.28313	2.8313e-06	-118.21
1576	S17_6489178	0.98948	1	1	1.7311e-06		0.28313	2.8313e-06	-118.21
1577	S17_6630586	0.99141	1	1	1.1528e-06		0.28313	2.8313e-06	-118.21
1578	S17_6712909	0.99141	1	1	1.1528e-06		0.28313	2.8313e-06	-118.21
1579	S17_6831406	0.99141	1	1	1.1528e-06		0.28313	2.8313e-06	-118.21
1580	S17_7103714	0.99937	1	1	6.2118e-09		0.28313	2.8313e-06	-118.21
1581	S17_7126302	0.99937	1	1	6.2118e-09		0.28313	2.8313e-06	-118.21
1582	S17_7126408	0.99937	1	1	6.2118e-09		0.28313	2.8313e-06	-118.21
1583	S17_7176382	0.99937	1	1	6.2118e-09		0.28313	2.8313e-06	-118.21
1584	S17_7236053	0.99575	1	1	2.8193e-07		0.28313	2.8313e-06	-118.21
1585	S17_7240395	0.99937	1	1	6.2118e-09		0.28313	2.8313e-06	-118.21
1586	S17_7294237	0.99937	1	1	6.2118e-09		0.28313	2.8313e-06	-118.21
1587	S17_7373000	0.99937	1	1	6.2118e-09		0.28313	2.8313e-06	-118.21
1588	S17_7430896	0.99928	1	1	8.0683e-09		0.28313	2.8313e-06	-118.21
1589	S17_7446992	0.99575	1	1	2.8193e-07		0.28313	2.8313e-06	-118.21
1590	S17_7638204	0.99575	1	1	2.8193e-07		0.28313	2.8313e-06	-118.21
1591	S17_7638791	0.99937	1	1	6.2118e-09		0.28313	2.8313e-06	-118.21
1592	S17_7805948	0.99476	1	1	4.2938e-07		0.28313	2.8313e-06	-118.21
1593	S17_8037452	0.99843	1	1	3.8507e-08		0.28313	2.8313e-06	-118.21
1594	S17_8305396	0.99533	1	1	3.4052e-07		0.28313	2.8313e-06	-118.21
1595	S17_8498890	0.99213	1	1	9.6786e-07		0.28313	2.8313e-06	-118.21
1596	S17_8751549	0.9986	1	1	3.0469e-08		0.28313	2.8313e-06	-118.21
1597	S17_8839058	0.99297	1	1	7.7316e-07		0.28313	2.8313e-06	-118.21
1598	S17_8861256	0.99377	1	1	6.0737e-07		0.28313	2.8313e-06	-118.21
1599	S17_8965269	0.99442	1	1	4.8742e-07		0.28313	2.8313e-06	-118.21
1600	S17_8965289	0.99923	1	1	9.1986e-09		0.28313	2.8313e-06	-118.21
1601	S17_8965309	0.99923	1	1	9.1986e-09		0.28313	2.8313e-06	-118.21
1602	S17_8965315	0.99923	1	1	9.1986e-09		0.28313	2.8313e-06	-118.21
1603	S17_9166178	0.99923	1	1	9.1986e-09		0.28313	2.8313e-06	-118.21
1604	S17_9166234	0.99927	1	1	8.4366e-09		0.28313	2.8313e-06	-118.21
1605	S17_9208569	0.99641	1	1	2.0108e-07		0.28313	2.8313e-06	-118.21
1606	S17_9208852	0.99843	1	1	3.8507e-08		0.28313	2.8313e-06	-118.21
1607	S17_9441841	0.99641	1	1	2.0108e-07		0.28313	2.8313e-06	-118.21
1608	S17_9621120	0.99079	1	1	1.3265e-06		0.28313	2.8313e-06	-118.21
1609	S17_9715209	0.99641	1	1	2.0108e-07		0.28313	2.8313e-06	-118.21
1610	S17_9853080	0.99843	1	1	3.8507e-08		0.28313	2.8313e-06	-118.21
1611	S17_10020725	0.99843	1	1	3.8507e-08		0.28313	2.8313e-06	-118.21
1612	S17_10020759	0.99763	1	1	8.7723e-08		0.28313	2.8313e-06	-118.21
1613	S17_10020768	0.99843	1	1	3.8507e-08		0.28313	2.8313e-06	-118.21
1614	S17_10049073	0.99843	1	1	3.8507e-08		0.28313	2.8313e-06	-118.21
1615	S17_10145758	0.99843	1	1	3.8507e-08		0.28313	2.8313e-06	-118.21
1616	S17_10499495	0.99843	1	1	3.8507e-08		0.28313	2.8313e-06	-118.21
1617	S17_10566328	0.99763	1	1	8.7723e-08		0.28313	2.8313e-06	-118.21
1618	S17_10605742	0.99641	1	1	2.0108e-07		0.28313	2.8313e-06	-118.21
1619	S17_10615084	0.99843	1	1	3.8507e-08		0.28313	2.8313e-06	-118.21
1620	S17_10615158	0.99641	1	1	2.0108e-07		0.28313	2.8313e-06	-118.21
1621	S17_10616405	0.99843	1	1	3.8507e-08		0.28313	2.8313e-06	-118.21
1622	S17_10879044	0.99843	1	1	3.8507e-08		0.28313	2.8313e-06	-118.21
1623	S17_11595684	0.99779	1	1	7.6624e-08		0.28313	2.8313e-06	-118.21
1624	S17_11595730	0.99577	1	1	2.7983e-07		0.28313	2.8313e-06	-118.21
1625	S17_11595733	0.99577	1	1	2.7983e-07		0.28313	2.8313e-06	-118.21
1626	S17_11600122	0.99779	1	1	7.6624e-08		0.28313	2.8313e-06	-118.21
1627	S17_11740493	0.99577	1	1	2.7983e-07		0.28313	2.8313e-06	-118.21
1628	S17_11740499	0.99577	1	1	2.7983e-07		0.28313	2.8313e-06	-118.21
1629	S17_11740513	0.99577	1	1	2.7983e-07		0.28313	2.8313e-06	-118.21
1630	S17_11753942	0.99779	1	1	7.6624e-08		0.28313	2.8313e-06	-118.21
1631	S17_11909302	0.99779	1	1	7.6624e-08		0.28313	2.8313e-06	-118.21
1632	S17_12664482	0.99727	1	1	1.162e-07		0.28313	2.8313e-06	-118.21
1633	S17_12673337	0.99727	1	1	1.162e-07		0.28313	2.8313e-06	-118.21
1634	S17_12673342	0.99727	1	1	1.162e-07		0.28313	2.8313e-06	-118.21
1635	S17_12689635	0.99648	1	1	1.9433e-07		0.28313	2.8313e-06	-118.21
1636	S17_12823779	0.99648	1	1	1.9433e-07		0.28313	2.8313e-06	-118.21
1637	S17_13609783	0.99648	1	1	1.9433e-07		0.28313	2.8313e-06	-118.21
1638	S17_13760124	0.99648	1	1	1.9433e-07		0.28313	2.8313e-06	-118.21
1639	S17_13853401	0.99648	1	1	1.9433e-07		0.28313	2.8313e-06	-118.21
1640	S17_13853433	0.99849	1	1	3.5587e-08		0.28313	2.8313e-06	-118.21
1641	S17_14263304	0.99849	1	1	3.5587e-08		0.28313	2.8313e-06	-118.21
1642	S17_14311816	0.99849	1	1	3.5587e-08		0.28313	2.8313e-06	-118.21
1643	S17_14335759	0.99648	1	1	1.9433e-07		0.28313	2.8313e-06	-118.21
1644	S17_14979816	0.99648	1	1	1.9433e-07		0.28313	2.8313e-06	-118.21
1645	S17_14979825	0.99849	1	1	3.5587e-08		0.28313	2.8313e-06	-118.21
1646	S17_14979833	0.99849	1	1	3.5587e-08		0.28313	2.8313e-06	-118.21
1647	S17_15032057	0.99462	1	1	4.5258e-07		0.28313	2.8313e-06	-118.21
1648	S17_15044136	0.99727	1	1	1.162e-07		0.28313	2.8313e-06	-118.21
1649	S17_16059026	0.99162	1	1	1.0988e-06		0.28313	2.8313e-06	-118.21
1650	S17_16105209	0.99648	1	1	1.9433e-07		0.28313	2.8313e-06	-118.21
1651	S17_16105568	0.99727	1	1	1.162e-07		0.28313	2.8313e-06	-118.21
1652	S17_16464150	0.99648	1	1	1.9433e-07		0.28313	2.8313e-06	-118.21
1653	S17_16543784	0.99648	1	1	1.9433e-07		0.28313	2.8313e-06	-118.21
1654	S17_16543785	0.99648	1	1	1.9433e-07		0.28313	2.8313e-06	-118.21
1655	S17_16556958	0.99849	1	1	3.5587e-08		0.28313	2.8313e-06	-118.21
1656	S17_16889697	0.99849	1	1	3.5587e-08		0.28313	2.8313e-06	-118.21
1657	S17_16889843	0.99648	1	1	1.9433e-07		0.28313	2.8313e-06	-118.21
1658	S17_16960556	0.98869	1	1	1.9998e-06		0.28313	2.8313e-06	-118.21
1659	S17_16961239	0.99648	1	1	1.9433e-07		0.28313	2.8313e-06	-118.21
1660	S17_16961246	0.99849	1	1	3.5587e-08		0.28313	2.8313e-06	-118.21
1661	S17_17189559	0.99648	1	1	1.9433e-07		0.28313	2.8313e-06	-118.21
1662	S17_17189610	0.99648	1	1	1.9433e-07		0.28313	2.8313e-06	-118.21
1663	S17_17361199	0.99648	1	1	1.9433e-07		0.28313	2.8313e-06	-118.21
1664	S17_17361645	0.99648	1	1	1.9433e-07		0.28313	2.8313e-06	-118.21
1665	S17_17550249	0.99648	1	1	1.9433e-07		0.28313	2.8313e-06	-118.21
1666	S17_17948523	0.99407	1	1	5.5023e-07		0.28313	2.8313e-06	-118.21
1667	S17_17967933	0.99648	1	1	1.9433e-07		0.28313	2.8313e-06	-118.21
1668	S17_17967951	0.99849	1	1	3.5587e-08		0.28313	2.8313e-06	-118.21
1669	S18_4581	0.99545	1	1	3.2397e-07		0.28313	2.8313e-06	-118.21
1670	S18_325393	0.9979	1	1	6.9293e-08		0.28313	2.8313e-06	-118.21
1671	S18_326349	0.99545	1	1	3.2397e-07		0.28313	2.8313e-06	-118.21
1672	S18_395335	0.99545	1	1	3.2397e-07		0.28313	2.8313e-06	-118.21
1673	S18_464635	0.99545	1	1	3.2397e-07		0.28313	2.8313e-06	-118.21
1674	S18_516915	0.9909	1	1	1.2941e-06		0.28313	2.8313e-06	-118.21
1675	S18_567427	0.99165	1	1	1.0914e-06		0.28313	2.8313e-06	-118.21
1676	S18_579797	0.9926	1	1	8.5644e-07		0.28313	2.8313e-06	-118.21
1677	S18_579803	0.99857	1	1	3.1809e-08		0.28313	2.8313e-06	-118.21
1678	S18_582532	0.9926	1	1	8.5644e-07		0.28313	2.8313e-06	-118.21
1679	S18_750314	0.9926	1	1	8.5644e-07		0.28313	2.8313e-06	-118.21
1680	S18_779648	0.9926	1	1	8.5644e-07		0.28313	2.8313e-06	-118.21
1681	S18_961949	0.99599	1	1	2.5213e-07		0.28313	2.8313e-06	-118.21
1682	S18_1156783	0.99675	1	1	1.6471e-07		0.28313	2.8313e-06	-118.21
1683	S18_1156826	0.99675	1	1	1.6471e-07		0.28313	2.8313e-06	-118.21
1684	S18_1236469	0.99488	1	1	4.0942e-07		0.28313	2.8313e-06	-118.21
1685	S18_1236604	0.99599	1	1	2.5213e-07		0.28313	2.8313e-06	-118.21
1686	S18_1236652	0.99665	1	1	1.7509e-07		0.28313	2.8313e-06	-118.21
1687	S18_1279393	0.99665	1	1	1.7509e-07		0.28313	2.8313e-06	-118.21
1688	S18_1455230	0.99665	1	1	1.7509e-07		0.28313	2.8313e-06	-118.21
1689	S18_1455255	0.99665	1	1	1.7509e-07		0.28313	2.8313e-06	-118.21
1690	S18_1535654	0.99665	1	1	1.7509e-07		0.28313	2.8313e-06	-118.21
1691	S18_1643957	0.99665	1	1	1.7509e-07		0.28313	2.8313e-06	-118.21
1692	S18_1727872	0.99665	1	1	1.7509e-07		0.28313	2.8313e-06	-118.21
1693	S18_1861056	0.99665	1	1	1.7509e-07		0.28313	2.8313e-06	-118.21
1694	S18_2176832	0.99599	1	1	2.5213e-07		0.28313	2.8313e-06	-118.21
1695	S18_2176889	0.99675	1	1	1.6471e-07		0.28313	2.8313e-06	-118.21
1696	S18_2308202	0.9926	1	1	8.5731e-07		0.28313	2.8313e-06	-118.21
1697	S18_2331908	0.9926	1	1	8.5731e-07		0.28313	2.8313e-06	-118.21
1698	S18_2352399	0.99928	1	1	8.0431e-09		0.28313	2.8313e-06	-118.21
1699	S18_2411434	0.99961	1	1	2.3266e-09		0.28313	2.8313e-06	-118.21
1700	S18_2417357	0.99961	1	1	2.3266e-09		0.28313	2.8313e-06	-118.21
1701	S18_2417373	0.99961	1	1	2.3266e-09		0.28313	2.8313e-06	-118.21
1702	S18_2417377	0.9926	1	1	8.5731e-07		0.28313	2.8313e-06	-118.21
1703	S18_2438573	0.99962	1	1	2.3089e-09		0.28313	2.8313e-06	-118.21
1704	S18_2608466	0.9926	1	1	8.5731e-07		0.28313	2.8313e-06	-118.21
1705	S18_2669675	0.99687	1	1	1.5287e-07		0.28313	2.8313e-06	-118.21
1706	S18_2818858	0.99184	1	1	1.042e-06		0.28313	2.8313e-06	-118.21
1707	S18_3260835	0.99473	1	1	4.3401e-07		0.28313	2.8313e-06	-118.21
1708	S18_3260880	0.99673	1	1	1.6751e-07		0.28313	2.8313e-06	-118.21
1709	S18_3388375	0.99673	1	1	1.6751e-07		0.28313	2.8313e-06	-118.21
1710	S18_3422830	0.99473	1	1	4.3401e-07		0.28313	2.8313e-06	-118.21
1711	S18_3519931	0.99673	1	1	1.6751e-07		0.28313	2.8313e-06	-118.21
1712	S18_3644878	0.99047	1	1	1.4199e-06		0.28313	2.8313e-06	-118.21
1713	S18_3892321	0.99656	1	1	1.8461e-07		0.28313	2.8313e-06	-118.21
1714	S18_3957749	0.99743	1	1	1.0369e-07		0.28313	2.8313e-06	-118.21
1715	S18_4042023	0.99771	1	1	8.1711e-08		0.28313	2.8313e-06	-118.21
1716	S18_4098982	0.99858	1	1	3.1756e-08		0.28313	2.8313e-06	-118.21
1717	S18_4099108	0.99492	1	1	4.0357e-07		0.28313	2.8313e-06	-118.21
1718	S18_4109490	0.99737	1	1	1.0844e-07		0.28313	2.8313e-06	-118.21
1719	S18_4349352	0.99836	1	1	4.1987e-08		0.28313	2.8313e-06	-118.21
1720	S18_4377845	0.9975	1	1	9.7692e-08		0.28313	2.8313e-06	-118.21
1721	S18_4722224	0.99475	1	1	4.3129e-07		0.28313	2.8313e-06	-118.21
1722	S18_4914500	0.99825	1	1	4.8124e-08		0.28313	2.8313e-06	-118.21
1723	S18_4968458	0.99825	1	1	4.8124e-08		0.28313	2.8313e-06	-118.21
1724	S18_4968513	0.99825	1	1	4.8124e-08		0.28313	2.8313e-06	-118.21
1725	S18_4997133	0.99825	1	1	4.8124e-08		0.28313	2.8313e-06	-118.21
1726	S18_5029799	0.99822	1	1	4.9775e-08		0.28313	2.8313e-06	-118.21
1727	S18_5131100	0.99231	1	1	9.2484e-07		0.28313	2.8313e-06	-118.21
1728	S18_5131181	0.99231	1	1	9.2484e-07		0.28313	2.8313e-06	-118.21
1729	S18_5172695	0.99231	1	1	9.2484e-07		0.28313	2.8313e-06	-118.21
1730	S18_5172757	0.99231	1	1	9.2484e-07		0.28313	2.8313e-06	-118.21
1731	S18_5172759	0.99231	1	1	9.2484e-07		0.28313	2.8313e-06	-118.21
1732	S18_5173458	0.99938	1	1	6.033e-09		0.28313	2.8313e-06	-118.21
1733	S18_5173462	0.99231	1	1	9.2484e-07		0.28313	2.8313e-06	-118.21
1734	S18_5173494	0.99231	1	1	9.2484e-07		0.28313	2.8313e-06	-118.21
1735	S18_5173520	0.99231	1	1	9.2484e-07		0.28313	2.8313e-06	-118.21
1736	S18_5351881	0.99938	1	1	6.033e-09		0.28313	2.8313e-06	-118.21
1737	S18_5351951	0.99231	1	1	9.2484e-07		0.28313	2.8313e-06	-118.21
1738	S18_5539770	0.99938	1	1	6.033e-09		0.28313	2.8313e-06	-118.21
1739	S18_5542713	0.99938	1	1	6.033e-09		0.28313	2.8313e-06	-118.21
1740	S18_5739205	0.99852	1	1	3.4345e-08		0.28313	2.8313e-06	-118.21
1741	S18_5739207	0.99852	1	1	3.4345e-08		0.28313	2.8313e-06	-118.21
1742	S18_5819936	0.99231	1	1	9.2484e-07		0.28313	2.8313e-06	-118.21
1743	S18_5834694	0.99938	1	1	6.033e-09		0.28313	2.8313e-06	-118.21
1744	S18_5949899	0.99718	1	1	1.2434e-07		0.28313	2.8313e-06	-118.21
1745	S18_6238300	0.99617	1	1	2.2893e-07		0.28313	2.8313e-06	-118.21
1746	S18_6238306	0.99617	1	1	2.2893e-07		0.28313	2.8313e-06	-118.21
1747	S18_6238324	0.99491	1	1	4.0461e-07		0.28313	2.8313e-06	-118.21
1748	S18_6484152	0.99491	1	1	4.0461e-07		0.28313	2.8313e-06	-118.21
1749	S18_6484158	0.99491	1	1	4.0461e-07		0.28313	2.8313e-06	-118.21
1750	S18_6484226	0.99491	1	1	4.0461e-07		0.28313	2.8313e-06	-118.21
1751	S18_6511695	0.99491	1	1	4.0461e-07		0.28313	2.8313e-06	-118.21
1752	S18_6531861	0.99491	1	1	4.0461e-07		0.28313	2.8313e-06	-118.21
1753	S18_6747223	0.99817	1	1	5.2125e-08		0.28313	2.8313e-06	-118.21
1754	S18_6752245	0.99718	1	1	1.2434e-07		0.28313	2.8313e-06	-118.21
1755	S18_6759332	0.99491	1	1	4.0461e-07		0.28313	2.8313e-06	-118.21
1756	S18_6796491	0.99718	1	1	1.2434e-07		0.28313	2.8313e-06	-118.21
1757	S18_6796532	0.99718	1	1	1.2434e-07		0.28313	2.8313e-06	-118.21
1758	S18_6947982	0.9977	1	1	8.2494e-08		0.28313	2.8313e-06	-118.21
1759	S18_6947992	0.9977	1	1	8.2494e-08		0.28313	2.8313e-06	-118.21
1760	S18_6960294	0.99718	1	1	1.2434e-07		0.28313	2.8313e-06	-118.21
1761	S18_6960348	0.99491	1	1	4.0461e-07		0.28313	2.8313e-06	-118.21
1762	S18_6966630	0.99491	1	1	4.0461e-07		0.28313	2.8313e-06	-118.21
1763	S18_7021568	0.99491	1	1	4.0461e-07		0.28313	2.8313e-06	-118.21
1764	S18_7053735	0.99157	1	1	1.1119e-06		0.28313	2.8313e-06	-118.21
1765	S18_7053741	0.99788	1	1	7.0574e-08		0.28313	2.8313e-06	-118.21
1766	S18_7111273	0.99157	1	1	1.1119e-06		0.28313	2.8313e-06	-118.21
1767	S18_7190798	0.99788	1	1	7.0574e-08		0.28313	2.8313e-06	-118.21
1768	S18_7289944	0.99157	1	1	1.1119e-06		0.28313	2.8313e-06	-118.21
1769	S18_7298459	0.99157	1	1	1.1119e-06		0.28313	2.8313e-06	-118.21
1770	S18_7430106	0.99121	1	1	1.208e-06		0.28313	2.8313e-06	-118.21
1771	S18_7568635	0.99978	1	1	7.888e-10		0.28313	2.8313e-06	-118.21
1772	S18_7568667	0.99978	1	1	7.888e-10		0.28313	2.8313e-06	-118.21
1773	S18_7571634	0.99978	1	1	7.888e-10		0.28313	2.8313e-06	-118.21
1774	S18_7610729	0.99121	1	1	1.208e-06		0.28313	2.8313e-06	-118.21
1775	S18_7880648	0.99669	1	1	1.715e-07		0.28313	2.8313e-06	-118.21
1776	S18_7896002	0.99669	1	1	1.715e-07		0.28313	2.8313e-06	-118.21
1777	S18_7942341	0.99669	1	1	1.715e-07		0.28313	2.8313e-06	-118.21
1778	S18_7952780	0.98688	1	1	2.6918e-06		0.28313	2.8313e-06	-118.21
1779	S18_7980149	0.98688	1	1	2.6918e-06		0.28313	2.8313e-06	-118.21
1780	S18_7980169	0.98688	1	1	2.6918e-06		0.28313	2.8313e-06	-118.21
1781	S18_7981691	0.94921	1	1	4.0409e-05		0.28313	2.8313e-06	-118.21
1782	S18_7985420	0.99669	1	1	1.715e-07		0.28313	2.8313e-06	-118.21
1783	S18_7985474	0.99669	1	1	1.715e-07		0.28313	2.8313e-06	-118.21
1784	S18_8015857	0.99669	1	1	1.715e-07		0.28313	2.8313e-06	-118.21
1785	S18_8057809	0.98688	1	1	2.6918e-06		0.28313	2.8313e-06	-118.21
1786	S18_8069650	0.99669	1	1	1.715e-07		0.28313	2.8313e-06	-118.21
1787	S18_8101392	0.98688	1	1	2.6918e-06		0.28313	2.8313e-06	-118.21
1788	S18_8101400	0.98688	1	1	2.6918e-06		0.28313	2.8313e-06	-118.21
1789	S18_8298664	0.98688	1	1	2.6918e-06		0.28313	2.8313e-06	-118.21
1790	S18_8464490	0.98653	1	1	2.8376e-06		0.28313	2.8313e-06	-118.21
1791	S18_8501145	0.9964	1	1	2.0243e-07		0.28313	2.8313e-06	-118.21
1792	S18_8503255	0.9964	1	1	2.0243e-07		0.28313	2.8313e-06	-118.21
1793	S18_8514282	0.98653	1	1	2.8376e-06		0.28313	2.8313e-06	-118.21
1794	S18_8646738	0.98653	1	1	2.8376e-06		0.28313	2.8313e-06	-118.21
1795	S18_8646775	0.98653	1	1	2.8376e-06		0.28313	2.8313e-06	-118.21
1796	S18_8670760	0.98653	1	1	2.8376e-06		0.28313	2.8313e-06	-118.21
1797	S18_8671342	0.98653	1	1	2.8376e-06		0.28313	2.8313e-06	-118.21
1798	S18_8671368	0.99701	1	1	1.3999e-07		0.28313	2.8313e-06	-118.21
1799	S18_8675955	0.9964	1	1	2.0243e-07		0.28313	2.8313e-06	-118.21
1800	S18_8676633	0.99701	1	1	1.3999e-07		0.28313	2.8313e-06	-118.21
1801	S18_8736581	0.9964	1	1	2.0243e-07		0.28313	2.8313e-06	-118.21
1802	S18_8777872	0.9964	1	1	2.0243e-07		0.28313	2.8313e-06	-118.21
1803	S18_8777894	0.9964	1	1	2.0243e-07		0.28313	2.8313e-06	-118.21
1804	S18_8777901	0.9964	1	1	2.0243e-07		0.28313	2.8313e-06	-118.21
1805	S18_8877295	0.98653	1	1	2.8376e-06		0.28313	2.8313e-06	-118.21
1806	S18_8985166	0.9964	1	1	2.0243e-07		0.28313	2.8313e-06	-118.21
1807	S18_8985190	0.9964	1	1	2.0243e-07		0.28313	2.8313e-06	-118.21
1808	S18_8993097	0.98653	1	1	2.8376e-06		0.28313	2.8313e-06	-118.21
1809	S18_8996985	0.9964	1	1	2.0243e-07		0.28313	2.8313e-06	-118.21
1810	S18_9287909	0.99671	1	1	1.6929e-07		0.28313	2.8313e-06	-118.21
1811	S18_9339191	0.99541	1	1	3.2896e-07		0.28313	2.8313e-06	-118.21
1812	S18_9345851	0.99634	1	1	2.0903e-07		0.28313	2.8313e-06	-118.21
1813	S18_9404939	0.99541	1	1	3.2896e-07		0.28313	2.8313e-06	-118.21
1814	S18_9407530	0.99634	1	1	2.0903e-07		0.28313	2.8313e-06	-118.21
1815	S18_9407553	0.99634	1	1	2.0903e-07		0.28313	2.8313e-06	-118.21
1816	S18_9420778	0.99541	1	1	3.2896e-07		0.28313	2.8313e-06	-118.21
1817	S18_9476045	0.99671	1	1	1.6929e-07		0.28313	2.8313e-06	-118.21
1818	S18_9476075	0.99541	1	1	3.2896e-07		0.28313	2.8313e-06	-118.21
1819	S18_9558049	0.99541	1	1	3.2896e-07		0.28313	2.8313e-06	-118.21
1820	S18_9684487	0.99634	1	1	2.0903e-07		0.28313	2.8313e-06	-118.21
1821	S18_9948517	0.99944	1	1	4.9291e-09		0.28313	2.8313e-06	-118.21
1822	S18_9963973	0.99944	1	1	4.9291e-09		0.28313	2.8313e-06	-118.21
1823	S18_10251093	0.99158	1	1	1.1086e-06		0.28313	2.8313e-06	-118.21
1824	S18_10291296	0.9918	1	1	1.0523e-06		0.28313	2.8313e-06	-118.21
1825	S18_10387891	0.98987	1	1	1.6067e-06		0.28313	2.8313e-06	-118.21
1826	S18_10395943	9.87e-14	3.92234e-10	4.90292e-11	0.77245		0.28313	2.8313e-06	-118.21
1827	S18_10415333	0.99603	1	1	2.4599e-07		0.28313	2.8313e-06	-118.21
1828	S18_10425862	0.9918	1	1	1.0523e-06		0.28313	2.8313e-06	-118.21
1829	S18_10512247	0.9918	1	1	1.0523e-06		0.28313	2.8313e-06	-118.21
1830	S18_10512262	0.9918	1	1	1.0523e-06		0.28313	2.8313e-06	-118.21
1831	S18_10708978	0.98849	1	1	2.0705e-06		0.28313	2.8313e-06	-118.21
1832	S18_10786816	0.99526	1	1	3.5126e-07		0.28313	2.8313e-06	-118.21
1833	S18_10886277	0.98705	1	1	2.6237e-06		0.28313	2.8313e-06	-118.21
1834	S18_10941637	0.99331	1	1	6.9926e-07		0.28313	2.8313e-06	-118.21
1835	S18_10941678	0.9877	1	1	2.3658e-06		0.28313	2.8313e-06	-118.21
1836	S18_10941681	0.99913	1	1	1.1949e-08		0.28313	2.8313e-06	-118.21
1837	S18_10968129	0.9877	1	1	2.3658e-06		0.28313	2.8313e-06	-118.21
1838	S18_11139834	0.99991	1	1	1.2381e-10		0.28313	2.8313e-06	-118.21
1839	S18_11139844	0.98706	1	1	2.6188e-06		0.28313	2.8313e-06	-118.21
1840	S18_11141156	0.98867	1	1	2.0079e-06		0.28313	2.8313e-06	-118.21
1841	S18_11143650	0.98706	1	1	2.6188e-06		0.28313	2.8313e-06	-118.21
1842	S18_11175529	0.99023	1	1	1.4941e-06		0.28313	2.8313e-06	-118.21
1843	S18_11206984	0.99709	1	1	1.3219e-07		0.28313	2.8313e-06	-118.21
1844	S18_11329363	0.98462	1	1	3.7026e-06		0.28313	2.8313e-06	-118.21
1845	S18_11497707	0.99709	1	1	1.3219e-07		0.28313	2.8313e-06	-118.21
1846	S18_11633148	0.99648	1	1	1.9371e-07		0.28313	2.8313e-06	-118.21
1847	S18_11698555	0.99648	1	1	1.9371e-07		0.28313	2.8313e-06	-118.21
1848	S18_11730921	0.999	1	1	1.5624e-08		0.28313	2.8313e-06	-118.21
1849	S18_11730974	0.98617	1	1	2.9908e-06		0.28313	2.8313e-06	-118.21
1850	S18_11730982	0.999	1	1	1.5624e-08		0.28313	2.8313e-06	-118.21
1851	S18_11741163	0.98432	1	1	3.8458e-06		0.28313	2.8313e-06	-118.21
1852	S18_11741213	0.999	1	1	1.5624e-08		0.28313	2.8313e-06	-118.21
1853	S18_11756283	0.98617	1	1	2.9908e-06		0.28313	2.8313e-06	-118.21
1854	S18_12065158	0.99992	1	1	9.544e-11		0.28313	2.8313e-06	-118.21
1855	S18_12075439	0.99992	1	1	9.544e-11		0.28313	2.8313e-06	-118.21
1856	S18_12154772	0.98692	1	1	2.6744e-06		0.28313	2.8313e-06	-118.21
1857	S18_12212752	0.98855	1	1	2.05e-06		0.28313	2.8313e-06	-118.21
1858	S18_12257668	0.99943	1	1	5.0132e-09		0.28313	2.8313e-06	-118.21
1859	S18_12298984	0.98745	1	1	2.4635e-06		0.28313	2.8313e-06	-118.21
1860	S18_12298993	0.99943	1	1	5.0132e-09		0.28313	2.8313e-06	-118.21
1861	S18_12298994	0.99943	1	1	5.0132e-09		0.28313	2.8313e-06	-118.21
1862	S18_12300291	0.99943	1	1	5.0132e-09		0.28313	2.8313e-06	-118.21
1863	S18_12534876	0.99943	1	1	5.0132e-09		0.28313	2.8313e-06	-118.21
1864	S18_12707428	0.99658	1	1	1.8348e-07		0.28313	2.8313e-06	-118.21
1865	S18_12709644	0.98879	1	1	1.9654e-06		0.28313	2.8313e-06	-118.21
1866	S18_12711777	0.98879	1	1	1.9654e-06		0.28313	2.8313e-06	-118.21
1867	S18_12903506	0.99544	1	1	3.2561e-07		0.28313	2.8313e-06	-118.21
1868	S18_12903524	0.98879	1	1	1.9654e-06		0.28313	2.8313e-06	-118.21
1869	S18_12909634	0.99544	1	1	3.2561e-07		0.28313	2.8313e-06	-118.21
1870	S18_12966351	0.98218	1	1	4.9702e-06		0.28313	2.8313e-06	-118.21
1871	S18_12990600	0.97925	1	1	6.7385e-06		0.28313	2.8313e-06	-118.21
1872	S18_12994692	0.98086	1	1	5.7318e-06		0.28313	2.8313e-06	-118.21
1873	S18_12994717	0.98086	1	1	5.7318e-06		0.28313	2.8313e-06	-118.21
1874	S18_12996378	0.97521	1	1	9.6133e-06		0.28313	2.8313e-06	-118.21
1875	S18_13070712	0.99043	1	1	1.4339e-06		0.28313	2.8313e-06	-118.21
1876	S18_13084963	0.98184	1	1	5.1604e-06		0.28313	2.8313e-06	-118.21
1877	S18_13256909	0.9732	1	1	1.1242e-05		0.28313	2.8313e-06	-118.21
1878	S18_13366021	0.99164	1	1	1.0925e-06		0.28313	2.8313e-06	-118.21
1879	S18_13411771	0.98702	1	1	2.6347e-06		0.28313	2.8313e-06	-118.21
1880	S18_13411776	0.98702	1	1	2.6347e-06		0.28313	2.8313e-06	-118.21
1881	S18_13446851	0.98864	1	1	2.02e-06		0.28313	2.8313e-06	-118.21
1882	S18_13476682	0.98702	1	1	2.6347e-06		0.28313	2.8313e-06	-118.21
1883	S18_13728094	0.98702	1	1	2.6347e-06		0.28313	2.8313e-06	-118.21
1884	S18_14164708	0.98702	1	1	2.6347e-06		0.28313	2.8313e-06	-118.21
1885	S18_14371285	0.98702	1	1	2.6347e-06		0.28313	2.8313e-06	-118.21
1886	S18_14407326	0.98702	1	1	2.6347e-06		0.28313	2.8313e-06	-118.21
1887	S18_14524054	0.98717	1	1	2.5733e-06		0.28313	2.8313e-06	-118.21
1888	S18_14787151	0.99327	1	1	7.083e-07		0.28313	2.8313e-06	-118.21
1889	S18_14787268	0.98947	1	1	1.7351e-06		0.28313	2.8313e-06	-118.21
1890	S18_14787271	0.98947	1	1	1.7351e-06		0.28313	2.8313e-06	-118.21
1891	S18_15987128	0.99491	1	1	4.0563e-07		0.28313	2.8313e-06	-118.21
1892	S18_18626079	0.99373	1	1	6.1523e-07		0.28313	2.8313e-06	-118.21
1893	S18_18671664	0.99261	1	1	8.533e-07		0.28313	2.8313e-06	-118.21
1894	S18_19322100	0.99261	1	1	8.533e-07		0.28313	2.8313e-06	-118.21
1895	S18_19322102	0.99261	1	1	8.533e-07		0.28313	2.8313e-06	-118.21
1896	S18_19438447	0.99373	1	1	6.1523e-07		0.28313	2.8313e-06	-118.21
1897	S18_19438480	0.98574	1	1	3.1804e-06		0.28313	2.8313e-06	-118.21
1898	S18_19438504	0.98574	1	1	3.1804e-06		0.28313	2.8313e-06	-118.21
1899	S18_19651020	0.99373	1	1	6.1523e-07		0.28313	2.8313e-06	-118.21
1900	S18_19944100	0.99383	1	1	5.9523e-07		0.28313	2.8313e-06	-118.21
1901	S18_19961735	0.99373	1	1	6.1523e-07		0.28313	2.8313e-06	-118.21
1902	S18_19961736	0.98696	1	1	2.6606e-06		0.28313	2.8313e-06	-118.21
1903	S18_19961767	0.98696	1	1	2.6606e-06		0.28313	2.8313e-06	-118.21
1904	S18_20015630	0.99261	1	1	8.533e-07		0.28313	2.8313e-06	-118.21
1905	S18_20015647	0.99261	1	1	8.533e-07		0.28313	2.8313e-06	-118.21
1906	S18_20015696	0.99956	1	1	3.0439e-09		0.28313	2.8313e-06	-118.21
1907	S18_20015709	0.99956	1	1	3.0439e-09		0.28313	2.8313e-06	-118.21
1908	S18_20217518	0.99084	1	1	1.3138e-06		0.28313	2.8313e-06	-118.21
1909	S18_20781943	0.99373	1	1	6.1523e-07		0.28313	2.8313e-06	-118.21
1910	S18_20785890	0.99373	1	1	6.1523e-07		0.28313	2.8313e-06	-118.21
1911	S18_20801259	0.99383	1	1	5.9523e-07		0.28313	2.8313e-06	-118.21
1912	S18_21042033	0.99348	1	1	6.6479e-07		0.28313	2.8313e-06	-118.21
1913	S18_21266089	0.99226	1	1	9.3621e-07		0.28313	2.8313e-06	-118.21
1914	S18_21332640	0.99338	1	1	6.8592e-07		0.28313	2.8313e-06	-118.21
1915	S18_22194500	0.99348	1	1	6.6479e-07		0.28313	2.8313e-06	-118.21
1916	S18_22194502	0.99348	1	1	6.6479e-07		0.28313	2.8313e-06	-118.21
1917	S18_22303398	0.99348	1	1	6.6479e-07		0.28313	2.8313e-06	-118.21
1918	S18_22432922	0.97745	1	1	7.9559e-06		0.28313	2.8313e-06	-118.21
1919	S18_22503322	0.97745	1	1	7.9559e-06		0.28313	2.8313e-06	-118.21
1920	S18_22503931	0.96616	1	1	1.7921e-05		0.28313	2.8313e-06	-118.21
1921	S18_22504012	0.98717	1	1	2.5761e-06		0.28313	2.8313e-06	-118.21
1922	S18_22504042	0.97745	1	1	7.9559e-06		0.28313	2.8313e-06	-118.21
1923	S18_22504056	0.97745	1	1	7.9559e-06		0.28313	2.8313e-06	-118.21
1924	S18_22504098	0.97759	1	1	7.8539e-06		0.28313	2.8313e-06	-118.21
1925	S18_22507396	0.97745	1	1	7.9559e-06		0.28313	2.8313e-06	-118.21
1926	S18_22529052	0.97745	1	1	7.9559e-06		0.28313	2.8313e-06	-118.21
1927	S18_22545718	0.97587	1	1	9.1068e-06		0.28313	2.8313e-06	-118.21
1928	S18_22571931	0.97759	1	1	7.8539e-06		0.28313	2.8313e-06	-118.21
1929	S18_22644163	0.97745	1	1	7.9559e-06		0.28313	2.8313e-06	-118.21
1930	S18_23039514	0.97663	1	1	8.5449e-06		0.28313	2.8313e-06	-118.21
1931	S18_23088304	0.97648	1	1	8.6514e-06		0.28313	2.8313e-06	-118.21
1932	S18_23119510	0.97648	1	1	8.6514e-06		0.28313	2.8313e-06	-118.21
1933	S18_23306962	0.97491	1	1	9.8498e-06		0.28313	2.8313e-06	-118.21
1934	S18_23307014	0.97491	1	1	9.8498e-06		0.28313	2.8313e-06	-118.21
1935	S18_23496237	0.97648	1	1	8.6514e-06		0.28313	2.8313e-06	-118.21
1936	S18_23674604	0.97648	1	1	8.6514e-06		0.28313	2.8313e-06	-118.21
1937	S18_23703150	0.96096	1	1	2.3853e-05		0.28313	2.8313e-06	-118.21
1938	S18_23751440	0.97068	1	1	1.3456e-05		0.28313	2.8313e-06	-118.21
1939	S18_23781977	0.97648	1	1	8.6514e-06		0.28313	2.8313e-06	-118.21
1940	S18_23938041	0.97648	1	1	8.6514e-06		0.28313	2.8313e-06	-118.21
1941	S18_24252750	0.97648	1	1	8.6514e-06		0.28313	2.8313e-06	-118.21
1942	S18_25062925	0.99052	1	1	1.4059e-06		0.28313	2.8313e-06	-118.21
1943	S18_25491360	0.97663	1	1	8.5449e-06		0.28313	2.8313e-06	-118.21
1944	S18_25867908	0.99414	1	1	5.366e-07		0.28313	2.8313e-06	-118.21
1945	S18_25868188	0.97648	1	1	8.6514e-06		0.28313	2.8313e-06	-118.21
1946	S18_25868190	0.97648	1	1	8.6514e-06		0.28313	2.8313e-06	-118.21
1947	S18_26339179	0.9448	1	1	4.7733e-05		0.28313	2.8313e-06	-118.21
1948	S18_26379115	0.96889	1	1	1.5146e-05		0.28313	2.8313e-06	-118.21
1949	S18_26379139	0.96889	1	1	1.5146e-05		0.28313	2.8313e-06	-118.21
1950	S18_26419754	0.9448	1	1	4.7733e-05		0.28313	2.8313e-06	-118.21
1951	S18_26419777	0.9448	1	1	4.7733e-05		0.28313	2.8313e-06	-118.21
1952	S18_26419788	0.9448	1	1	4.7733e-05		0.28313	2.8313e-06	-118.21
1953	S18_26419812	0.9448	1	1	4.7733e-05		0.28313	2.8313e-06	-118.21
1954	S18_26444954	0.97011	1	1	1.3984e-05		0.28313	2.8313e-06	-118.21
1955	S18_26558715	0.9448	1	1	4.7733e-05		0.28313	2.8313e-06	-118.21
1956	S18_26580875	0.95088	1	1	3.7785e-05		0.28313	2.8313e-06	-118.21
1957	S18_27884817	0.90582	1	1	0.00013941		0.28313	2.8313e-06	-118.21
1958	S18_27884836	0.90582	1	1	0.00013941		0.28313	2.8313e-06	-118.21
1959	S18_27884847	0.90582	1	1	0.00013941		0.28313	2.8313e-06	-118.21
1960	S18_28306925	0.95042	1	1	3.8497e-05		0.28313	2.8313e-06	-118.21
1961	S18_28372660	0.90582	1	1	0.00013941		0.28313	2.8313e-06	-118.21
1962	S18_28605297	0.90582	1	1	0.00013941		0.28313	2.8313e-06	-118.21
1963	S18_28679444	0.95042	1	1	3.8497e-05		0.28313	2.8313e-06	-118.21
1964	S18_28718690	0.94235	1	1	5.2077e-05		0.28313	2.8313e-06	-118.21
1965	S18_29975000	0.93413	1	1	6.8018e-05		0.28313	2.8313e-06	-118.21
1966	S18_29975001	0.8951	1	1	0.00017314		0.28313	2.8313e-06	-118.21
1967	S18_30104122	0.89583	1	1	0.00017072		0.28313	2.8313e-06	-118.21
1968	S18_30104225	0.8951	1	1	0.00017314		0.28313	2.8313e-06	-118.21
1969	S18_30226628	3.59e-10	1.42667e-06	6.79365e-08	0.49561		0.28313	2.8313e-06	-118.21
1970	S18_30235933	0.90468	1	1	0.00014281		0.28313	2.8313e-06	-118.21
1971	S18_30236024	3.59e-10	1.42667e-06	6.79365e-08	0.49561		0.28313	2.8313e-06	-118.21
1972	S18_30381428	1.08e-12	4.29192e-09	2.25891e-10	0.68608		0.28313	2.8313e-06	-118.21
1973	S18_30515641	0.90066	1	1	0.00015518		0.28313	2.8313e-06	-118.21
1974	S18_30711041	1.08e-12	4.29192e-09	2.25891e-10	0.68608		0.28313	2.8313e-06	-118.21
1975	S18_30722375	1.08e-12	4.29192e-09	2.25891e-10	0.68608		0.28313	2.8313e-06	-118.21
1976	S18_30764625	1.08e-12	4.29192e-09	2.25891e-10	0.68608		0.28313	2.8313e-06	-118.21
1977	S18_31010973	0.87747	1	1	0.00023673		0.28313	2.8313e-06	-118.21
1978	S18_31059094	1.08e-12	4.29192e-09	2.25891e-10	0.68608		0.28313	2.8313e-06	-118.21
1979	S18_31158466	0.99645	1	1	1.967e-07		0.28313	2.8313e-06	-118.21
1980	S18_31158467	0.99645	1	1	1.967e-07		0.28313	2.8313e-06	-118.21
1981	S18_31160355	1.08e-12	4.29192e-09	2.25891e-10	0.68608		0.28313	2.8313e-06	-118.21
1982	S18_31164496	1.08e-12	4.29192e-09	2.25891e-10	0.68608		0.28313	2.8313e-06	-118.21
1983	S18_31196588	1.08e-12	4.29192e-09	2.25891e-10	0.68608		0.28313	2.8313e-06	-118.21
1984	S18_31481177	1.08e-12	4.29192e-09	2.25891e-10	0.68608		0.28313	2.8313e-06	-118.21
1985	S18_31547619	0.99473	1	1	4.3375e-07		0.28313	2.8313e-06	-118.21
1986	S18_31624788	0.99648	1	1	1.9433e-07		0.28313	2.8313e-06	-118.21
1987	S18_31787750	7.45e-15	2.96063e-11	4.22947e-12	0.87123		0.28313	2.8313e-06	-118.21
1988	S18_31822250	0.85676	1	1	0.00032447		0.28313	2.8313e-06	-118.21
1989	S18_31886894	7.45e-15	2.96063e-11	4.22947e-12	0.87123		0.28313	2.8313e-06	-118.21
1990	S18_32027399	0.84721	1	1	0.00036974		0.28313	2.8313e-06	-118.21
1991	S18_32680428	7.45e-15	2.96063e-11	4.22947e-12	0.87123		0.28313	2.8313e-06	-118.21
1992	S18_33070954	7.45e-15	2.96063e-11	4.22947e-12	0.87123		0.28313	2.8313e-06	-118.21
1993	S18_33070972	7.45e-15	2.96063e-11	4.22947e-12	0.87123		0.28313	2.8313e-06	-118.21
1994	S18_33070983	7.45e-15	2.96063e-11	4.22947e-12	0.87123		0.28313	2.8313e-06	-118.21
1995	S18_33070986	7.45e-15	2.96063e-11	4.22947e-12	0.87123		0.28313	2.8313e-06	-118.21
1996	S18_33162605	0.8473	1	1	0.00036931		0.28313	2.8313e-06	-118.21
1997	S18_33162606	0.90748	1	1	0.0001345		0.28313	2.8313e-06	-118.21
1998	S18_33276771	1.08e-12	4.29192e-09	2.25891e-10	0.68608		0.28313	2.8313e-06	-118.21
[truncated: 1,977 more rows]
