# Supplementary material for: SNP markers tightly linked to root knot nematode resistance in grapevine (Vitis cinerea) identified by a genotyping-by-sequencing approach followed by Sequenom MassARRAY validation
Source: PLoS One. 2018 Feb 20;13(2):e0193121. doi: 10.1371/journal.pone.0193121 (PMC5819801; doi:10.1371/journal.pone.0193121)
Supplement: S3 Table — Raw p-values obtained from GLM were adjusted (Adj.) using Bonferroni and Benjamini-Hockberg (Ben Hoch). Note: the name of the SNP contains chromosome and position information. For example, S18_31114948 is located on chromosome 18 at position 31114948 in the PN40024 reference genome. (XLSX) [file pone.0193121.s008.xlsx]

## Sheet: Sheet1
Single SNP association using GLM for the Riesling 2973 SNP set
Index	Marker	raw p-values	Bonferroni adjusted p-values	Ben-Hoch adjusted p-values	R2
1	S1_424271	0.15151	1	0.842084	0.0235
2	S1_554431	0.23395	1	0.842084	0.01624
3	S1_555588	0.15151	1	0.842084	0.0235
4	S1_695421	0.1675	1	0.842084	0.02178
5	S1_695458	0.1675	1	0.842084	0.02178
6	S1_712026	0.1042	1	0.842084	0.03006
7	S1_971988	0.1675	1	0.842084	0.02178
8	S1_974793	0.1042	1	0.842084	0.03006
9	S1_981349	0.1042	1	0.842084	0.03006
10	S1_997021	0.1042	1	0.842084	0.03006
11	S1_1092797	0.1675	1	0.842084	0.02178
12	S1_1098044	0.1042	1	0.842084	0.03006
13	S1_1119769	0.1675	1	0.842084	0.02178
14	S1_1419267	0.3439	1	0.842084	0.0103
15	S1_1458632	0.23395	1	0.842084	0.01624
16	S1_1502642	0.3439	1	0.842084	0.0103
17	S1_1534792	0.3439	1	0.842084	0.0103
18	S1_1548238	0.23395	1	0.842084	0.01624
19	S1_1552778	0.23395	1	0.842084	0.01624
20	S1_1684316	0.31594	1	0.842084	0.01156
21	S1_1700277	0.15151	1	0.842084	0.0235
22	S1_1700306	0.15151	1	0.842084	0.0235
23	S1_1964100	0.44754	1	0.8606	0.00665
24	S1_1993327	0.44754	1	0.8606	0.00665
25	S1_2062342	0.44754	1	0.8606	0.00665
26	S1_2122648	0.31594	1	0.842084	0.01156
27	S1_2244084	0.28883	1	0.842084	0.01292
28	S1_2251951	0.15151	1	0.842084	0.0235
29	S1_2475972	0.31594	1	0.842084	0.01156
30	S1_2533252	0.31594	1	0.842084	0.01156
31	S1_2537099	0.19205	1	0.842084	0.01948
32	S1_2546571	0.28883	1	0.842084	0.01292
33	S1_2598051	0.28883	1	0.842084	0.01292
34	S1_2694240	0.41358	1	0.856846	0.0077
35	S1_2701175	0.44754	1	0.8606	0.00665
36	S1_2880238	0.41358	1	0.856846	0.0077
37	S1_2958441	0.41358	1	0.856846	0.0077
38	S1_3004158	0.44754	1	0.8606	0.00665
39	S1_3087245	0.44754	1	0.8606	0.00665
40	S1_3205846	0.56552	1	0.907824	0.00381
41	S1_3267388	0.88209	1	0.961662	0.00025429
42	S1_3417457	0.97335	1	0.98061	1.29e-05
43	S1_3417466	0.97335	1	0.98061	1.29e-05
44	S1_3417541	0.92353	1	0.962977	0.0001065
45	S1_3444740	0.97335	1	0.98061	1.29e-05
46	S1_3637746	0.69295	1	0.941076	0.0018
47	S1_3640064	0.64667	1	0.925981	0.00243
48	S1_3655002	0.78136	1	0.950164	0.00089016
49	S1_3676633	0.69295	1	0.941076	0.0018
50	S1_3676647	0.64667	1	0.925981	0.00243
51	S1_3727375	0.87917	1	0.961662	0.00026713
52	S1_3738106	0.87917	1	0.961662	0.00026713
53	S1_3845687	0.44955	1	0.8606	0.00659
54	S1_3978662	0.41252	1	0.856846	0.00773
55	S1_4059862	0.44955	1	0.8606	0.00659
56	S1_4102609	0.41252	1	0.856846	0.00773
57	S1_4189655	0.44955	1	0.8606	0.00659
58	S1_4401353	0.44955	1	0.8606	0.00659
59	S1_4436358	0.41252	1	0.856846	0.00773
60	S1_4467887	0.52288	1	0.902886	0.00471
61	S1_4478492	0.56506	1	0.907824	0.00382
62	S1_4583717	0.41252	1	0.856846	0.00773
63	S1_4583727	0.41252	1	0.856846	0.00773
64	S1_4649060	0.41252	1	0.856846	0.00773
65	S1_4663175	0.41252	1	0.856846	0.00773
66	S1_4867095	0.41252	1	0.856846	0.00773
67	S1_4891971	0.56506	1	0.907824	0.00382
68	S1_4892011	0.56506	1	0.907824	0.00382
69	S1_4912633	0.73954	1	0.941972	0.00128
70	S1_4912661	0.73954	1	0.941972	0.00128
71	S1_4912708	0.34839	1	0.842084	0.01011
72	S1_4912718	0.34839	1	0.842084	0.01011
73	S1_4912726	0.34839	1	0.842084	0.01011
74	S1_4914740	0.73954	1	0.941972	0.00128
75	S1_4927261	0.92812	1	0.962977	9.4078e-05
76	S1_4927275	0.64667	1	0.925981	0.00243
77	S1_5026388	0.52288	1	0.902886	0.00471
78	S1_5061989	0.37625	1	0.848744	0.00901
79	S1_5103934	0.56506	1	0.907824	0.00382
80	S1_5314803	0.37625	1	0.848744	0.00901
81	S1_5575349	0.31709	1	0.842084	0.0115
82	S1_5767462	0.28665	1	0.842084	0.01304
83	S1_5846243	0.15308	1	0.842084	0.02332
84	S1_5989365	0.15308	1	0.842084	0.02332
85	S1_6030161	0.18882	1	0.842084	0.01976
86	S1_6243158	0.10694	1	0.842084	0.0296
87	S1_6441128	0.10694	1	0.842084	0.0296
88	S1_6882681	0.04064	1	0.499267	0.04729
89	S1_6886298	0.0451	1	0.523759	0.04535
90	S1_6907672	0.04064	1	0.499267	0.04729
91	S1_6907713	0.04064	1	0.499267	0.04729
92	S1_6907721	0.04064	1	0.499267	0.04729
93	S1_6910326	0.0451	1	0.523759	0.04535
94	S1_6910342	0.04064	1	0.499267	0.04729
95	S1_7174417	0.04064	1	0.499267	0.04729
96	S1_7174424	0.04064	1	0.499267	0.04729
97	S1_7244667	0.04064	1	0.499267	0.04729
98	S1_7244736	0.05357	1	0.589865	0.04216
99	S1_7302411	0.05357	1	0.589865	0.04216
100	S1_7644169	0.03447	1	0.494738	0.05038
101	S1_7983560	0.0026	1	0.112026	0.09951
102	S1_8335824	0.000854	1	0.0634736	0.12063
103	S1_8335951	0.000854	1	0.0634736	0.12063
104	S1_8478767	0.00329	1	0.112427	0.09507
105	S1_8777765	0.00329	1	0.112427	0.09507
106	S1_9060575	0.37625	1	0.848744	0.00901
107	S1_9060903	0.00329	1	0.112427	0.09507
108	S1_9284782	0.00172	1	0.0798994	0.10741
109	S1_9284787	0.00172	1	0.0798994	0.10741
110	S1_9284824	0.00172	1	0.0798994	0.10741
111	S1_9650431	0.000179	0.532167	0.0546151	0.14985
112	S1_10019279	0.000496	1	0.0546151	0.13085
113	S1_10030338	0.000496	1	0.0546151	0.13085
114	S1_10030379	0.000496	1	0.0546151	0.13085
115	S1_10078272	0.000496	1	0.0546151	0.13085
116	S1_10078322	0.000141	0.419193	0.0523991	0.15427
117	S1_10210293	0.000141	0.419193	0.0523991	0.15427
118	S1_10270514	0.000316	0.939468	0.0546151	0.13926
119	S1_10272889	0.000316	0.939468	0.0546151	0.13926
120	S1_10295367	0.000141	0.419193	0.0523991	0.15427
121	S1_10298207	5.87e-05	0.174515	0.0523991	0.17023
122	S1_10330084	0.000496	1	0.0546151	0.13085
123	S1_10330103	0.000496	1	0.0546151	0.13085
124	S1_10388722	5.87e-05	0.174515	0.0523991	0.17023
125	S1_10460925	0.000141	0.419193	0.0523991	0.15427
126	S1_10460926	0.000141	0.419193	0.0523991	0.15427
127	S1_10608019	0.000496	1	0.0546151	0.13085
128	S1_10673336	0.000316	0.939468	0.0546151	0.13926
129	S1_10673341	0.000316	0.939468	0.0546151	0.13926
130	S1_10876088	0.000141	0.419193	0.0523991	0.15427
131	S1_11175920	0.000496	1	0.0546151	0.13085
132	S1_11272149	0.000316	0.939468	0.0546151	0.13926
133	S1_11378533	0.000316	0.939468	0.0546151	0.13926
134	S1_11424605	0.00127	1	0.0704132	0.11318
135	S1_11424635	0.00127	1	0.0704132	0.11318
136	S1_11549429	0.000854	1	0.0634736	0.12063
137	S1_11717040	0.00127	1	0.0704132	0.11318
138	S1_11717155	0.000402	1	0.0546151	0.13476
139	S1_11921568	0.000854	1	0.0634736	0.12063
140	S1_12163529	0.003	1	0.112427	0.09681
141	S1_12163552	0.003	1	0.112427	0.09681
142	S1_12428424	0.00148	1	0.0745769	0.11019
143	S1_12431266	0.00105	1	0.0704132	0.11665
144	S1_12431271	0.00105	1	0.0704132	0.11665
145	S1_12459464	0.000496	1	0.0546151	0.13085
146	S1_12654422	0.000402	1	0.0546151	0.13476
147	S1_12677614	0.000496	1	0.0546151	0.13085
148	S1_12994832	0.000593	1	0.0629639	0.1275
149	S1_13265245	0.000688	1	0.0634736	0.12468
150	S1_17024901	0.00148	1	0.0745769	0.11019
151	S1_17028704	0.003	1	0.112427	0.09681
152	S1_17230249	0.003	1	0.112427	0.09681
153	S1_18815902	0.02074	1	0.381149	0.05996
154	S1_18855234	0.02074	1	0.381149	0.05996
155	S1_18887275	0.02363	1	0.408442	0.05749
156	S1_18887279	0.02363	1	0.408442	0.05749
157	S1_19208818	0.04378	1	0.523759	0.04591
158	S1_19504747	0.02074	1	0.381149	0.05996
159	S1_20294133	0.21265	1	0.842084	0.0178
160	S1_20360418	0.21265	1	0.842084	0.0178
161	S1_20396204	0.25595	1	0.842084	0.01481
162	S1_20687176	0.15151	1	0.842084	0.0235
163	S1_20687177	0.15151	1	0.842084	0.0235
164	S1_20687448	0.06897	1	0.670091	0.03751
165	S1_20743986	0.25595	1	0.842084	0.01481
166	S1_20793937	0.21265	1	0.842084	0.0178
167	S1_20812053	0.25595	1	0.842084	0.01481
168	S1_20828651	0.15151	1	0.842084	0.0235
169	S1_20851079	0.21265	1	0.842084	0.0178
170	S1_20897058	0.21265	1	0.842084	0.0178
171	S1_20897079	0.21265	1	0.842084	0.0178
172	S1_20897085	0.21265	1	0.842084	0.0178
173	S1_20954407	0.15151	1	0.842084	0.0235
174	S1_20959705	0.15151	1	0.842084	0.0235
175	S1_21007739	0.25595	1	0.842084	0.01481
176	S1_21011548	0.1675	1	0.842084	0.02178
177	S1_21021362	0.25595	1	0.842084	0.01481
178	S1_21031922	0.21265	1	0.842084	0.0178
179	S1_21188990	0.23395	1	0.842084	0.01624
180	S1_21203700	0.23395	1	0.842084	0.01624
181	S1_21230280	0.25595	1	0.842084	0.01481
182	S1_21887224	0.3439	1	0.842084	0.0103
183	S1_21949852	0.3439	1	0.842084	0.0103
184	S1_22202668	0.38055	1	0.848744	0.00885
185	S1_22340938	0.28883	1	0.842084	0.01292
186	S1_22374627	0.28883	1	0.842084	0.01292
187	S1_22380348	0.38055	1	0.848744	0.00885
188	S1_22380366	0.31594	1	0.842084	0.01156
189	S1_22399731	0.38055	1	0.848744	0.00885
190	S1_22399768	0.31594	1	0.842084	0.01156
191	S1_22431295	0.38055	1	0.848744	0.00885
192	S1_23101445	0.28883	1	0.842084	0.01292
193	S1_23231491	0.23711	1	0.842084	0.01603
194	S1_23507574	0.97335	1	0.98061	1.29e-05
195	S1_23533813	0.97335	1	0.98061	1.29e-05
196	S1_23533856	0.97335	1	0.98061	1.29e-05
197	S1_23792575	0.60784	1	0.909924	0.00304
198	S1_23888330	0.834	1	0.961662	0.00050761
199	S1_23888336	0.834	1	0.961662	0.00050761
200	S1_23934247	0.48736	1	0.88619	0.00556
201	S1_23998687	0.834	1	0.961662	0.00050761
202	S10_124375	0.98061	1	0.98061	6.8253e-06
203	S10_3438653	0.64761	1	0.925981	0.00241
204	S10_3438673	0.64761	1	0.925981	0.00241
205	S10_3523797	0.60602	1	0.909924	0.00307
206	S10_3529291	0.48248	1	0.88619	0.00569
207	S10_3578350	0.64761	1	0.925981	0.00241
208	S10_4042156	0.48248	1	0.88619	0.00569
209	S10_4179010	0.48248	1	0.88619	0.00569
210	S10_4685994	0.25595	1	0.842084	0.01481
211	S10_4686035	0.25595	1	0.842084	0.01481
212	S10_4686041	0.25595	1	0.842084	0.01481
213	S10_4729743	0.3439	1	0.842084	0.0103
214	S10_4950269	0.23395	1	0.842084	0.01624
215	S10_4950287	0.23395	1	0.842084	0.01624
216	S10_5021241	0.3439	1	0.842084	0.0103
217	S10_5026931	0.3439	1	0.842084	0.0103
218	S10_5027349	0.3439	1	0.842084	0.0103
219	S10_5184150	0.3439	1	0.842084	0.0103
220	S10_5235540	0.56552	1	0.907824	0.00381
221	S10_5435357	0.41358	1	0.856846	0.0077
222	S10_5599862	0.26255	1	0.842084	0.01441
223	S10_6178042	0.07232	1	0.695817	0.03665
224	S10_6266931	0.13606	1	0.842084	0.02536
225	S10_6364312	0.13606	1	0.842084	0.02536
226	S10_6548032	0.13606	1	0.842084	0.02536
227	S10_6548504	0.13606	1	0.842084	0.02536
228	S10_6575624	0.15308	1	0.842084	0.02332
229	S10_6643697	0.10694	1	0.842084	0.0296
230	S10_6755811	0.12119	1	0.842084	0.02738
231	S10_6814559	0.13606	1	0.842084	0.02536
232	S10_6815788	0.13606	1	0.842084	0.02536
233	S10_7094654	0.17218	1	0.842084	0.02132
234	S10_7094701	0.07232	1	0.695817	0.03665
235	S10_7215464	0.09314	1	0.811664	0.03207
236	S10_7238728	0.10694	1	0.842084	0.0296
237	S10_7998156	0.92812	1	0.962977	9.4078e-05
238	S10_8230149	0.21252	1	0.842084	0.01781
239	S10_8355491	0.15308	1	0.842084	0.02332
240	S10_8400816	0.15308	1	0.842084	0.02332
241	S10_8724426	0.34839	1	0.842084	0.01011
242	S10_8736646	0.18882	1	0.842084	0.01976
243	S10_8736657	0.18882	1	0.842084	0.01976
244	S10_8736681	0.18882	1	0.842084	0.01976
245	S10_8736685	0.18882	1	0.842084	0.01976
246	S10_8777410	0.18882	1	0.842084	0.01976
247	S10_8783781	0.21252	1	0.842084	0.01781
248	S10_8802065	0.13479	1	0.842084	0.02552
249	S10_8802094	0.34839	1	0.842084	0.01011
250	S10_8904976	0.34839	1	0.842084	0.01011
251	S10_9047847	0.18882	1	0.842084	0.01976
252	S10_9201852	0.21252	1	0.842084	0.01781
253	S10_9464619	0.44955	1	0.8606	0.00659
254	S10_9799050	0.34839	1	0.842084	0.01011
255	S10_9951078	0.34839	1	0.842084	0.01011
256	S10_9987423	0.34839	1	0.842084	0.01011
257	S10_10327417	0.13479	1	0.842084	0.02552
258	S10_10329269	0.34839	1	0.842084	0.01011
259	S10_10329311	0.18882	1	0.842084	0.01976
260	S10_10418629	0.21252	1	0.842084	0.01781
261	S10_10423121	0.34839	1	0.842084	0.01011
262	S10_10556154	0.21252	1	0.842084	0.01781
263	S10_10610205	0.34839	1	0.842084	0.01011
264	S10_10648396	0.26255	1	0.842084	0.01441
265	S10_10956328	0.41252	1	0.856846	0.00773
266	S10_11311180	0.48736	1	0.88619	0.00556
267	S10_16779690	0.48736	1	0.88619	0.00556
268	S10_17898928	0.78653	1	0.950164	0.00084756
269	S10_18806417	0.56506	1	0.907824	0.00382
270	S10_18926654	0.526	1	0.902886	0.00464
271	S10_18926677	0.56506	1	0.907824	0.00382
272	S10_19566471	0.44955	1	0.8606	0.00659
273	S10_19884805	0.834	1	0.961662	0.00050761
274	S10_20532568	0.73954	1	0.941972	0.00128
275	S10_20781920	0.65127	1	0.925981	0.00236
276	S10_21084498	0.56506	1	0.907824	0.00382
277	S10_21670068	0.69295	1	0.941076	0.0018
278	S10_21670084	0.69295	1	0.941076	0.0018
279	S10_21960313	0.69295	1	0.941076	0.0018
280	S10_21971789	0.69295	1	0.941076	0.0018
281	S10_22489585	0.69295	1	0.941076	0.0018
282	S10_22562055	0.48125	1	0.88619	0.00572
283	S10_22679693	0.48125	1	0.88619	0.00572
284	S10_22764879	0.69295	1	0.941076	0.0018
285	S10_23378727	0.69295	1	0.941076	0.0018
286	S11_268339	0.06897	1	0.670091	0.03751
287	S11_278968	0.06897	1	0.670091	0.03751
288	S11_279007	0.06897	1	0.670091	0.03751
289	S11_291210	0.06897	1	0.670091	0.03751
290	S11_338378	0.03894	1	0.494738	0.04809
291	S11_406867	0.03894	1	0.494738	0.04809
292	S11_497512	0.03894	1	0.494738	0.04809
293	S11_506388	0.11562	1	0.842084	0.02821
294	S11_506402	0.11562	1	0.842084	0.02821
295	S11_542859	0.03894	1	0.494738	0.04809
296	S11_544207	0.03894	1	0.494738	0.04809
297	S11_636924	0.06897	1	0.670091	0.03751
298	S11_636925	0.06897	1	0.670091	0.03751
299	S11_637120	0.06897	1	0.670091	0.03751
300	S11_735542	0.1042	1	0.842084	0.03006
301	S11_758924	0.1042	1	0.842084	0.03006
302	S11_781872	0.25595	1	0.842084	0.01481
303	S11_802901	0.1042	1	0.842084	0.03006
304	S11_802911	0.1042	1	0.842084	0.03006
305	S11_866021	0.25595	1	0.842084	0.01481
306	S11_967484	0.1042	1	0.842084	0.03006
307	S11_967588	0.25595	1	0.842084	0.01481
308	S11_974307	0.25595	1	0.842084	0.01481
309	S11_974357	0.25595	1	0.842084	0.01481
310	S11_997100	0.25595	1	0.842084	0.01481
311	S11_997109	0.25595	1	0.842084	0.01481
312	S11_997135	0.25595	1	0.842084	0.01481
313	S11_997142	0.25595	1	0.842084	0.01481
314	S11_1006671	0.1042	1	0.842084	0.03006
315	S11_1016175	0.1042	1	0.842084	0.03006
316	S11_1115586	0.1042	1	0.842084	0.03006
317	S11_1126372	0.25595	1	0.842084	0.01481
318	S11_1126383	0.25595	1	0.842084	0.01481
319	S11_1163847	0.1042	1	0.842084	0.03006
320	S11_1169165	0.25595	1	0.842084	0.01481
321	S11_1197788	0.1042	1	0.842084	0.03006
322	S11_1337607	0.1042	1	0.842084	0.03006
323	S11_1337620	0.25595	1	0.842084	0.01481
324	S11_1340454	0.25595	1	0.842084	0.01481
325	S11_1340464	0.25595	1	0.842084	0.01481
326	S11_1366326	0.1042	1	0.842084	0.03006
327	S11_1379935	0.1042	1	0.842084	0.03006
328	S11_1544314	0.06144	1	0.651357	0.03963
329	S11_1584114	0.06144	1	0.651357	0.03963
330	S11_1593628	0.06144	1	0.651357	0.03963
331	S11_1713536	0.1675	1	0.842084	0.02178
332	S11_1713599	0.06144	1	0.651357	0.03963
333	S11_1797487	0.11562	1	0.842084	0.02821
334	S11_1797488	0.11562	1	0.842084	0.02821
335	S11_1797533	0.11562	1	0.842084	0.02821
336	S11_1797543	0.11562	1	0.842084	0.02821
337	S11_1848867	0.11562	1	0.842084	0.02821
338	S11_1848873	0.03894	1	0.494738	0.04809
339	S11_1857923	0.11562	1	0.842084	0.02821
340	S11_1862190	0.06897	1	0.670091	0.03751
341	S11_1954155	0.03894	1	0.494738	0.04809
342	S11_2003360	0.03894	1	0.494738	0.04809
343	S11_2004621	0.03894	1	0.494738	0.04809
344	S11_2004653	0.06897	1	0.670091	0.03751
345	S11_2106974	0.03894	1	0.494738	0.04809
346	S11_2134221	0.03894	1	0.494738	0.04809
347	S11_2138375	0.03894	1	0.494738	0.04809
348	S11_2138390	0.03894	1	0.494738	0.04809
349	S11_2147253	0.03894	1	0.494738	0.04809
350	S11_2147291	0.11562	1	0.842084	0.02821
351	S11_2148291	0.03894	1	0.494738	0.04809
352	S11_2148293	0.11562	1	0.842084	0.02821
353	S11_2148457	0.03894	1	0.494738	0.04809
354	S11_2189402	0.11562	1	0.842084	0.02821
355	S11_2313352	0.11562	1	0.842084	0.02821
356	S11_2543400	0.25595	1	0.842084	0.01481
357	S11_5354729	0.37274	1	0.848744	0.00914
358	S11_5478828	0.37274	1	0.848744	0.00914
359	S11_8228491	0.78646	1	0.950164	0.00084809
360	S11_8232997	0.98061	1	0.98061	6.8253e-06
361	S11_8387834	0.78646	1	0.950164	0.00084809
362	S11_9663741	0.93091	1	0.962977	8.6893e-05
363	S11_10005732	0.87318	1	0.961662	0.00029451
364	S11_10006025	0.98061	1	0.98061	6.8253e-06
365	S11_10139225	0.74046	1	0.941972	0.00127
366	S11_10309754	0.74046	1	0.941972	0.00127
367	S11_10634402	0.74046	1	0.941972	0.00127
368	S11_10634403	0.74046	1	0.941972	0.00127
369	S11_10634404	0.74046	1	0.941972	0.00127
370	S11_10634406	0.74046	1	0.941972	0.00127
371	S11_10841898	0.98061	1	0.98061	6.8253e-06
372	S11_10847529	0.74046	1	0.941972	0.00127
373	S11_11110183	0.98061	1	0.98061	6.8253e-06
374	S11_11981426	0.74046	1	0.941972	0.00127
375	S11_11997692	0.74046	1	0.941972	0.00127
376	S11_12079199	0.98061	1	0.98061	6.8253e-06
377	S11_12483044	0.88209	1	0.961662	0.00025429
378	S11_12610632	0.88209	1	0.961662	0.00025429
379	S11_12610633	0.88209	1	0.961662	0.00025429
380	S11_13021829	0.88209	1	0.961662	0.00025429
381	S11_16111351	0.92353	1	0.962977	0.0001065
382	S11_16680458	0.73228	1	0.941972	0.00135
383	S11_16991031	0.44013	1	0.8606	0.00687
384	S11_17221319	0.44013	1	0.8606	0.00687
385	S11_17315303	0.44013	1	0.8606	0.00687
386	S11_17717028	0.22846	1	0.842084	0.01663
387	S11_17753233	0.16606	1	0.842084	0.02193
388	S11_17943483	0.30601	1	0.842084	0.01204
389	S11_18173058	0.30601	1	0.842084	0.01204
390	S11_18253394	0.30601	1	0.842084	0.01204
391	S11_18314692	0.18882	1	0.842084	0.01976
392	S11_18407207	0.18882	1	0.842084	0.01976
393	S11_18407311	0.22846	1	0.842084	0.01663
394	S11_18407332	0.18882	1	0.842084	0.01976
395	S11_18410906	0.18882	1	0.842084	0.01976
396	S11_18472400	0.30601	1	0.842084	0.01204
397	S11_18669329	0.18882	1	0.842084	0.01976
398	S11_18669336	0.18882	1	0.842084	0.01976
399	S11_18669345	0.18882	1	0.842084	0.01976
400	S11_18674414	0.18882	1	0.842084	0.01976
401	S11_18674418	0.44013	1	0.8606	0.00687
402	S11_18674597	0.22846	1	0.842084	0.01663
403	S11_18826402	0.30601	1	0.842084	0.01204
404	S11_18826408	0.30601	1	0.842084	0.01204
405	S11_18918193	0.22846	1	0.842084	0.01663
406	S11_18918243	0.18882	1	0.842084	0.01976
407	S11_18924292	0.22846	1	0.842084	0.01663
408	S11_19116758	0.22846	1	0.842084	0.01663
409	S11_19116759	0.30601	1	0.842084	0.01204
410	S11_19250225	0.20081	1	0.842084	0.01874
411	S11_19405711	0.1443	1	0.842084	0.02434
412	S11_19776613	0.0451	1	0.523759	0.04535
413	S12_2403015	0.87318	1	0.961662	0.00029451
414	S12_2460229	0.88209	1	0.961662	0.00025429
415	S12_2468691	0.88209	1	0.961662	0.00025429
416	S12_2645336	0.88209	1	0.961662	0.00025429
417	S12_2648420	0.87318	1	0.961662	0.00029451
418	S12_3037239	0.98061	1	0.98061	6.8253e-06
419	S12_3037252	0.98061	1	0.98061	6.8253e-06
420	S12_3037332	0.87318	1	0.961662	0.00029451
421	S12_3037413	0.87318	1	0.961662	0.00029451
422	S12_3084933	0.88209	1	0.961662	0.00025429
423	S12_3110087	0.87318	1	0.961662	0.00029451
424	S12_3281497	0.87318	1	0.961662	0.00029451
425	S12_3309906	0.87318	1	0.961662	0.00029451
426	S12_3309923	0.88209	1	0.961662	0.00025429
427	S12_3342709	0.69544	1	0.941076	0.00177
428	S12_3342710	0.69544	1	0.941076	0.00177
429	S12_3373062	0.87318	1	0.961662	0.00029451
430	S12_3448257	0.88209	1	0.961662	0.00025429
431	S12_3856045	0.56552	1	0.907824	0.00381
432	S12_3856347	0.56552	1	0.907824	0.00381
433	S12_3984660	0.56552	1	0.907824	0.00381
434	S12_4004619	0.60602	1	0.909924	0.00307
435	S12_4043602	0.60602	1	0.909924	0.00307
436	S12_4415436	0.48248	1	0.88619	0.00569
437	S12_4605023	0.64761	1	0.925981	0.00241
438	S12_5089385	0.87318	1	0.961662	0.00029451
439	S12_5150432	0.92353	1	0.962977	0.0001065
440	S12_5321337	0.93091	1	0.962977	8.6893e-05
441	S12_5375873	0.93091	1	0.962977	8.6893e-05
442	S12_5562556	0.93091	1	0.962977	8.6893e-05
443	S12_5564626	0.93091	1	0.962977	8.6893e-05
444	S12_5792457	0.93091	1	0.962977	8.6893e-05
445	S12_6272512	0.73228	1	0.941972	0.00135
446	S12_6294844	0.87318	1	0.961662	0.00029451
447	S12_6298773	0.73228	1	0.941972	0.00135
448	S12_6423454	0.87318	1	0.961662	0.00029451
449	S12_6478734	0.73228	1	0.941972	0.00135
450	S12_6491869	0.60062	1	0.909924	0.00316
451	S12_6546333	0.60062	1	0.909924	0.00316
452	S12_6546389	0.73228	1	0.941972	0.00135
453	S12_6767081	0.60062	1	0.909924	0.00316
454	S12_6767109	0.60062	1	0.909924	0.00316
455	S12_6824326	0.60062	1	0.909924	0.00316
456	S12_6916805	0.60062	1	0.909924	0.00316
457	S12_7050922	0.64667	1	0.925981	0.00243
458	S12_7067746	0.78136	1	0.950164	0.00089016
459	S12_7067827	0.78136	1	0.950164	0.00089016
460	S12_7101973	0.64667	1	0.925981	0.00243
461	S12_7101977	0.64667	1	0.925981	0.00243
462	S12_7140685	0.52288	1	0.902886	0.00471
463	S12_7187235	0.78136	1	0.950164	0.00089016
464	S12_7187250	0.64667	1	0.925981	0.00243
465	S12_7188313	0.78136	1	0.950164	0.00089016
466	S12_7219537	0.64667	1	0.925981	0.00243
467	S12_7317671	0.64667	1	0.925981	0.00243
468	S12_7330633	0.64667	1	0.925981	0.00243
469	S12_7330656	0.52288	1	0.902886	0.00471
470	S12_7332140	0.64667	1	0.925981	0.00243
471	S12_7334762	0.64667	1	0.925981	0.00243
472	S12_7342694	0.64667	1	0.925981	0.00243
473	S12_7358163	0.64667	1	0.925981	0.00243
474	S12_7358178	0.64667	1	0.925981	0.00243
475	S12_7477023	0.52288	1	0.902886	0.00471
476	S12_7491237	0.64667	1	0.925981	0.00243
477	S12_7499668	0.64667	1	0.925981	0.00243
478	S12_7502014	0.52288	1	0.902886	0.00471
479	S12_7703300	0.78136	1	0.950164	0.00089016
480	S12_7750092	0.64667	1	0.925981	0.00243
481	S12_7750128	0.64667	1	0.925981	0.00243
482	S12_7795215	0.48125	1	0.88619	0.00572
483	S12_7795222	0.37625	1	0.848744	0.00901
484	S12_8068822	0.48125	1	0.88619	0.00572
485	S12_8078747	0.60062	1	0.909924	0.00316
486	S12_8084309	0.60062	1	0.909924	0.00316
487	S12_8144323	0.68298	1	0.941076	0.00193
488	S12_8183444	0.73228	1	0.941972	0.00135
489	S12_8480797	0.48125	1	0.88619	0.00572
490	S12_8656735	0.52288	1	0.902886	0.00471
491	S12_8656740	0.52288	1	0.902886	0.00471
492	S12_8689277	0.52288	1	0.902886	0.00471
493	S12_8738727	0.64667	1	0.925981	0.00243
494	S12_8738800	0.48125	1	0.88619	0.00572
495	S12_8762147	0.52288	1	0.902886	0.00471
496	S12_8763247	0.48125	1	0.88619	0.00572
497	S12_8871535	0.48125	1	0.88619	0.00572
498	S12_8975337	0.52288	1	0.902886	0.00471
499	S12_8983006	0.48125	1	0.88619	0.00572
500	S12_8983022	0.48125	1	0.88619	0.00572
501	S12_8983023	0.48125	1	0.88619	0.00572
502	S12_8983096	0.48125	1	0.88619	0.00572
503	S12_8987924	0.48125	1	0.88619	0.00572
504	S12_8987952	0.52288	1	0.902886	0.00471
505	S12_8987961	0.52288	1	0.902886	0.00471
506	S12_8988129	0.52288	1	0.902886	0.00471
507	S12_9201846	0.52288	1	0.902886	0.00471
508	S12_9307199	0.52288	1	0.902886	0.00471
509	S12_9333628	0.52288	1	0.902886	0.00471
510	S12_9422349	0.48125	1	0.88619	0.00572
511	S12_9587155	0.60062	1	0.909924	0.00316
512	S12_9646573	0.52288	1	0.902886	0.00471
513	S12_9646626	0.52288	1	0.902886	0.00471
514	S12_9663873	0.52288	1	0.902886	0.00471
515	S12_9665541	0.64667	1	0.925981	0.00243
516	S12_9760609	0.52288	1	0.902886	0.00471
517	S12_9761999	0.48125	1	0.88619	0.00572
518	S12_9851926	0.52288	1	0.902886	0.00471
519	S12_9851950	0.48125	1	0.88619	0.00572
520	S12_9852133	0.52288	1	0.902886	0.00471
521	S12_12726710	0.52288	1	0.902886	0.00471
522	S12_13608221	0.37625	1	0.848744	0.00901
523	S12_14595795	0.48125	1	0.88619	0.00572
524	S12_14597245	0.34074	1	0.842084	0.01044
525	S12_14597269	0.34074	1	0.842084	0.01044
526	S12_14731192	0.44013	1	0.8606	0.00687
527	S12_14787165	0.60062	1	0.909924	0.00316
528	S12_14787688	0.55474	1	0.907824	0.00403
529	S12_14787724	0.44013	1	0.8606	0.00687
530	S12_14787732	0.44013	1	0.8606	0.00687
531	S12_14899917	0.44013	1	0.8606	0.00687
532	S12_15016382	0.34074	1	0.842084	0.01044
533	S12_15281338	0.34074	1	0.842084	0.01044
534	S12_15281341	0.34074	1	0.842084	0.01044
535	S12_15357889	0.48125	1	0.88619	0.00572
536	S12_15654378	0.56552	1	0.907824	0.00381
537	S12_16121237	0.52288	1	0.902886	0.00471
538	S12_16269027	0.37625	1	0.848744	0.00901
539	S12_16270159	0.37625	1	0.848744	0.00901
540	S12_17188487	0.25709	1	0.842084	0.01474
541	S12_18415914	0.16606	1	0.842084	0.02193
542	S12_18772033	0.44013	1	0.8606	0.00687
543	S12_18772074	0.44013	1	0.8606	0.00687
544	S12_19084210	0.22846	1	0.842084	0.01663
545	S12_19305753	0.22846	1	0.842084	0.01663
546	S12_19305758	0.22846	1	0.842084	0.01663
547	S12_19463136	0.25709	1	0.842084	0.01474
548	S12_20043679	0.60062	1	0.909924	0.00316
549	S12_20137028	0.55474	1	0.907824	0.00403
550	S12_20234974	0.55474	1	0.907824	0.00403
551	S12_20235055	0.55474	1	0.907824	0.00403
552	S12_20565465	0.39954	1	0.856846	0.00817
553	S12_21431272	0.55474	1	0.907824	0.00403
554	S12_21613316	0.55474	1	0.907824	0.00403
555	S12_21613650	0.55474	1	0.907824	0.00403
556	S12_21718325	0.60062	1	0.909924	0.00316
557	S12_21762730	0.73228	1	0.941972	0.00135
558	S12_21762733	0.55474	1	0.907824	0.00403
559	S12_21896972	0.55474	1	0.907824	0.00403
560	S12_21987119	0.55474	1	0.907824	0.00403
561	S12_22104543	0.55474	1	0.907824	0.00403
562	S12_22583681	0.87318	1	0.961662	0.00029451
563	S12_22597511	0.74046	1	0.941972	0.00127
564	S12_23217737	0.93091	1	0.962977	8.6893e-05
565	S12_23397769	0.87318	1	0.961662	0.00029451
566	S12_23413647	0.92353	1	0.962977	0.0001065
567	S12_23430150	0.92353	1	0.962977	0.0001065
568	S12_23430153	0.92353	1	0.962977	0.0001065
569	S12_23853419	0.60062	1	0.909924	0.00316
570	S12_23891173	0.83029	1	0.961662	0.00053094
571	S12_23919287	0.64667	1	0.925981	0.00243
572	S13_164611	0.25595	1	0.842084	0.01481
573	S13_284090	0.44754	1	0.8606	0.00665
574	S13_284102	0.44754	1	0.8606	0.00665
575	S13_305162	0.25595	1	0.842084	0.01481
576	S13_356925	0.18399	1	0.842084	0.0202
577	S13_356926	0.18399	1	0.842084	0.0202
578	S13_356927	0.18399	1	0.842084	0.0202
579	S13_356928	0.18399	1	0.842084	0.0202
580	S13_356935	0.18399	1	0.842084	0.0202
581	S13_492011	0.3439	1	0.842084	0.0103
582	S13_540605	0.3439	1	0.842084	0.0103
583	S13_540645	0.3439	1	0.842084	0.0103
584	S13_540663	0.3439	1	0.842084	0.0103
585	S13_540694	0.25595	1	0.842084	0.01481
586	S13_663473	0.44754	1	0.8606	0.00665
587	S13_663474	0.44754	1	0.8606	0.00665
588	S13_663475	0.44754	1	0.8606	0.00665
589	S13_667747	0.74046	1	0.941972	0.00127
590	S13_667753	0.74046	1	0.941972	0.00127
591	S13_733478	0.3439	1	0.842084	0.0103
592	S13_747519	0.3439	1	0.842084	0.0103
593	S13_823170	0.3439	1	0.842084	0.0103
594	S13_871688	0.3439	1	0.842084	0.0103
595	S13_871691	0.3439	1	0.842084	0.0103
596	S13_921953	0.3439	1	0.842084	0.0103
597	S13_927335	0.3439	1	0.842084	0.0103
598	S13_927344	0.3439	1	0.842084	0.0103
599	S13_936711	0.3439	1	0.842084	0.0103
600	S13_936729	0.56552	1	0.907824	0.00381
601	S13_936808	0.56552	1	0.907824	0.00381
602	S13_953135	0.56552	1	0.907824	0.00381
603	S13_1065336	0.56552	1	0.907824	0.00381
604	S13_1139938	0.69544	1	0.941076	0.00177
605	S13_1147303	0.3439	1	0.842084	0.0103
606	S13_1229264	0.3439	1	0.842084	0.0103
607	S13_1457325	0.25595	1	0.842084	0.01481
608	S13_1643084	0.18399	1	0.842084	0.0202
609	S13_1643117	0.3439	1	0.842084	0.0103
610	S13_1652036	0.25595	1	0.842084	0.01481
611	S13_1655288	0.44754	1	0.8606	0.00665
612	S13_1655294	0.44754	1	0.8606	0.00665
613	S13_1655302	0.44754	1	0.8606	0.00665
614	S13_1890020	0.25595	1	0.842084	0.01481
615	S13_1890083	0.25595	1	0.842084	0.01481
616	S13_2272945	0.25595	1	0.842084	0.01481
617	S13_2940160	0.18399	1	0.842084	0.0202
618	S13_3421452	0.25595	1	0.842084	0.01481
619	S13_4881763	0.74046	1	0.941972	0.00127
620	S13_5255681	0.88209	1	0.961662	0.00025429
621	S13_5255703	0.88209	1	0.961662	0.00025429
622	S13_5435740	0.78646	1	0.950164	0.00084809
623	S13_5496357	0.88209	1	0.961662	0.00025429
624	S13_5513974	0.78646	1	0.950164	0.00084809
625	S13_5530767	0.78646	1	0.950164	0.00084809
626	S13_5791577	0.93091	1	0.962977	8.6893e-05
627	S13_5791621	0.93091	1	0.962977	8.6893e-05
628	S13_5805072	0.93091	1	0.962977	8.6893e-05
629	S13_5837973	0.93091	1	0.962977	8.6893e-05
630	S13_5862718	0.88209	1	0.961662	0.00025429
631	S13_5862721	0.88209	1	0.961662	0.00025429
632	S13_5862736	0.87318	1	0.961662	0.00029451
633	S13_6736083	0.83029	1	0.961662	0.00053094
634	S13_7174893	0.97335	1	0.98061	1.29e-05
635	S13_7212329	0.834	1	0.961662	0.00050761
636	S13_7403800	0.97335	1	0.98061	1.29e-05
637	S13_7405413	0.97724	1	0.98061	9.4103e-06
638	S13_7486218	0.78653	1	0.950164	0.00084756
639	S13_7486258	0.78653	1	0.950164	0.00084756
640	S13_7486294	0.834	1	0.961662	0.00050761
641	S13_7630562	0.834	1	0.961662	0.00050761
642	S13_7633783	0.834	1	0.961662	0.00050761
643	S13_7932814	0.78653	1	0.950164	0.00084756
644	S13_7932852	0.78653	1	0.950164	0.00084756
645	S13_7932875	0.834	1	0.961662	0.00050761
646	S13_8161883	0.65127	1	0.925981	0.00236
647	S13_8161890	0.65127	1	0.925981	0.00236
648	S13_8314849	0.65127	1	0.925981	0.00236
649	S13_8314862	0.65127	1	0.925981	0.00236
650	S13_8359327	0.41358	1	0.856846	0.0077
651	S13_8547393	0.78653	1	0.950164	0.00084756
652	S13_8706953	0.78653	1	0.950164	0.00084756
653	S13_8706989	0.834	1	0.961662	0.00050761
654	S13_8706993	0.834	1	0.961662	0.00050761
655	S13_8908781	0.78653	1	0.950164	0.00084756
656	S13_9174238	0.78653	1	0.950164	0.00084756
657	S13_9453287	0.41358	1	0.856846	0.0077
658	S13_10393713	0.31594	1	0.842084	0.01156
659	S13_10393765	0.21265	1	0.842084	0.0178
660	S13_10588706	0.31594	1	0.842084	0.01156
661	S13_11244594	0.41358	1	0.856846	0.0077
662	S13_11321126	0.41358	1	0.856846	0.0077
663	S13_12859182	0.28883	1	0.842084	0.01292
664	S13_12860183	0.28883	1	0.842084	0.01292
665	S13_12860217	0.38055	1	0.848744	0.00885
666	S13_12938182	0.41358	1	0.856846	0.0077
667	S13_14418259	0.41358	1	0.856846	0.0077
668	S13_14429992	0.38055	1	0.848744	0.00885
669	S13_14516310	0.28883	1	0.842084	0.01292
670	S13_14588548	0.28883	1	0.842084	0.01292
671	S13_14861351	0.41358	1	0.856846	0.0077
672	S13_14861393	0.38055	1	0.848744	0.00885
673	S13_15082974	0.41358	1	0.856846	0.0077
674	S13_15188452	0.44754	1	0.8606	0.00665
675	S13_15690706	0.69544	1	0.941076	0.00177
676	S13_15994917	0.60602	1	0.909924	0.00307
677	S13_15994941	0.60602	1	0.909924	0.00307
678	S13_16112202	0.97724	1	0.98061	9.4103e-06
679	S13_16256822	0.88209	1	0.961662	0.00025429
680	S13_16710819	0.74046	1	0.941972	0.00127
681	S13_16718440	0.74046	1	0.941972	0.00127
682	S13_16775541	0.69544	1	0.941076	0.00177
683	S13_18220637	0.69544	1	0.941076	0.00177
684	S13_18220645	0.69544	1	0.941076	0.00177
685	S13_18300235	0.56552	1	0.907824	0.00381
686	S13_18300248	0.56552	1	0.907824	0.00381
687	S13_18431139	0.56552	1	0.907824	0.00381
688	S13_18442848	0.60602	1	0.909924	0.00307
689	S13_18443294	0.69544	1	0.941076	0.00177
690	S13_18443346	0.44754	1	0.8606	0.00665
691	S13_18511935	0.60602	1	0.909924	0.00307
692	S13_18918295	0.60602	1	0.909924	0.00307
693	S13_20339279	0.73228	1	0.941972	0.00135
694	S13_20339283	0.64667	1	0.925981	0.00243
695	S13_20371320	0.92353	1	0.962977	0.0001065
696	S13_20625951	0.78136	1	0.950164	0.00089016
697	S13_21357991	0.88209	1	0.961662	0.00025429
698	S13_21405949	0.88209	1	0.961662	0.00025429
699	S13_21442333	0.93091	1	0.962977	8.6893e-05
700	S13_21803957	0.88209	1	0.961662	0.00025429
701	S13_22230267	0.73228	1	0.941972	0.00135
702	S13_22315560	0.92353	1	0.962977	0.0001065
703	S13_22315566	0.92353	1	0.962977	0.0001065
704	S13_22315572	0.87318	1	0.961662	0.00029451
705	S13_22435551	0.87318	1	0.961662	0.00029451
706	S13_22492627	0.92353	1	0.962977	0.0001065
707	S13_22834526	0.60602	1	0.909924	0.00307
708	S13_22848974	0.74046	1	0.941972	0.00127
709	S13_23201755	0.31594	1	0.842084	0.01156
710	S13_23201788	0.31594	1	0.842084	0.01156
711	S13_23201789	0.31594	1	0.842084	0.01156
712	S13_23343302	0.48736	1	0.88619	0.00556
713	S13_24224731	0.37274	1	0.848744	0.00914
714	S13_24224732	0.37274	1	0.848744	0.00914
715	S13_24224737	0.37274	1	0.848744	0.00914
716	S13_24731459	0.44955	1	0.8606	0.00659
717	S13_24745499	0.48736	1	0.88619	0.00556
718	S13_24837179	0.526	1	0.902886	0.00464
719	S13_24846245	0.44955	1	0.8606	0.00659
720	S13_25039038	0.48736	1	0.88619	0.00556
721	S13_25156663	0.60784	1	0.909924	0.00304
722	S13_25221265	0.60784	1	0.909924	0.00304
723	S13_25785810	0.97335	1	0.98061	1.29e-05
724	S13_25785882	0.97335	1	0.98061	1.29e-05
725	S13_25821186	0.92812	1	0.962977	9.4078e-05
726	S13_25953604	0.83029	1	0.961662	0.00053094
727	S13_26268955	0.48736	1	0.88619	0.00556
728	S13_26277398	0.48736	1	0.88619	0.00556
729	S13_26460950	0.38055	1	0.848744	0.00885
730	S13_26510801	0.22846	1	0.842084	0.01663
731	S13_26510844	0.37625	1	0.848744	0.00901
732	S13_26577686	0.526	1	0.902886	0.00464
733	S13_26605724	0.526	1	0.902886	0.00464
734	S13_26762651	0.19205	1	0.842084	0.01948
735	S13_26762654	0.19205	1	0.842084	0.01948
736	S14_326234	0.31709	1	0.842084	0.0115
737	S14_355324	0.21252	1	0.842084	0.01781
738	S14_668773	0.31709	1	0.842084	0.0115
739	S14_734750	0.31709	1	0.842084	0.0115
740	S14_734789	0.31709	1	0.842084	0.0115
741	S14_763789	0.31709	1	0.842084	0.0115
742	S14_763828	0.21252	1	0.842084	0.01781
743	S14_768842	0.21252	1	0.842084	0.01781
744	S14_931896	0.31709	1	0.842084	0.0115
745	S14_997880	0.31709	1	0.842084	0.0115
746	S14_1022773	0.21252	1	0.842084	0.01781
747	S14_1026649	0.83029	1	0.961662	0.00053094
748	S14_1026650	0.83029	1	0.961662	0.00053094
749	S14_1026656	0.83029	1	0.961662	0.00053094
750	S14_1027821	0.44955	1	0.8606	0.00659
751	S14_1050765	0.31709	1	0.842084	0.0115
752	S14_1093935	0.31709	1	0.842084	0.0115
753	S14_1124512	0.21252	1	0.842084	0.01781
754	S14_1163769	0.21252	1	0.842084	0.01781
755	S14_1176131	0.41252	1	0.856846	0.00773
756	S14_1214721	0.31709	1	0.842084	0.0115
757	S14_1214734	0.31709	1	0.842084	0.0115
758	S14_1214761	0.44955	1	0.8606	0.00659
759	S14_1276515	0.41252	1	0.856846	0.00773
760	S14_1537569	0.31709	1	0.842084	0.0115
761	S14_1537580	0.60784	1	0.909924	0.00304
762	S14_1705189	0.26255	1	0.842084	0.01441
763	S14_1714556	0.26255	1	0.842084	0.01441
764	S14_1779800	0.26255	1	0.842084	0.01441
765	S14_1939046	0.17218	1	0.842084	0.02132
766	S14_2021249	0.26255	1	0.842084	0.01441
767	S14_2498823	0.26255	1	0.842084	0.01441
768	S14_2498825	0.26255	1	0.842084	0.01441
769	S14_3063377	0.17218	1	0.842084	0.02132
770	S14_3076092	0.26255	1	0.842084	0.01441
771	S14_3123562	0.38055	1	0.848744	0.00885
772	S14_3216837	0.38055	1	0.848744	0.00885
773	S14_3322054	0.38055	1	0.848744	0.00885
774	S14_3322056	0.526	1	0.902886	0.00464
775	S14_3891927	0.21265	1	0.842084	0.0178
776	S14_3891928	0.21265	1	0.842084	0.0178
777	S14_3969078	0.38055	1	0.848744	0.00885
778	S14_4075831	0.39954	1	0.856846	0.00817
779	S14_4075832	0.39954	1	0.856846	0.00817
780	S14_4075833	0.39954	1	0.856846	0.00817
781	S14_4075835	0.39954	1	0.856846	0.00817
782	S14_4075841	0.28883	1	0.842084	0.01292
783	S14_4075887	0.39954	1	0.856846	0.00817
784	S14_4205434	0.78646	1	0.950164	0.00084809
785	S14_4205449	0.78646	1	0.950164	0.00084809
786	S14_4291458	0.41358	1	0.856846	0.0077
787	S14_4331050	0.28883	1	0.842084	0.01292
788	S14_4789446	0.38055	1	0.848744	0.00885
789	S14_4808495	0.38055	1	0.848744	0.00885
790	S14_4830128	0.526	1	0.902886	0.00464
791	S14_5737537	0.38055	1	0.848744	0.00885
792	S14_5737545	0.38055	1	0.848744	0.00885
793	S14_5737587	0.38055	1	0.848744	0.00885
794	S14_5745959	0.26255	1	0.842084	0.01441
795	S14_5841788	0.26255	1	0.842084	0.01441
796	S14_5971322	0.34839	1	0.842084	0.01011
797	S14_6003844	0.34839	1	0.842084	0.01011
798	S14_6071262	0.56552	1	0.907824	0.00381
799	S14_6071667	0.69544	1	0.941076	0.00177
800	S14_6071670	0.26255	1	0.842084	0.01441
801	S14_6071673	0.69544	1	0.941076	0.00177
802	S14_6071813	0.26255	1	0.842084	0.01441
803	S14_6071832	0.26255	1	0.842084	0.01441
804	S14_6079887	0.26255	1	0.842084	0.01441
805	S14_6582452	0.34839	1	0.842084	0.01011
806	S14_7408739	0.526	1	0.902886	0.00464
807	S14_7588560	0.48736	1	0.88619	0.00556
808	S14_7623107	0.834	1	0.961662	0.00050761
809	S14_7684422	0.65127	1	0.925981	0.00236
810	S14_7744619	0.65127	1	0.925981	0.00236
811	S14_7791885	0.38055	1	0.848744	0.00885
812	S14_7829640	0.65127	1	0.925981	0.00236
813	S14_7831866	0.65127	1	0.925981	0.00236
814	S14_7861473	0.48736	1	0.88619	0.00556
815	S14_7925041	0.834	1	0.961662	0.00050761
816	S14_8102331	0.73954	1	0.941972	0.00128
817	S14_8305770	0.60784	1	0.909924	0.00304
818	S14_8384036	0.78653	1	0.950164	0.00084756
819	S14_8532805	0.65127	1	0.925981	0.00236
820	S14_8660641	0.60784	1	0.909924	0.00304
821	S14_8660642	0.60784	1	0.909924	0.00304
822	S14_8660742	0.60784	1	0.909924	0.00304
823	S14_8735608	0.78653	1	0.950164	0.00084756
824	S14_8859046	0.78653	1	0.950164	0.00084756
825	S14_9037195	0.78653	1	0.950164	0.00084756
826	S14_10214302	0.97724	1	0.98061	9.4103e-06
827	S14_10214367	0.78653	1	0.950164	0.00084756
828	S14_10294458	0.92812	1	0.962977	9.4078e-05
829	S14_11862187	0.48736	1	0.88619	0.00556
830	S14_11862305	0.48736	1	0.88619	0.00556
831	S14_12833886	0.60784	1	0.909924	0.00304
832	S14_13580419	0.17218	1	0.842084	0.02132
833	S14_14464249	0.23711	1	0.842084	0.01603
834	S14_14464250	0.15308	1	0.842084	0.02332
835	S14_14465136	0.17218	1	0.842084	0.02132
836	S14_14835034	0.15308	1	0.842084	0.02332
837	S14_14835070	0.15308	1	0.842084	0.02332
838	S14_15688484	0.15308	1	0.842084	0.02332
839	S14_16031847	0.15308	1	0.842084	0.02332
840	S14_16084637	0.23711	1	0.842084	0.01603
841	S14_16487530	0.15308	1	0.842084	0.02332
842	S14_16489463	0.23711	1	0.842084	0.01603
843	S14_16508214	0.23711	1	0.842084	0.01603
844	S14_16508302	0.23711	1	0.842084	0.01603
845	S14_16508303	0.15308	1	0.842084	0.02332
846	S14_17377840	0.34839	1	0.842084	0.01011
847	S14_17377891	0.34839	1	0.842084	0.01011
848	S14_17380498	0.23711	1	0.842084	0.01603
849	S14_17380525	0.23711	1	0.842084	0.01603
850	S14_18093611	0.15308	1	0.842084	0.02332
851	S14_18320109	0.13479	1	0.842084	0.02552
852	S14_18502417	0.15308	1	0.842084	0.02332
853	S14_18907060	0.15308	1	0.842084	0.02332
854	S14_19512861	0.09337	1	0.811664	0.03202
855	S14_19528177	0.15308	1	0.842084	0.02332
856	S14_20080070	0.09337	1	0.811664	0.03202
857	S14_20080117	0.05357	1	0.589865	0.04216
858	S14_20730413	0.09337	1	0.811664	0.03202
859	S14_20890367	0.09337	1	0.811664	0.03202
860	S14_21030589	0.09337	1	0.811664	0.03202
861	S14_21228309	0.05357	1	0.589865	0.04216
862	S14_21439069	0.05357	1	0.589865	0.04216
863	S14_21475132	0.05357	1	0.589865	0.04216
864	S14_21640917	0.06266	1	0.651357	0.03927
865	S14_21801902	0.0451	1	0.523759	0.04535
866	S14_21836065	0.0451	1	0.523759	0.04535
867	S14_21836186	0.06848	1	0.670091	0.03764
868	S14_21868779	0.08054	1	0.757739	0.03469
869	S14_21886068	0.0451	1	0.523759	0.04535
870	S14_21887708	0.0451	1	0.523759	0.04535
871	S14_21945193	0.0451	1	0.523759	0.04535
872	S14_22269122	0.02353	1	0.408442	0.05757
873	S14_22491418	0.01435	1	0.313695	0.06695
874	S14_22529156	0.01435	1	0.313695	0.06695
875	S14_22533027	0.23395	1	0.842084	0.01624
876	S14_22533054	0.23395	1	0.842084	0.01624
877	S14_22533061	0.23395	1	0.842084	0.01624
878	S14_22560870	0.02353	1	0.408442	0.05757
879	S14_22579219	0.0373	1	0.494738	0.0489
880	S14_22579356	0.0373	1	0.494738	0.0489
881	S14_22579377	0.0373	1	0.494738	0.0489
882	S14_22582455	0.0373	1	0.494738	0.0489
883	S14_22615945	0.0373	1	0.494738	0.0489
884	S14_22639682	0.02875	1	0.445176	0.05379
885	S14_22696881	0.01771	1	0.370593	0.06295
886	S14_22847778	0.01435	1	0.313695	0.06695
887	S14_22847873	0.01435	1	0.313695	0.06695
888	S14_22847898	0.01771	1	0.370593	0.06295
889	S14_22893114	0.01435	1	0.313695	0.06695
890	S14_23043460	0.02353	1	0.408442	0.05757
891	S14_23632450	0.01435	1	0.313695	0.06695
892	S14_23909243	0.01435	1	0.313695	0.06695
893	S14_23969427	0.01771	1	0.370593	0.06295
894	S14_23969496	0.01435	1	0.313695	0.06695
895	S14_24101486	0.02141	1	0.381149	0.05935
896	S14_24101742	0.03447	1	0.494738	0.05038
897	S14_24128709	0.02875	1	0.445176	0.05379
898	S14_24128726	0.02141	1	0.381149	0.05935
899	S14_24128742	0.02141	1	0.381149	0.05935
900	S14_24265032	0.02141	1	0.381149	0.05935
901	S14_24265047	0.02141	1	0.381149	0.05935
902	S14_24281239	0.02141	1	0.381149	0.05935
903	S14_24281246	0.02141	1	0.381149	0.05935
904	S14_24295158	0.03447	1	0.494738	0.05038
905	S14_24480022	0.01771	1	0.370593	0.06295
906	S14_24497948	0.02875	1	0.445176	0.05379
907	S14_24499464	0.01052	1	0.250208	0.07287
908	S14_24500489	0.03447	1	0.494738	0.05038
909	S14_24543599	0.03447	1	0.494738	0.05038
910	S14_24613205	0.02875	1	0.445176	0.05379
911	S14_24753252	0.02875	1	0.445176	0.05379
912	S14_24792587	0.02141	1	0.381149	0.05935
913	S14_24792599	0.02141	1	0.381149	0.05935
914	S14_24825684	0.02875	1	0.445176	0.05379
915	S14_24825688	0.03447	1	0.494738	0.05038
916	S14_24956443	0.02875	1	0.445176	0.05379
917	S14_24987023	0.03447	1	0.494738	0.05038
918	S14_24987076	0.02875	1	0.445176	0.05379
919	S14_25002427	0.02141	1	0.381149	0.05935
920	S14_25059798	0.03447	1	0.494738	0.05038
921	S14_25059869	0.02141	1	0.381149	0.05935
922	S14_25189106	0.03447	1	0.494738	0.05038
923	S14_25189157	0.02875	1	0.445176	0.05379
924	S14_25326131	0.02875	1	0.445176	0.05379
925	S14_25355123	0.02875	1	0.445176	0.05379
926	S14_25628210	0.01052	1	0.250208	0.07287
927	S14_25786298	0.02141	1	0.381149	0.05935
928	S14_25970454	0.02141	1	0.381149	0.05935
929	S14_26026516	0.02141	1	0.381149	0.05935
930	S14_26072007	0.02141	1	0.381149	0.05935
931	S14_26231269	0.00329	1	0.112427	0.09507
932	S14_26239504	0.006	1	0.174882	0.08357
933	S14_26341993	0.006	1	0.174882	0.08357
934	S14_26412940	0.006	1	0.174882	0.08357
935	S14_26412962	0.006	1	0.174882	0.08357
936	S14_26419941	0.006	1	0.174882	0.08357
937	S14_26490950	0.006	1	0.174882	0.08357
938	S14_26753250	0.00329	1	0.112427	0.09507
939	S14_26753252	0.00329	1	0.112427	0.09507
940	S14_26842418	0.00135	1	0.0704132	0.11192
941	S14_26876866	0.00135	1	0.0704132	0.11192
942	S14_26916844	0.00135	1	0.0704132	0.11192
943	S14_26927480	0.000854	1	0.0634736	0.12063
944	S14_26954509	0.00135	1	0.0704132	0.11192
945	S14_26955131	0.00135	1	0.0704132	0.11192
946	S14_27073009	0.00172	1	0.0798994	0.10741
947	S14_27170394	0.000854	1	0.0634736	0.12063
948	S14_27254103	0.000854	1	0.0634736	0.12063
949	S14_27254120	0.000854	1	0.0634736	0.12063
950	S14_27258874	0.00135	1	0.0704132	0.11192
951	S14_27345709	0.00135	1	0.0704132	0.11192
952	S14_27369097	0.00135	1	0.0704132	0.11192
953	S14_27436282	0.000854	1	0.0634736	0.12063
954	S14_27436290	0.000854	1	0.0634736	0.12063
955	S14_27456792	0.00135	1	0.0704132	0.11192
956	S14_27456851	0.000854	1	0.0634736	0.12063
957	S14_27555711	0.00135	1	0.0704132	0.11192
958	S14_27830681	0.00135	1	0.0704132	0.11192
959	S14_27846263	0.00135	1	0.0704132	0.11192
960	S14_27877579	0.00329	1	0.112427	0.09507
961	S14_27931716	0.00329	1	0.112427	0.09507
962	S14_27974247	0.00329	1	0.112427	0.09507
963	S14_28112027	0.00329	1	0.112427	0.09507
964	S14_28292032	0.00329	1	0.112427	0.09507
965	S14_28359234	0.00329	1	0.112427	0.09507
966	S14_28359245	0.00212	1	0.094071	0.10342
967	S14_28398163	0.00404	1	0.134954	0.09112
968	S14_28477889	0.00329	1	0.112427	0.09507
969	S14_28516314	0.00212	1	0.094071	0.10342
970	S14_28516381	0.00329	1	0.112427	0.09507
971	S14_28560907	0.00212	1	0.094071	0.10342
972	S14_28604097	0.006	1	0.174882	0.08357
973	S14_28688140	0.006	1	0.174882	0.08357
974	S14_28949157	0.00404	1	0.134954	0.09112
975	S14_28954886	0.006	1	0.174882	0.08357
976	S14_28954913	0.00735	1	0.196861	0.0797
977	S14_28954927	0.006	1	0.174882	0.08357
978	S14_28954955	0.006	1	0.174882	0.08357
979	S14_29213917	0.00255	1	0.111488	0.0999
980	S14_29303784	0.00486	1	0.158778	0.08759
981	S14_29306972	0.00882	1	0.226051	0.07622
982	S14_29346137	0.00735	1	0.196861	0.0797
983	S14_29542885	0.00735	1	0.196861	0.0797
984	S14_29638574	0.00735	1	0.196861	0.0797
985	S14_29641722	0.01038	1	0.250208	0.07312
986	S14_29658564	0.01281	1	0.297532	0.06912
987	S14_29706953	0.01795	1	0.370593	0.0627
988	S14_29762627	0.01038	1	0.250208	0.07312
989	S14_29762631	0.01038	1	0.250208	0.07312
990	S14_29762666	0.01038	1	0.250208	0.07312
991	S14_29780700	0.00735	1	0.196861	0.0797
992	S14_29780856	0.00735	1	0.196861	0.0797
993	S14_29780894	0.01795	1	0.370593	0.0627
994	S14_29790694	0.01038	1	0.250208	0.07312
995	S14_29790705	0.01038	1	0.250208	0.07312
996	S14_29905549	0.00735	1	0.196861	0.0797
997	S14_29939842	0.00735	1	0.196861	0.0797
998	S14_29971974	0.00735	1	0.196861	0.0797
999	S14_29972001	0.01795	1	0.370593	0.0627
1000	S14_30031298	0.01052	1	0.250208	0.07287
1001	S14_30236016	0.02074	1	0.381149	0.05996
1002	S15_400266	0.26255	1	0.842084	0.01441
1003	S15_1166576	0.34839	1	0.842084	0.01011
1004	S15_1166595	0.28883	1	0.842084	0.01292
1005	S15_1308525	0.26255	1	0.842084	0.01441
1006	S15_1308542	0.26255	1	0.842084	0.01441
1007	S15_1931157	0.60784	1	0.909924	0.00304
1008	S15_2010288	0.60784	1	0.909924	0.00304
1009	S15_2314658	0.78653	1	0.950164	0.00084756
1010	S15_2314713	0.78653	1	0.950164	0.00084756
1011	S15_2314749	0.92353	1	0.962977	0.0001065
1012	S15_2314766	0.92353	1	0.962977	0.0001065
1013	S15_2433905	0.834	1	0.961662	0.00050761
1014	S15_2655095	0.92812	1	0.962977	9.4078e-05
1015	S15_2655106	0.92812	1	0.962977	9.4078e-05
1016	S15_2655121	0.78653	1	0.950164	0.00084756
1017	S15_2665770	0.834	1	0.961662	0.00050761
1018	S15_2939484	0.65127	1	0.925981	0.00236
1019	S15_3070093	0.87917	1	0.961662	0.00026713
1020	S15_3214714	0.97724	1	0.98061	9.4103e-06
1021	S15_3214743	0.97724	1	0.98061	9.4103e-06
1022	S15_3214748	0.97724	1	0.98061	9.4103e-06
1023	S15_3249960	0.97724	1	0.98061	9.4103e-06
1024	S15_3249996	0.97724	1	0.98061	9.4103e-06
1025	S15_5592295	0.69295	1	0.941076	0.0018
1026	S15_5592302	0.78136	1	0.950164	0.00089016
1027	S15_5844502	0.69295	1	0.941076	0.0018
1028	S15_5844503	0.69295	1	0.941076	0.0018
1029	S15_5901183	0.73228	1	0.941972	0.00135
1030	S15_5901184	0.73228	1	0.941972	0.00135
1031	S15_6359962	0.526	1	0.902886	0.00464
1032	S15_6360203	0.56552	1	0.907824	0.00381
1033	S15_6987357	0.83029	1	0.961662	0.00053094
1034	S15_6987471	0.83029	1	0.961662	0.00053094
1035	S15_6987472	0.83029	1	0.961662	0.00053094
1036	S15_7837968	0.83029	1	0.961662	0.00053094
1037	S15_9826756	0.64667	1	0.925981	0.00243
1038	S15_9827164	0.78136	1	0.950164	0.00089016
1039	S15_10039144	0.64667	1	0.925981	0.00243
1040	S15_10070725	0.64667	1	0.925981	0.00243
1041	S15_10070731	0.64667	1	0.925981	0.00243
1042	S15_10070750	0.64667	1	0.925981	0.00243
1043	S15_10070756	0.64667	1	0.925981	0.00243
1044	S15_10084379	0.78136	1	0.950164	0.00089016
1045	S15_10084380	0.78136	1	0.950164	0.00089016
1046	S15_10265547	0.78136	1	0.950164	0.00089016
1047	S15_10293298	0.97335	1	0.98061	1.29e-05
1048	S15_10756044	0.87318	1	0.961662	0.00029451
1049	S15_10989238	0.87318	1	0.961662	0.00029451
1050	S15_11136568	0.87318	1	0.961662	0.00029451
1051	S15_11136601	0.87318	1	0.961662	0.00029451
1052	S15_11181558	0.73228	1	0.941972	0.00135
1053	S15_11563389	0.44013	1	0.8606	0.00687
1054	S15_11583359	0.44013	1	0.8606	0.00687
1055	S15_11595130	0.44013	1	0.8606	0.00687
1056	S15_12101268	0.68298	1	0.941076	0.00193
1057	S15_12383970	0.25709	1	0.842084	0.01474
1058	S15_12390393	0.55474	1	0.907824	0.00403
1059	S15_12566636	0.73228	1	0.941972	0.00135
1060	S15_13144458	0.87318	1	0.961662	0.00029451
1061	S15_13167043	0.87318	1	0.961662	0.00029451
1062	S15_13167063	0.87318	1	0.961662	0.00029451
1063	S15_13178849	0.87318	1	0.961662	0.00029451
1064	S15_13345203	0.44955	1	0.8606	0.00659
1065	S15_13472392	0.73228	1	0.941972	0.00135
1066	S15_13472399	0.73228	1	0.941972	0.00135
1067	S15_13711240	0.52288	1	0.902886	0.00471
1068	S15_13743384	0.52288	1	0.902886	0.00471
1069	S15_13743409	0.52288	1	0.902886	0.00471
1070	S15_13782194	0.92353	1	0.962977	0.0001065
1071	S15_13799299	0.52288	1	0.902886	0.00471
1072	S15_13805537	0.92353	1	0.962977	0.0001065
1073	S15_14517334	0.64667	1	0.925981	0.00243
1074	S15_14517361	0.78136	1	0.950164	0.00089016
1075	S15_14533819	0.52288	1	0.902886	0.00471
1076	S15_14534055	0.52288	1	0.902886	0.00471
1077	S15_14534113	0.92353	1	0.962977	0.0001065
1078	S15_14556055	0.93091	1	0.962977	8.6893e-05
1079	S15_14808890	0.18882	1	0.842084	0.01976
1080	S15_14896983	0.18882	1	0.842084	0.01976
1081	S15_14897008	0.30601	1	0.842084	0.01204
1082	S15_14900718	0.30601	1	0.842084	0.01204
1083	S15_14994561	0.22846	1	0.842084	0.01663
1084	S15_15000484	0.13479	1	0.842084	0.02552
1085	S15_15021345	0.30601	1	0.842084	0.01204
1086	S15_15079238	0.22846	1	0.842084	0.01663
1087	S15_15178892	0.18882	1	0.842084	0.01976
1088	S15_15301813	0.18882	1	0.842084	0.01976
1089	S15_15482243	0.34074	1	0.842084	0.01044
1090	S15_15569081	0.28665	1	0.842084	0.01304
1091	S15_15690878	0.18882	1	0.842084	0.01976
1092	S15_15690906	0.28665	1	0.842084	0.01304
1093	S15_15836419	0.34074	1	0.842084	0.01044
1094	S15_15938964	0.34074	1	0.842084	0.01044
1095	S15_16028955	0.44013	1	0.8606	0.00687
1096	S15_16029020	0.34074	1	0.842084	0.01044
1097	S15_16029282	0.37625	1	0.848744	0.00901
1098	S15_16040752	0.37625	1	0.848744	0.00901
1099	S15_16211559	0.21252	1	0.842084	0.01781
1100	S15_16454626	0.25709	1	0.842084	0.01474
1101	S15_16565487	0.18882	1	0.842084	0.01976
1102	S15_16591358	0.1443	1	0.842084	0.02434
1103	S15_16591517	0.20081	1	0.842084	0.01874
1104	S15_16592366	0.1443	1	0.842084	0.02434
1105	S15_16774871	0.13479	1	0.842084	0.02552
1106	S15_16814826	0.11736	1	0.842084	0.02795
1107	S15_16814834	0.11736	1	0.842084	0.02795
1108	S15_16814877	0.08537	1	0.793141	0.03364
1109	S15_16814899	0.08537	1	0.793141	0.03364
1110	S15_16879710	0.11736	1	0.842084	0.02795
1111	S15_16879743	0.11736	1	0.842084	0.02795
1112	S15_16996137	0.11736	1	0.842084	0.02795
1113	S15_16996154	0.08537	1	0.793141	0.03364
1114	S15_17080757	0.16606	1	0.842084	0.02193
1115	S15_17207619	0.20081	1	0.842084	0.01874
1116	S15_17207622	0.20081	1	0.842084	0.01874
1117	S15_17207634	0.20081	1	0.842084	0.01874
1118	S15_17207697	0.20081	1	0.842084	0.01874
1119	S15_17207748	0.16606	1	0.842084	0.02193
1120	S15_17368617	0.18882	1	0.842084	0.01976
1121	S15_18285492	0.39954	1	0.856846	0.00817
1122	S15_18323077	0.39954	1	0.856846	0.00817
1123	S15_18461651	0.48125	1	0.88619	0.00572
1124	S15_18461666	0.48125	1	0.88619	0.00572
1125	S15_18496335	0.37625	1	0.848744	0.00901
1126	S15_18504078	0.39954	1	0.856846	0.00817
1127	S15_18517433	0.25709	1	0.842084	0.01474
1128	S15_18562081	0.83029	1	0.961662	0.00053094
1129	S15_18595758	0.37625	1	0.848744	0.00901
1130	S15_18596722	0.34074	1	0.842084	0.01044
1131	S15_18667082	0.37625	1	0.848744	0.00901
1132	S15_18734454	0.39954	1	0.856846	0.00817
1133	S15_18919723	0.28665	1	0.842084	0.01304
1134	S15_19053474	0.11736	1	0.842084	0.02795
1135	S15_19264412	0.20081	1	0.842084	0.01874
1136	S15_19559987	0.1443	1	0.842084	0.02434
1137	S15_19559993	0.1443	1	0.842084	0.02434
1138	S15_19591520	0.20081	1	0.842084	0.01874
1139	S15_19731595	0.20081	1	0.842084	0.01874
1140	S15_19981973	0.18882	1	0.842084	0.01976
1141	S15_19981976	0.18882	1	0.842084	0.01976
1142	S15_20161708	0.39954	1	0.856846	0.00817
1143	S16_100120	0.34839	1	0.842084	0.01011
1144	S16_157698	0.41358	1	0.856846	0.0077
1145	S16_837332	0.23711	1	0.842084	0.01603
1146	S16_852106	0.38055	1	0.848744	0.00885
1147	S16_970848	0.48736	1	0.88619	0.00556
1148	S16_1033449	0.31709	1	0.842084	0.0115
1149	S16_1181298	0.65127	1	0.925981	0.00236
1150	S16_1191190	0.44955	1	0.8606	0.00659
1151	S16_1333902	0.78653	1	0.950164	0.00084756
1152	S16_2385668	0.52288	1	0.902886	0.00471
1153	S16_2628678	0.52288	1	0.902886	0.00471
1154	S16_2669259	0.60784	1	0.909924	0.00304
1155	S16_2704859	0.78653	1	0.950164	0.00084756
1156	S16_2750817	0.56506	1	0.907824	0.00382
1157	S16_2800119	0.78653	1	0.950164	0.00084756
1158	S16_2995928	0.69295	1	0.941076	0.0018
1159	S16_2995945	0.69295	1	0.941076	0.0018
1160	S16_2995951	0.78653	1	0.950164	0.00084756
1161	S16_2996929	0.56506	1	0.907824	0.00382
1162	S16_3057807	0.65127	1	0.925981	0.00236
1163	S16_3066622	0.78653	1	0.950164	0.00084756
1164	S16_5077051	0.88209	1	0.961662	0.00025429
1165	S16_5448689	0.92812	1	0.962977	9.4078e-05
1166	S16_6227925	0.65127	1	0.925981	0.00236
1167	S16_7438327	0.78653	1	0.950164	0.00084756
1168	S16_7729900	0.60784	1	0.909924	0.00304
1169	S16_7826219	0.60784	1	0.909924	0.00304
1170	S16_7826243	0.60784	1	0.909924	0.00304
1171	S16_8311329	0.78653	1	0.950164	0.00084756
1172	S16_8826338	0.60784	1	0.909924	0.00304
1173	S16_8826435	0.60784	1	0.909924	0.00304
1174	S16_9312980	0.97724	1	0.98061	9.4103e-06
1175	S16_9312993	0.97724	1	0.98061	9.4103e-06
1176	S16_9694440	0.60784	1	0.909924	0.00304
1177	S16_9694478	0.834	1	0.961662	0.00050761
1178	S16_10319335	0.60784	1	0.909924	0.00304
1179	S16_11014610	0.60784	1	0.909924	0.00304
1180	S16_12455712	0.834	1	0.961662	0.00050761
1181	S16_12729149	0.44955	1	0.8606	0.00659
1182	S16_12759272	0.44955	1	0.8606	0.00659
1183	S16_12935795	0.44955	1	0.8606	0.00659
1184	S16_13421777	0.78653	1	0.950164	0.00084756
1185	S16_14837167	0.78653	1	0.950164	0.00084756
1186	S16_14914360	0.83029	1	0.961662	0.00053094
1187	S16_14963658	0.834	1	0.961662	0.00050761
1188	S16_14979412	0.78653	1	0.950164	0.00084756
1189	S16_14979423	0.78653	1	0.950164	0.00084756
1190	S16_15782101	0.97335	1	0.98061	1.29e-05
1191	S16_15882000	0.834	1	0.961662	0.00050761
1192	S16_15931125	0.834	1	0.961662	0.00050761
1193	S16_15931140	0.834	1	0.961662	0.00050761
1194	S16_16131543	0.834	1	0.961662	0.00050761
1195	S16_16143069	0.92353	1	0.962977	0.0001065
1196	S16_16334814	0.69295	1	0.941076	0.0018
1197	S16_16506014	0.69295	1	0.941076	0.0018
1198	S16_16793298	0.56506	1	0.907824	0.00382
1199	S16_17120647	0.69295	1	0.941076	0.0018
1200	S16_17160505	0.69295	1	0.941076	0.0018
1201	S16_17161679	0.48125	1	0.88619	0.00572
1202	S16_17223298	0.69295	1	0.941076	0.0018
1203	S16_17325475	0.56506	1	0.907824	0.00382
1204	S16_17624288	0.97335	1	0.98061	1.29e-05
1205	S16_18331123	0.83029	1	0.961662	0.00053094
1206	S16_18331241	0.83029	1	0.961662	0.00053094
1207	S16_18789945	0.97335	1	0.98061	1.29e-05
1208	S16_18893271	0.87917	1	0.961662	0.00026713
1209	S16_19079992	0.87917	1	0.961662	0.00026713
1210	S16_19094398	0.87917	1	0.961662	0.00026713
1211	S16_19163232	0.97335	1	0.98061	1.29e-05
1212	S16_19196639	0.87917	1	0.961662	0.00026713
1213	S16_19204645	0.87917	1	0.961662	0.00026713
1214	S16_19204647	0.87917	1	0.961662	0.00026713
1215	S16_19204653	0.87917	1	0.961662	0.00026713
1216	S16_19204677	0.87917	1	0.961662	0.00026713
1217	S16_19219395	0.87917	1	0.961662	0.00026713
1218	S16_19296527	0.87917	1	0.961662	0.00026713
1219	S16_19384718	0.83029	1	0.961662	0.00053094
1220	S16_19425343	0.83029	1	0.961662	0.00053094
1221	S16_19425376	0.87917	1	0.961662	0.00026713
1222	S16_19434228	0.97335	1	0.98061	1.29e-05
1223	S16_19459919	0.87917	1	0.961662	0.00026713
1224	S16_19531275	0.83029	1	0.961662	0.00053094
1225	S16_19531293	0.83029	1	0.961662	0.00053094
1226	S16_19923400	0.834	1	0.961662	0.00050761
1227	S16_20009176	0.92812	1	0.962977	9.4078e-05
1228	S16_20124352	0.92812	1	0.962977	9.4078e-05
1229	S16_20759868	0.97335	1	0.98061	1.29e-05
1230	S16_20961867	0.44955	1	0.8606	0.00659
1231	S16_20963009	0.44955	1	0.8606	0.00659
1232	S16_21001442	0.60784	1	0.909924	0.00304
1233	S16_21001460	0.87917	1	0.961662	0.00026713
1234	S16_21030947	0.87917	1	0.961662	0.00026713
1235	S16_21110761	0.87917	1	0.961662	0.00026713
1236	S16_21196482	0.834	1	0.961662	0.00050761
1237	S16_22123932	0.65127	1	0.925981	0.00236
1238	S16_22123944	0.834	1	0.961662	0.00050761
1239	S16_22128871	0.69544	1	0.941076	0.00177
1240	S16_22196009	0.69295	1	0.941076	0.0018
1241	S16_22361257	0.97724	1	0.98061	9.4103e-06
1242	S16_22361291	0.97724	1	0.98061	9.4103e-06
1243	S16_22361353	0.69544	1	0.941076	0.00177
1244	S16_22371192	0.834	1	0.961662	0.00050761
1245	S16_22606897	0.69295	1	0.941076	0.0018
1246	S16_22797680	0.83029	1	0.961662	0.00053094
1247	S16_22799541	0.83029	1	0.961662	0.00053094
1248	S16_22815144	0.97335	1	0.98061	1.29e-05
1249	S16_22861390	0.97335	1	0.98061	1.29e-05
1250	S16_22866444	0.97335	1	0.98061	1.29e-05
1251	S16_22890524	0.97335	1	0.98061	1.29e-05
1252	S16_22895025	0.88209	1	0.961662	0.00025429
1253	S16_22920672	0.88209	1	0.961662	0.00025429
1254	S16_22920753	0.88209	1	0.961662	0.00025429
1255	S16_22939789	0.97335	1	0.98061	1.29e-05
1256	S16_22941362	0.97335	1	0.98061	1.29e-05
1257	S16_22950781	0.97335	1	0.98061	1.29e-05
1258	S16_22968747	0.74046	1	0.941972	0.00127
1259	S16_23075180	0.93091	1	0.962977	8.6893e-05
1260	S16_23075216	0.78136	1	0.950164	0.00089016
1261	S16_23075297	0.78136	1	0.950164	0.00089016
1262	S16_23082915	0.44754	1	0.8606	0.00665
1263	S16_23126970	0.93091	1	0.962977	8.6893e-05
1264	S16_23149949	0.78136	1	0.950164	0.00089016
1265	S16_23206434	0.78136	1	0.950164	0.00089016
1266	S16_23229770	0.92353	1	0.962977	0.0001065
1267	S16_23279579	0.92353	1	0.962977	0.0001065
1268	S16_23453738	0.69544	1	0.941076	0.00177
1269	S16_23495731	0.44754	1	0.8606	0.00665
1270	S16_23498095	0.56552	1	0.907824	0.00381
1271	S16_23498494	0.44754	1	0.8606	0.00665
1272	S16_23498519	0.56552	1	0.907824	0.00381
1273	S16_23498522	0.56552	1	0.907824	0.00381
1274	S16_23498523	0.56552	1	0.907824	0.00381
1275	S17_16150	0.83029	1	0.961662	0.00053094
1276	S17_16174	0.83029	1	0.961662	0.00053094
1277	S17_101572	0.05418	1	0.592195	0.04195
1278	S17_424829	0.12119	1	0.842084	0.02738
1279	S17_427922	0.12119	1	0.842084	0.02738
1280	S17_528747	0.12119	1	0.842084	0.02738
1281	S17_569324	0.12119	1	0.842084	0.02738
1282	S17_580012	0.12119	1	0.842084	0.02738
1283	S17_580494	0.12119	1	0.842084	0.02738
1284	S17_580505	0.12119	1	0.842084	0.02738
1285	S17_580518	0.12119	1	0.842084	0.02738
1286	S17_726603	0.12119	1	0.842084	0.02738
1287	S17_768677	0.05418	1	0.592195	0.04195
1288	S17_807340	0.19205	1	0.842084	0.01948
1289	S17_823415	0.09314	1	0.811664	0.03207
1290	S17_856227	0.19205	1	0.842084	0.01948
1291	S17_856249	0.19205	1	0.842084	0.01948
1292	S17_856258	0.09314	1	0.811664	0.03207
1293	S17_905584	0.19205	1	0.842084	0.01948
1294	S17_1012248	0.15151	1	0.842084	0.0235
1295	S17_1151044	0.15151	1	0.842084	0.0235
1296	S17_1205741	0.28883	1	0.842084	0.01292
1297	S17_1417109	0.28883	1	0.842084	0.01292
1298	S17_1438727	0.15151	1	0.842084	0.0235
1299	S17_1460110	0.23395	1	0.842084	0.01624
1300	S17_1485964	0.41358	1	0.856846	0.0077
1301	S17_2011061	0.23395	1	0.842084	0.01624
1302	S17_2104553	0.23395	1	0.842084	0.01624
1303	S17_2222040	0.41358	1	0.856846	0.0077
1304	S17_2222098	0.41358	1	0.856846	0.0077
1305	S17_2222203	0.44754	1	0.8606	0.00665
1306	S17_2635972	0.3439	1	0.842084	0.0103
1307	S17_2724871	0.60602	1	0.909924	0.00307
1308	S17_2724874	0.41358	1	0.856846	0.0077
1309	S17_2814527	0.56552	1	0.907824	0.00381
1310	S17_2816506	0.56552	1	0.907824	0.00381
1311	S17_2902004	0.41358	1	0.856846	0.0077
1312	S17_2939176	0.3439	1	0.842084	0.0103
1313	S17_2939203	0.41358	1	0.856846	0.0077
1314	S17_2953898	0.48248	1	0.88619	0.00569
1315	S17_2953910	0.48248	1	0.88619	0.00569
1316	S17_3131269	0.3439	1	0.842084	0.0103
1317	S17_3131295	0.3439	1	0.842084	0.0103
1318	S17_3203157	0.41358	1	0.856846	0.0077
1319	S17_3203265	0.41358	1	0.856846	0.0077
1320	S17_3204750	0.41358	1	0.856846	0.0077
1321	S17_3205260	0.41358	1	0.856846	0.0077
1322	S17_3231483	0.41358	1	0.856846	0.0077
1323	S17_3380766	0.526	1	0.902886	0.00464
1324	S17_3396338	0.526	1	0.902886	0.00464
1325	S17_3556884	0.3439	1	0.842084	0.0103
1326	S17_3556904	0.41358	1	0.856846	0.0077
1327	S17_3823005	0.78646	1	0.950164	0.00084809
1328	S17_4836121	0.78646	1	0.950164	0.00084809
1329	S17_4839283	0.78646	1	0.950164	0.00084809
1330	S17_4876327	0.60602	1	0.909924	0.00307
1331	S17_4957567	0.78646	1	0.950164	0.00084809
1332	S17_5075117	0.78646	1	0.950164	0.00084809
1333	S17_5075124	0.78646	1	0.950164	0.00084809
1334	S17_6831354	0.41358	1	0.856846	0.0077
1335	S17_6877966	0.41358	1	0.856846	0.0077
1336	S17_6878055	0.41358	1	0.856846	0.0077
1337	S17_6936490	0.56552	1	0.907824	0.00381
1338	S17_7022577	0.74046	1	0.941972	0.00127
1339	S17_7700361	0.88209	1	0.961662	0.00025429
1340	S17_7732845	0.92353	1	0.962977	0.0001065
1341	S17_7732906	0.88209	1	0.961662	0.00025429
1342	S17_8072057	0.88209	1	0.961662	0.00025429
1343	S17_8300875	0.74046	1	0.941972	0.00127
1344	S17_8326048	0.87318	1	0.961662	0.00029451
1345	S17_8326103	0.93091	1	0.962977	8.6893e-05
1346	S17_8691103	0.93091	1	0.962977	8.6893e-05
1347	S17_8729222	0.87318	1	0.961662	0.00029451
1348	S17_8951237	0.78646	1	0.950164	0.00084809
1349	S17_10642212	0.55474	1	0.907824	0.00403
1350	S17_10872519	0.92353	1	0.962977	0.0001065
1351	S17_11043739	0.30601	1	0.842084	0.01204
1352	S17_11043757	0.78136	1	0.950164	0.00089016
1353	S17_11143074	0.78136	1	0.950164	0.00089016
1354	S17_11146216	0.30601	1	0.842084	0.01204
1355	S17_11167014	0.78136	1	0.950164	0.00089016
1356	S17_11302795	0.83029	1	0.961662	0.00053094
1357	S17_11486099	0.34074	1	0.842084	0.01044
1358	S17_11740468	0.83029	1	0.961662	0.00053094
1359	S17_11750685	0.83029	1	0.961662	0.00053094
1360	S17_11750695	0.83029	1	0.961662	0.00053094
1361	S17_11750698	0.83029	1	0.961662	0.00053094
1362	S17_11754016	0.44013	1	0.8606	0.00687
1363	S17_11754017	0.83029	1	0.961662	0.00053094
1364	S17_11756485	0.44013	1	0.8606	0.00687
1365	S17_11756494	0.44013	1	0.8606	0.00687
1366	S17_11804146	0.83029	1	0.961662	0.00053094
1367	S17_11804182	0.83029	1	0.961662	0.00053094
1368	S17_11804262	0.48125	1	0.88619	0.00572
1369	S17_11962633	0.34074	1	0.842084	0.01044
1370	S17_12133741	0.48125	1	0.88619	0.00572
1371	S17_12344886	0.48125	1	0.88619	0.00572
1372	S17_12344940	0.83029	1	0.961662	0.00053094
1373	S17_13965869	0.73228	1	0.941972	0.00135
1374	S17_14145438	0.73228	1	0.941972	0.00135
1375	S17_14263444	0.73228	1	0.941972	0.00135
1376	S17_14311831	0.87318	1	0.961662	0.00029451
1377	S17_14322675	0.88209	1	0.961662	0.00025429
1378	S17_14322679	0.88209	1	0.961662	0.00025429
1379	S17_14326742	0.73228	1	0.941972	0.00135
1380	S17_14858260	0.60062	1	0.909924	0.00316
1381	S17_14892695	0.60062	1	0.909924	0.00316
1382	S17_14892698	0.97335	1	0.98061	1.29e-05
1383	S17_15538237	0.64667	1	0.925981	0.00243
1384	S17_15538301	0.64667	1	0.925981	0.00243
1385	S17_16059035	0.64667	1	0.925981	0.00243
1386	S17_16464194	0.83029	1	0.961662	0.00053094
1387	S17_16543790	0.60062	1	0.909924	0.00316
1388	S17_16544366	0.44013	1	0.8606	0.00687
1389	S17_16959946	0.83029	1	0.961662	0.00053094
1390	S17_16961242	0.83029	1	0.961662	0.00053094
1391	S17_17550254	0.60062	1	0.909924	0.00316
1392	S17_17940591	0.83029	1	0.961662	0.00053094
1393	S17_17943412	0.83029	1	0.961662	0.00053094
1394	S18_348515	0.78653	1	0.950164	0.00084756
1395	S18_395321	0.65127	1	0.925981	0.00236
1396	S18_395408	0.44955	1	0.8606	0.00659
1397	S18_549084	0.73954	1	0.941972	0.00128
1398	S18_579775	0.73954	1	0.941972	0.00128
1399	S18_732400	0.73954	1	0.941972	0.00128
1400	S18_892407	0.87917	1	0.961662	0.00026713
1401	S18_960600	0.87917	1	0.961662	0.00026713
1402	S18_1133280	0.87917	1	0.961662	0.00026713
1403	S18_1193765	0.69295	1	0.941076	0.0018
1404	S18_1199573	0.87917	1	0.961662	0.00026713
1405	S18_1236442	0.87917	1	0.961662	0.00026713
1406	S18_1261005	0.87917	1	0.961662	0.00026713
1407	S18_1261018	0.87917	1	0.961662	0.00026713
1408	S18_1323887	0.92812	1	0.962977	9.4078e-05
1409	S18_1330219	0.69295	1	0.941076	0.0018
1410	S18_1455263	0.92812	1	0.962977	9.4078e-05
1411	S18_1532335	0.69295	1	0.941076	0.0018
1412	S18_1532360	0.69295	1	0.941076	0.0018
1413	S18_1535627	0.69295	1	0.941076	0.0018
1414	S18_1609937	0.69295	1	0.941076	0.0018
1415	S18_1670474	0.83029	1	0.961662	0.00053094
1416	S18_1866291	0.69295	1	0.941076	0.0018
1417	S18_2138304	0.834	1	0.961662	0.00050761
1418	S18_2138384	0.834	1	0.961662	0.00050761
1419	S18_2150064	0.834	1	0.961662	0.00050761
1420	S18_2166103	0.834	1	0.961662	0.00050761
1421	S18_2284081	0.78653	1	0.950164	0.00084756
1422	S18_2336078	0.78653	1	0.950164	0.00084756
1423	S18_2438523	0.92812	1	0.962977	9.4078e-05
1424	S18_2438566	0.92812	1	0.962977	9.4078e-05
1425	S18_2665148	0.92812	1	0.962977	9.4078e-05
1426	S18_2673687	0.97724	1	0.98061	9.4103e-06
1427	S18_2724608	0.73954	1	0.941972	0.00128
1428	S18_2922136	0.92812	1	0.962977	9.4078e-05
1429	S18_2922149	0.92812	1	0.962977	9.4078e-05
1430	S18_3102044	0.92812	1	0.962977	9.4078e-05
1431	S18_3254970	0.87917	1	0.961662	0.00026713
1432	S18_3254984	0.87917	1	0.961662	0.00026713
1433	S18_3454717	0.60784	1	0.909924	0.00304
1434	S18_3519923	0.69295	1	0.941076	0.0018
1435	S18_3519930	0.73954	1	0.941972	0.00128
1436	S18_3552435	0.73954	1	0.941972	0.00128
1437	S18_3719131	0.56506	1	0.907824	0.00382
1438	S18_3719175	0.52288	1	0.902886	0.00471
1439	S18_3743759	0.56506	1	0.907824	0.00382
1440	S18_3749802	0.52288	1	0.902886	0.00471
1441	S18_3844775	0.44955	1	0.8606	0.00659
1442	S18_3862118	0.52288	1	0.902886	0.00471
1443	S18_3862147	0.52288	1	0.902886	0.00471
1444	S18_3862148	0.52288	1	0.902886	0.00471
1445	S18_3957771	0.56506	1	0.907824	0.00382
1446	S18_4038776	0.56506	1	0.907824	0.00382
1447	S18_4098993	0.56506	1	0.907824	0.00382
1448	S18_4308599	0.56506	1	0.907824	0.00382
1449	S18_4382088	0.37625	1	0.848744	0.00901
1450	S18_4382089	0.37625	1	0.848744	0.00901
1451	S18_4382118	0.37625	1	0.848744	0.00901
1452	S18_4586168	0.37625	1	0.848744	0.00901
1453	S18_4586175	0.37625	1	0.848744	0.00901
1454	S18_4914510	0.37625	1	0.848744	0.00901
1455	S18_5173523	0.21252	1	0.842084	0.01781
1456	S18_5335654	0.18882	1	0.842084	0.01976
1457	S18_5351885	0.21252	1	0.842084	0.01781
1458	S18_5374638	0.21252	1	0.842084	0.01781
1459	S18_5396027	0.18882	1	0.842084	0.01976
1460	S18_5418543	0.18882	1	0.842084	0.01976
1461	S18_5428581	0.21252	1	0.842084	0.01781
1462	S18_5447731	0.18882	1	0.842084	0.01976
1463	S18_5488816	0.18882	1	0.842084	0.01976
1464	S18_5488867	0.18882	1	0.842084	0.01976
1465	S18_5497581	0.21252	1	0.842084	0.01781
1466	S18_5497595	0.28665	1	0.842084	0.01304
1467	S18_5579663	0.21252	1	0.842084	0.01781
1468	S18_5617596	0.18882	1	0.842084	0.01976
1469	S18_5617636	0.18882	1	0.842084	0.01976
1470	S18_5748676	0.18882	1	0.842084	0.01976
1471	S18_5820565	0.11736	1	0.842084	0.02795
1472	S18_6314441	0.16606	1	0.842084	0.02193
1473	S18_6314500	0.16606	1	0.842084	0.02193
1474	S18_6400550	0.18882	1	0.842084	0.01976
1475	S18_6411815	0.13479	1	0.842084	0.02552
1476	S18_6440389	0.18882	1	0.842084	0.01976
1477	S18_6460214	0.25709	1	0.842084	0.01474
1478	S18_6460216	0.25709	1	0.842084	0.01474
1479	S18_6643540	0.37625	1	0.848744	0.00901
1480	S18_6876312	0.34074	1	0.842084	0.01044
1481	S18_6991652	0.16606	1	0.842084	0.02193
1482	S18_7289974	0.28665	1	0.842084	0.01304
1483	S18_7298495	0.34074	1	0.842084	0.01044
1484	S18_7323167	0.25709	1	0.842084	0.01474
1485	S18_7329580	0.25709	1	0.842084	0.01474
1486	S18_7384463	0.37625	1	0.848744	0.00901
1487	S18_7618182	0.25709	1	0.842084	0.01474
1488	S18_7771290	0.21252	1	0.842084	0.01781
1489	S18_8235234	0.52288	1	0.902886	0.00471
1490	S18_8273939	0.60062	1	0.909924	0.00316
1491	S18_8276985	0.60062	1	0.909924	0.00316
1492	S18_8276989	0.64667	1	0.925981	0.00243
1493	S18_8278632	0.60062	1	0.909924	0.00316
1494	S18_8278668	0.60062	1	0.909924	0.00316
1495	S18_8464432	0.64667	1	0.925981	0.00243
1496	S18_8464447	0.60062	1	0.909924	0.00316
1497	S18_8572530	0.78136	1	0.950164	0.00089016
1498	S18_8633898	0.78136	1	0.950164	0.00089016
1499	S18_8641764	0.83029	1	0.961662	0.00053094
1500	S18_8646731	0.78136	1	0.950164	0.00089016
1501	S18_8671419	0.83029	1	0.961662	0.00053094
1502	S18_8768031	0.83029	1	0.961662	0.00053094
1503	S18_8768073	0.83029	1	0.961662	0.00053094
1504	S18_8985215	0.64667	1	0.925981	0.00243
1505	S18_8993099	0.64667	1	0.925981	0.00243
1506	S18_9401354	0.44955	1	0.8606	0.00659
1507	S18_9548850	0.56506	1	0.907824	0.00382
1508	S18_9573448	0.56506	1	0.907824	0.00382
1509	S18_9650232	0.41252	1	0.856846	0.00773
1510	S18_9948550	0.31709	1	0.842084	0.0115
1511	S18_10177629	0.31709	1	0.842084	0.0115
1512	S18_10310522	0.37625	1	0.848744	0.00901
1513	S18_11726627	0.78653	1	0.950164	0.00084756
1514	S18_11756229	0.56506	1	0.907824	0.00382
1515	S18_11959777	0.38055	1	0.848744	0.00885
1516	S18_12068192	0.56506	1	0.907824	0.00382
1517	S18_12794957	0.23395	1	0.842084	0.01624
1518	S18_12888295	0.31594	1	0.842084	0.01156
1519	S18_12996429	0.28883	1	0.842084	0.01292
1520	S18_13017592	0.31594	1	0.842084	0.01156
1521	S18_13136399	0.38055	1	0.848744	0.00885
1522	S18_13198863	0.31594	1	0.842084	0.01156
1523	S18_13198872	0.31594	1	0.842084	0.01156
1524	S18_13669353	0.31594	1	0.842084	0.01156
1525	S18_13697743	0.41358	1	0.856846	0.0077
1526	S18_13705315	0.41358	1	0.856846	0.0077
1527	S18_17425230	0.38055	1	0.848744	0.00885
1528	S18_18587536	0.64667	1	0.925981	0.00243
1529	S18_19521142	0.69295	1	0.941076	0.0018
1530	S18_19651037	0.69295	1	0.941076	0.0018
1531	S18_20061854	0.87917	1	0.961662	0.00026713
1532	S18_20240075	0.83029	1	0.961662	0.00053094
1533	S18_20330184	0.87917	1	0.961662	0.00026713
1534	S18_20785865	0.64667	1	0.925981	0.00243
1535	S18_20801282	0.87917	1	0.961662	0.00026713
1536	S18_21042055	0.88209	1	0.961662	0.00025429
1537	S18_21208085	0.87917	1	0.961662	0.00026713
1538	S18_21208205	0.87917	1	0.961662	0.00026713
1539	S18_21334645	0.87917	1	0.961662	0.00026713
1540	S18_21334646	0.97335	1	0.98061	1.29e-05
1541	S18_21760664	0.64667	1	0.925981	0.00243
1542	S18_22462543	0.834	1	0.961662	0.00050761
1543	S18_22528959	0.834	1	0.961662	0.00050761
1544	S18_22528968	0.834	1	0.961662	0.00050761
1545	S18_22553854	0.834	1	0.961662	0.00050761
1546	S18_22644183	0.834	1	0.961662	0.00050761
1547	S18_22810802	0.834	1	0.961662	0.00050761
1548	S18_23209990	0.65127	1	0.925981	0.00236
1549	S18_23306957	0.97335	1	0.98061	1.29e-05
1550	S18_23782020	0.78136	1	0.950164	0.00089016
1551	S18_24509959	0.92353	1	0.962977	0.0001065
1552	S18_24696022	0.97335	1	0.98061	1.29e-05
1553	S18_24936675	0.25709	1	0.842084	0.01474
1554	S18_24955343	0.88209	1	0.961662	0.00025429
1555	S18_24955406	0.88209	1	0.961662	0.00025429
1556	S18_25062921	0.88209	1	0.961662	0.00025429
1557	S18_25062933	0.88209	1	0.961662	0.00025429
1558	S18_25491328	0.88209	1	0.961662	0.00025429
1559	S18_26482696	0.97335	1	0.98061	1.29e-05
1560	S18_26658286	0.97335	1	0.98061	1.29e-05
1561	S18_27495743	0.60062	1	0.909924	0.00316
1562	S18_27495744	0.60062	1	0.909924	0.00316
1563	S18_27495752	0.60062	1	0.909924	0.00316
1564	S18_27513113	0.78136	1	0.950164	0.00089016
1565	S18_28111902	0.78136	1	0.950164	0.00089016
1566	S18_28111935	0.78136	1	0.950164	0.00089016
1567	S18_28112007	0.78136	1	0.950164	0.00089016
1568	S18_29343723	0.92353	1	0.962977	0.0001065
1569	S18_29353629	0.92353	1	0.962977	0.0001065
1570	S18_29354629	0.93091	1	0.962977	8.6893e-05
1571	S18_29975011	0.48125	1	0.88619	0.00572
1572	S18_30206689	0.48125	1	0.88619	0.00572
1573	S18_30633097	0.60062	1	0.909924	0.00316
1574	S18_30728515	0.60062	1	0.909924	0.00316
1575	S18_31114948	0.93091	1	0.962977	8.6893e-05
1576	S18_31144207	0.93091	1	0.962977	8.6893e-05
1577	S18_31196538	0.93091	1	0.962977	8.6893e-05
1578	S18_31196614	0.92353	1	0.962977	0.0001065
1579	S18_31822098	0.92353	1	0.962977	0.0001065
1580	S18_33329663	0.78136	1	0.950164	0.00089016
1581	S18_33904473	0.60062	1	0.909924	0.00316
1582	S18_33904520	0.60062	1	0.909924	0.00316
1583	S18_33911747	0.60062	1	0.909924	0.00316
1584	S18_33974023	0.60062	1	0.909924	0.00316
1585	S18_34125429	0.60062	1	0.909924	0.00316
1586	S18_34140524	0.92353	1	0.962977	0.0001065
1587	S18_34140559	0.78136	1	0.950164	0.00089016
1588	S18_34140628	0.78136	1	0.950164	0.00089016
1589	S18_34209948	0.73228	1	0.941972	0.00135
1590	S19_1055053	0.05357	1	0.589865	0.04216
1591	S19_1398441	0.09337	1	0.811664	0.03202
1592	S19_1398521	0.08054	1	0.757739	0.03469
1593	S19_1684528	0.08054	1	0.757739	0.03469
1594	S19_1684656	0.09337	1	0.811664	0.03202
1595	S19_1767115	0.13479	1	0.842084	0.02552
1596	S19_1859849	0.11736	1	0.842084	0.02795
1597	S19_1922667	0.18882	1	0.842084	0.01976
1598	S19_1981808	0.16606	1	0.842084	0.02193
1599	S19_2020035	0.16606	1	0.842084	0.02193
1600	S19_2020044	0.18882	1	0.842084	0.01976
1601	S19_2078371	0.18882	1	0.842084	0.01976
1602	S19_2094070	0.18882	1	0.842084	0.01976
1603	S19_2129005	0.18882	1	0.842084	0.01976
1604	S19_2190215	0.22846	1	0.842084	0.01663
1605	S19_2190233	0.22846	1	0.842084	0.01663
1606	S19_2247794	0.34074	1	0.842084	0.01044
1607	S19_2247852	0.34074	1	0.842084	0.01044
1608	S19_2305704	0.30601	1	0.842084	0.01204
1609	S19_2332035	0.30601	1	0.842084	0.01204
1610	S19_2332040	0.30601	1	0.842084	0.01204
1611	S19_2368652	0.22846	1	0.842084	0.01663
1612	S19_2383443	0.30601	1	0.842084	0.01204
1613	S19_2485453	0.39954	1	0.856846	0.00817
1614	S19_2510439	0.44013	1	0.8606	0.00687
1615	S19_2534449	0.34074	1	0.842084	0.01044
1616	S19_2700602	0.34074	1	0.842084	0.01044
1617	S19_2701061	0.30601	1	0.842084	0.01204
1618	S19_2761759	0.34074	1	0.842084	0.01044
1619	S19_2800049	0.34074	1	0.842084	0.01044
1620	S19_2800145	0.30601	1	0.842084	0.01204
1621	S19_2858461	0.30601	1	0.842084	0.01204
1622	S19_2858483	0.30601	1	0.842084	0.01204
1623	S19_3098771	0.34074	1	0.842084	0.01044
1624	S19_3208652	0.30601	1	0.842084	0.01204
1625	S19_3286314	0.34074	1	0.842084	0.01044
1626	S19_3327649	0.34074	1	0.842084	0.01044
1627	S19_3474423	0.34074	1	0.842084	0.01044
1628	S19_3579641	0.34074	1	0.842084	0.01044
1629	S19_3648420	0.34074	1	0.842084	0.01044
1630	S19_4470807	0.34074	1	0.842084	0.01044
1631	S19_4484823	0.34074	1	0.842084	0.01044
1632	S19_4558275	0.34074	1	0.842084	0.01044
1633	S19_4558316	0.34074	1	0.842084	0.01044
1634	S19_4610496	0.30601	1	0.842084	0.01204
1635	S19_4610503	0.30601	1	0.842084	0.01204
1636	S19_4785067	0.30601	1	0.842084	0.01204
1637	S19_4941259	0.34074	1	0.842084	0.01044
1638	S19_5044521	0.55474	1	0.907824	0.00403
1639	S19_5044529	0.55474	1	0.907824	0.00403
1640	S19_5084820	0.60062	1	0.909924	0.00316
1641	S19_5286023	0.60062	1	0.909924	0.00316
1642	S19_5313884	0.78136	1	0.950164	0.00089016
1643	S19_5395916	0.60062	1	0.909924	0.00316
1644	S19_5547445	0.92353	1	0.962977	0.0001065
1645	S19_5547491	0.92353	1	0.962977	0.0001065
1646	S19_5547501	0.92353	1	0.962977	0.0001065
1647	S19_5637935	0.87318	1	0.961662	0.00029451
1648	S19_5639754	0.34074	1	0.842084	0.01044
1649	S19_5639791	0.34074	1	0.842084	0.01044
1650	S19_5728376	0.92353	1	0.962977	0.0001065
1651	S19_5853002	0.92353	1	0.962977	0.0001065
1652	S19_5853003	0.92353	1	0.962977	0.0001065
1653	S19_5928151	0.73228	1	0.941972	0.00135
1654	S19_6156657	0.78136	1	0.950164	0.00089016
1655	S19_6156687	0.78136	1	0.950164	0.00089016
1656	S19_6177681	0.78136	1	0.950164	0.00089016
1657	S19_6225627	0.78136	1	0.950164	0.00089016
1658	S19_6246516	0.78136	1	0.950164	0.00089016
1659	S19_6246521	0.78136	1	0.950164	0.00089016
1660	S19_6294594	0.78136	1	0.950164	0.00089016
1661	S19_6449418	0.55474	1	0.907824	0.00403
1662	S19_6695074	0.55474	1	0.907824	0.00403
1663	S19_6778184	0.97335	1	0.98061	1.29e-05
1664	S19_6778185	0.97335	1	0.98061	1.29e-05
1665	S19_6778200	0.87318	1	0.961662	0.00029451
1666	S19_6813982	0.73228	1	0.941972	0.00135
1667	S19_7115369	0.73228	1	0.941972	0.00135
1668	S19_7255786	0.60062	1	0.909924	0.00316
1669	S19_7328926	0.83029	1	0.961662	0.00053094
1670	S19_7389569	0.83029	1	0.961662	0.00053094
1671	S19_7443843	0.44013	1	0.8606	0.00687
1672	S19_7444224	0.64667	1	0.925981	0.00243
1673	S19_7474602	0.64667	1	0.925981	0.00243
1674	S19_7495242	0.64667	1	0.925981	0.00243
1675	S19_7518243	0.44013	1	0.8606	0.00687
1676	S19_7756267	0.52288	1	0.902886	0.00471
1677	S19_7836348	0.44013	1	0.8606	0.00687
1678	S19_7965196	0.73228	1	0.941972	0.00135
1679	S19_8117350	0.92353	1	0.962977	0.0001065
1680	S19_8743990	0.87318	1	0.961662	0.00029451
1681	S19_9372662	0.87318	1	0.961662	0.00029451
1682	S19_9748591	0.93091	1	0.962977	8.6893e-05
1683	S19_10525911	0.92353	1	0.962977	0.0001065
1684	S19_10550816	0.92353	1	0.962977	0.0001065
1685	S19_10665522	0.88209	1	0.961662	0.00025429
1686	S19_10807056	0.69544	1	0.941076	0.00177
1687	S19_10808085	0.92353	1	0.962977	0.0001065
1688	S19_12247362	0.69544	1	0.941076	0.00177
1689	S19_13593000	0.88209	1	0.961662	0.00025429
1690	S19_13593032	0.88209	1	0.961662	0.00025429
1691	S19_13593044	0.88209	1	0.961662	0.00025429
1692	S19_14600790	0.69295	1	0.941076	0.0018
1693	S19_14600797	0.37625	1	0.848744	0.00901
1694	S19_16042588	0.69295	1	0.941076	0.0018
1695	S19_16462349	0.52288	1	0.902886	0.00471
1696	S19_17865482	0.34074	1	0.842084	0.01044
1697	S19_19117689	0.73228	1	0.941972	0.00135
1698	S19_19390321	0.64667	1	0.925981	0.00243
1699	S19_19427931	0.64667	1	0.925981	0.00243
1700	S19_19427984	0.73228	1	0.941972	0.00135
1701	S19_19768345	0.48125	1	0.88619	0.00572
1702	S19_19768376	0.44013	1	0.8606	0.00687
1703	S19_20041855	0.37625	1	0.848744	0.00901
1704	S19_20120616	0.44013	1	0.8606	0.00687
1705	S19_20181012	0.44013	1	0.8606	0.00687
1706	S19_20487264	0.34074	1	0.842084	0.01044
1707	S19_20487278	0.34074	1	0.842084	0.01044
1708	S19_20487296	0.37625	1	0.848744	0.00901
1709	S19_20536091	0.87318	1	0.961662	0.00029451
1710	S19_20536100	0.87318	1	0.961662	0.00029451
1711	S19_20806519	0.37625	1	0.848744	0.00901
1712	S19_22602246	0.48125	1	0.88619	0.00572
1713	S19_22602286	0.60062	1	0.909924	0.00316
1714	S19_22968740	0.18882	1	0.842084	0.01976
1715	S19_23053371	0.18882	1	0.842084	0.01976
1716	S19_23053388	0.18882	1	0.842084	0.01976
1717	S19_23232659	0.25709	1	0.842084	0.01474
1718	S19_23232699	0.25709	1	0.842084	0.01474
1719	S19_23232701	0.25709	1	0.842084	0.01474
1720	S19_23252299	0.18882	1	0.842084	0.01976
1721	S19_23328477	0.13479	1	0.842084	0.02552
1722	S19_23809300	0.09337	1	0.811664	0.03202
1723	S19_23809310	0.09337	1	0.811664	0.03202
1724	S2_263150	0.21252	1	0.842084	0.01781
1725	S2_815431	0.69295	1	0.941076	0.0018
1726	S2_1084027	0.06266	1	0.651357	0.03927
1727	S2_1339747	0.15308	1	0.842084	0.02332
1728	S2_1892396	0.38055	1	0.848744	0.00885
1729	S2_1902085	0.34839	1	0.842084	0.01011
1730	S2_1905763	0.34839	1	0.842084	0.01011
1731	S2_1908331	0.48736	1	0.88619	0.00556
1732	S2_1908395	0.38055	1	0.848744	0.00885
1733	S2_1938704	0.34839	1	0.842084	0.01011
1734	S2_1968930	0.34839	1	0.842084	0.01011
1735	S2_1987326	0.38055	1	0.848744	0.00885
1736	S2_2002388	0.48736	1	0.88619	0.00556
1737	S2_2136228	0.38055	1	0.848744	0.00885
1738	S2_2153211	0.44955	1	0.8606	0.00659
1739	S2_2265690	0.48736	1	0.88619	0.00556
1740	S2_2265832	0.60784	1	0.909924	0.00304
1741	S2_2267024	0.44955	1	0.8606	0.00659
1742	S2_2267630	0.44955	1	0.8606	0.00659
1743	S2_2267649	0.44955	1	0.8606	0.00659
1744	S2_2273411	0.44955	1	0.8606	0.00659
1745	S2_2280775	0.38055	1	0.848744	0.00885
1746	S2_2563264	0.44955	1	0.8606	0.00659
1747	S2_2753521	0.06266	1	0.651357	0.03927
1748	S2_2807126	0.06266	1	0.651357	0.03927
1749	S2_2863695	0.06266	1	0.651357	0.03927
1750	S2_2953138	0.13479	1	0.842084	0.02552
1751	S2_2957639	0.06266	1	0.651357	0.03927
1752	S2_3043990	0.03447	1	0.494738	0.05038
1753	S2_3295081	0.03447	1	0.494738	0.05038
1754	S2_3452148	0.05357	1	0.589865	0.04216
1755	S2_3454590	0.02141	1	0.381149	0.05935
1756	S2_3614425	0.05357	1	0.589865	0.04216
1757	S2_3669150	0.02141	1	0.381149	0.05935
1758	S2_3711110	0.02875	1	0.445176	0.05379
1759	S2_3759166	0.02875	1	0.445176	0.05379
1760	S2_3759189	0.03447	1	0.494738	0.05038
1761	S2_3794467	0.03447	1	0.494738	0.05038
1762	S2_3835281	0.02875	1	0.445176	0.05379
1763	S2_3835883	0.02875	1	0.445176	0.05379
1764	S2_3835906	0.02875	1	0.445176	0.05379
1765	S2_3835913	0.02875	1	0.445176	0.05379
1766	S2_3934810	0.02141	1	0.381149	0.05935
1767	S2_3983777	0.05357	1	0.589865	0.04216
1768	S2_4102288	0.02141	1	0.381149	0.05935
1769	S2_4109380	0.02875	1	0.445176	0.05379
1770	S2_4109423	0.02875	1	0.445176	0.05379
1771	S2_4139588	0.00479	1	0.15823	0.0879
1772	S2_4139619	0.834	1	0.961662	0.00050761
1773	S2_4142602	0.01281	1	0.297532	0.06912
1774	S2_4142997	0.00845	1	0.218451	0.07705
1775	S2_4150803	0.00845	1	0.218451	0.07705
1776	S2_4154867	0.60784	1	0.909924	0.00304
1777	S2_4154883	0.01771	1	0.370593	0.06295
1778	S2_4154891	0.60784	1	0.909924	0.00304
1779	S2_4154915	0.60784	1	0.909924	0.00304
1780	S2_4167943	0.00845	1	0.218451	0.07705
1781	S2_4234968	0.00845	1	0.218451	0.07705
1782	S2_4556015	0.04723	1	0.542142	0.0445
1783	S2_4567920	0.02875	1	0.445176	0.05379
1784	S2_4567948	0.04723	1	0.542142	0.0445
1785	S2_4650238	0.04723	1	0.542142	0.0445
1786	S2_4806744	0.0451	1	0.523759	0.04535
1787	S2_5064267	0.03447	1	0.494738	0.05038
1788	S2_5220065	0.05357	1	0.589865	0.04216
1789	S2_5333461	0.0373	1	0.494738	0.0489
1790	S2_5333494	0.0373	1	0.494738	0.0489
1791	S2_5333605	0.0373	1	0.494738	0.0489
1792	S2_5534335	0.09337	1	0.811664	0.03202
1793	S2_5534336	0.09337	1	0.811664	0.03202
1794	S2_5731964	0.08054	1	0.757739	0.03469
1795	S2_6114696	0.06848	1	0.670091	0.03764
1796	S2_6134291	0.09337	1	0.811664	0.03202
1797	S2_6805523	0.11736	1	0.842084	0.02795
1798	S2_6822688	0.13479	1	0.842084	0.02552
1799	S2_6824118	0.09337	1	0.811664	0.03202
1800	S2_6871610	0.09337	1	0.811664	0.03202
1801	S2_6881911	0.06848	1	0.670091	0.03764
1802	S2_6921422	0.25709	1	0.842084	0.01474
1803	S2_7540715	0.28665	1	0.842084	0.01304
1804	S2_7729313	0.56506	1	0.907824	0.00382
1805	S2_7761988	0.60784	1	0.909924	0.00304
1806	S2_7880169	0.73954	1	0.941972	0.00128
1807	S2_7996770	0.69295	1	0.941076	0.0018
1808	S2_8076504	0.69295	1	0.941076	0.0018
1809	S2_8076520	0.69295	1	0.941076	0.0018
1810	S2_8251051	0.64667	1	0.925981	0.00243
1811	S2_8441882	0.69295	1	0.941076	0.0018
1812	S2_8746200	0.73228	1	0.941972	0.00135
1813	S2_8746218	0.73228	1	0.941972	0.00135
1814	S2_8874350	0.64667	1	0.925981	0.00243
1815	S2_8874389	0.73228	1	0.941972	0.00135
1816	S2_8874391	0.73228	1	0.941972	0.00135
1817	S2_8876434	0.73228	1	0.941972	0.00135
1818	S2_8966501	0.73228	1	0.941972	0.00135
1819	S2_9126568	0.64667	1	0.925981	0.00243
1820	S2_9126571	0.64667	1	0.925981	0.00243
1821	S2_9126592	0.92353	1	0.962977	0.0001065
1822	S2_9255652	0.60062	1	0.909924	0.00316
1823	S2_9303467	0.52288	1	0.902886	0.00471
1824	S2_9303494	0.60062	1	0.909924	0.00316
1825	S2_9303495	0.60062	1	0.909924	0.00316
1826	S2_10148134	0.44013	1	0.8606	0.00687
1827	S2_10148394	0.64667	1	0.925981	0.00243
1828	S2_12868878	0.44013	1	0.8606	0.00687
1829	S2_14033031	0.60062	1	0.909924	0.00316
1830	S2_16373293	0.48125	1	0.88619	0.00572
1831	S2_16610595	0.48125	1	0.88619	0.00572
1832	S2_16654145	0.52288	1	0.902886	0.00471
1833	S2_16660076	0.44013	1	0.8606	0.00687
1834	S2_16994368	0.60062	1	0.909924	0.00316
1835	S2_17017127	0.44013	1	0.8606	0.00687
1836	S2_17019690	0.41252	1	0.856846	0.00773
1837	S2_17420517	0.87318	1	0.961662	0.00029451
1838	S2_18085165	0.68298	1	0.941076	0.00193
1839	S2_18329553	0.68298	1	0.941076	0.00193
1840	S2_18329603	0.68298	1	0.941076	0.00193
1841	S2_18456296	0.68298	1	0.941076	0.00193
1842	S2_18456757	0.68298	1	0.941076	0.00193
1843	S2_18509979	0.87318	1	0.961662	0.00029451
1844	S2_18862754	0.68298	1	0.941076	0.00193
1845	S3_41429	0.92812	1	0.962977	9.4078e-05
1846	S3_43333	0.92812	1	0.962977	9.4078e-05
1847	S3_366535	0.73954	1	0.941972	0.00128
1848	S3_366545	0.73954	1	0.941972	0.00128
1849	S3_432616	0.83029	1	0.961662	0.00053094
1850	S3_533076	0.73954	1	0.941972	0.00128
1851	S3_534516	0.834	1	0.961662	0.00050761
1852	S3_630066	0.69544	1	0.941076	0.00177
1853	S3_923576	0.834	1	0.961662	0.00050761
1854	S3_969645	0.834	1	0.961662	0.00050761
1855	S3_969652	0.834	1	0.961662	0.00050761
1856	S3_969662	0.834	1	0.961662	0.00050761
1857	S3_970148	0.92812	1	0.962977	9.4078e-05
1858	S3_970164	0.834	1	0.961662	0.00050761
1859	S3_976680	0.73954	1	0.941972	0.00128
1860	S3_1054008	0.92812	1	0.962977	9.4078e-05
1861	S3_1055891	0.92812	1	0.962977	9.4078e-05
1862	S3_1055926	0.834	1	0.961662	0.00050761
1863	S3_1078085	0.73954	1	0.941972	0.00128
1864	S3_1629495	0.78653	1	0.950164	0.00084756
1865	S3_1675012	0.92812	1	0.962977	9.4078e-05
1866	S3_1773634	0.97335	1	0.98061	1.29e-05
1867	S3_1804614	0.92812	1	0.962977	9.4078e-05
1868	S3_2023322	0.65127	1	0.925981	0.00236
1869	S3_2421432	0.65127	1	0.925981	0.00236
1870	S3_2452475	0.65127	1	0.925981	0.00236
1871	S3_2452483	0.73954	1	0.941972	0.00128
1872	S3_2452493	0.73954	1	0.941972	0.00128
1873	S3_2843757	0.48736	1	0.88619	0.00556
1874	S3_2843780	0.60784	1	0.909924	0.00304
1875	S3_3211072	0.23711	1	0.842084	0.01603
1876	S3_3303388	0.23711	1	0.842084	0.01603
1877	S3_3361472	0.23711	1	0.842084	0.01603
1878	S3_3361520	0.23711	1	0.842084	0.01603
1879	S3_3478262	0.23711	1	0.842084	0.01603
1880	S3_3532545	0.19205	1	0.842084	0.01948
1881	S3_3532546	0.19205	1	0.842084	0.01948
1882	S3_3705787	0.13606	1	0.842084	0.02536
1883	S3_3882119	0.41358	1	0.856846	0.0077
1884	S3_3933678	0.34839	1	0.842084	0.01011
1885	S3_4088687	0.44955	1	0.8606	0.00659
1886	S3_4193861	0.44955	1	0.8606	0.00659
1887	S3_4298391	0.48736	1	0.88619	0.00556
1888	S3_4308952	0.31709	1	0.842084	0.0115
1889	S3_4308953	0.31709	1	0.842084	0.0115
1890	S3_4322994	0.48736	1	0.88619	0.00556
1891	S3_5884934	0.60784	1	0.909924	0.00304
1892	S3_5885156	0.60784	1	0.909924	0.00304
1893	S3_5886394	0.834	1	0.961662	0.00050761
1894	S3_6216902	0.60784	1	0.909924	0.00304
1895	S3_6406897	0.834	1	0.961662	0.00050761
1896	S3_6786388	0.60784	1	0.909924	0.00304
1897	S3_7058513	0.73954	1	0.941972	0.00128
1898	S3_7076484	0.97724	1	0.98061	9.4103e-06
1899	S3_7105339	0.73954	1	0.941972	0.00128
1900	S3_7105588	0.60784	1	0.909924	0.00304
1901	S3_7105589	0.60784	1	0.909924	0.00304
1902	S3_7156380	0.97724	1	0.98061	9.4103e-06
1903	S3_7156382	0.97724	1	0.98061	9.4103e-06
1904	S3_7199018	0.73954	1	0.941972	0.00128
1905	S3_7382151	0.73954	1	0.941972	0.00128
1906	S3_7400986	0.74046	1	0.941972	0.00127
1907	S3_7815481	0.83029	1	0.961662	0.00053094
1908	S3_7815488	0.83029	1	0.961662	0.00053094
1909	S3_8257010	0.64667	1	0.925981	0.00243
1910	S3_9275921	0.73954	1	0.941972	0.00128
1911	S3_9310516	0.73954	1	0.941972	0.00128
1912	S3_9310834	0.73954	1	0.941972	0.00128
1913	S3_9416653	0.83029	1	0.961662	0.00053094
1914	S3_9959283	0.56506	1	0.907824	0.00382
1915	S3_10965533	0.83029	1	0.961662	0.00053094
1916	S3_11346944	0.69295	1	0.941076	0.0018
1917	S3_11746130	0.37625	1	0.848744	0.00901
1918	S3_11937254	0.73954	1	0.941972	0.00128
1919	S3_11937264	0.73954	1	0.941972	0.00128
1920	S3_12004107	0.37625	1	0.848744	0.00901
1921	S3_12277516	0.73954	1	0.941972	0.00128
1922	S3_12331467	0.73954	1	0.941972	0.00128
1923	S3_12331487	0.73954	1	0.941972	0.00128
1924	S3_16007980	0.60062	1	0.909924	0.00316
1925	S3_16227667	0.64667	1	0.925981	0.00243
1926	S3_16473019	0.78136	1	0.950164	0.00089016
1927	S3_17524822	0.55474	1	0.907824	0.00403
1928	S3_17774542	0.60062	1	0.909924	0.00316
1929	S3_18229442	0.44013	1	0.8606	0.00687
1930	S3_18229443	0.44013	1	0.8606	0.00687
1931	S3_18641298	0.37625	1	0.848744	0.00901
1932	S3_18786805	0.48125	1	0.88619	0.00572
1933	S3_19185531	0.64667	1	0.925981	0.00243
1934	S3_19701636	0.97335	1	0.98061	1.29e-05
1935	S3_19789757	0.97335	1	0.98061	1.29e-05
1936	S3_20275992	0.69295	1	0.941076	0.0018
1937	S3_20462235	0.69295	1	0.941076	0.0018
1938	S4_111162	0.13479	1	0.842084	0.02552
1939	S4_405575	0.18882	1	0.842084	0.01976
1940	S4_892020	0.37625	1	0.848744	0.00901
1941	S4_956146	0.28665	1	0.842084	0.01304
1942	S4_971363	0.28665	1	0.842084	0.01304
1943	S4_979769	0.28665	1	0.842084	0.01304
1944	S4_1063768	0.28665	1	0.842084	0.01304
1945	S4_1063770	0.34074	1	0.842084	0.01044
1946	S4_1207788	0.25709	1	0.842084	0.01474
1947	S4_1274076	0.28665	1	0.842084	0.01304
1948	S4_1274081	0.28665	1	0.842084	0.01304
1949	S4_1274086	0.34074	1	0.842084	0.01044
1950	S4_1274112	0.34074	1	0.842084	0.01044
1951	S4_1274128	0.34074	1	0.842084	0.01044
1952	S4_1283258	0.25709	1	0.842084	0.01474
1953	S4_1283274	0.25709	1	0.842084	0.01474
1954	S4_1283286	0.28665	1	0.842084	0.01304
1955	S4_1309842	0.18882	1	0.842084	0.01976
1956	S4_1311455	0.28665	1	0.842084	0.01304
1957	S4_1329424	0.28665	1	0.842084	0.01304
1958	S4_1631903	0.06848	1	0.670091	0.03764
1959	S4_1634743	0.13479	1	0.842084	0.02552
1960	S4_1634748	0.13479	1	0.842084	0.02552
1961	S4_1634757	0.06848	1	0.670091	0.03764
1962	S4_1726160	0.08054	1	0.757739	0.03469
1963	S4_1801028	0.13479	1	0.842084	0.02552
1964	S4_1801040	0.0451	1	0.523759	0.04535
1965	S4_1847884	0.13479	1	0.842084	0.02552
1966	S4_1848148	0.13479	1	0.842084	0.02552
1967	S4_1848155	0.13479	1	0.842084	0.02552
1968	S4_1854772	0.13479	1	0.842084	0.02552
1969	S4_1933130	0.22846	1	0.842084	0.01663
1970	S4_1940151	0.06848	1	0.670091	0.03764
1971	S4_2112477	0.18882	1	0.842084	0.01976
1972	S4_2194110	0.18882	1	0.842084	0.01976
1973	S4_2209779	0.18882	1	0.842084	0.01976
1974	S4_2304590	0.05728	1	0.619249	0.04092
1975	S4_2312300	0.11736	1	0.842084	0.02795
1976	S4_2516356	0.18882	1	0.842084	0.01976
1977	S4_2520693	0.0373	1	0.494738	0.0489
1978	S4_2520702	0.05728	1	0.619249	0.04092
1979	S4_2520745	0.05728	1	0.619249	0.04092
1980	S4_2521937	0.06848	1	0.670091	0.03764
1981	S4_2538248	0.18882	1	0.842084	0.01976
1982	S4_2538536	0.03021	1	0.465359	0.05286
1983	S4_2648515	0.18882	1	0.842084	0.01976
1984	S4_2648665	0.11736	1	0.842084	0.02795
1985	S4_2918712	0.15308	1	0.842084	0.02332
1986	S4_2940283	0.0451	1	0.523759	0.04535
1987	S4_3025128	0.15308	1	0.842084	0.02332
1988	S4_3072010	0.06848	1	0.670091	0.03764
1989	S4_3284344	0.16606	1	0.842084	0.02193
1990	S4_3284346	0.16606	1	0.842084	0.02193
1991	S4_3320648	0.31709	1	0.842084	0.0115
1992	S4_3479809	0.16606	1	0.842084	0.02193
1993	S4_3503261	0.28665	1	0.842084	0.01304
1994	S4_3679884	0.16606	1	0.842084	0.02193
1995	S4_3689592	0.21252	1	0.842084	0.01781
1996	S4_3692622	0.31709	1	0.842084	0.0115
1997	S4_3692677	0.31709	1	0.842084	0.0115
1998	S4_3888416	0.31709	1	0.842084	0.0115
[truncated: 975 more rows]
