# Supplementary material for: SNP markers tightly linked to root knot nematode resistance in grapevine (Vitis cinerea) identified by a genotyping-by-sequencing approach followed by Sequenom MassARRAY validation
Source: PLoS One. 2018 Feb 20;13(2):e0193121. doi: 10.1371/journal.pone.0193121 (PMC5819801; doi:10.1371/journal.pone.0193121)
Supplement: S4 Table — Raw p-values obtained from MLM were adjusted (Adj.) using Bonferroni and Benjamini-Hockberg (Ben Hoch). Note: the name of the SNP contains chromosome and position information. For example, S18_31114948 is located on chromosome 18 at position 31114948 in the PN40024 reference genome. (XLSX) [file pone.0193121.s009.xlsx]

## Sheet: Sheet1
Single SNP association using MLM for the Riesling 2973 SNP set
Index	Marker	raw p-values	Bonferroni adjusted p-values	Ben-Hoch adjusted p-values	R2		Genetic Variance	Residual Variance	-2LnLikelihood
1	S1_424271	0.20515	1	0.954647	0.01851		0.17135	0.15705	121.746
2	S1_554431	0.28942	1	0.954647	0.01291		0.17135	0.15705	121.746
3	S1_555588	0.20515	1	0.954647	0.01851		0.17135	0.15705	121.746
4	S1_695421	0.19009	1	0.954647	0.01981		0.17135	0.15705	121.746
5	S1_695458	0.19009	1	0.954647	0.01981		0.17135	0.15705	121.746
6	S1_712026	0.12856	1	0.954647	0.02675		0.17135	0.15705	121.746
7	S1_971988	0.19009	1	0.954647	0.01981		0.17135	0.15705	121.746
8	S1_974793	0.12856	1	0.954647	0.02675		0.17135	0.15705	121.746
9	S1_981349	0.12856	1	0.954647	0.02675		0.17135	0.15705	121.746
10	S1_997021	0.12856	1	0.954647	0.02675		0.17135	0.15705	121.746
11	S1_1092797	0.08566	1	0.954647	0.03434		0.17135	0.15705	121.746
12	S1_1098044	0.05349	1	0.954647	0.04353		0.17135	0.15705	121.746
13	S1_1119769	0.08566	1	0.954647	0.03434		0.17135	0.15705	121.746
14	S1_1419267	0.1789	1	0.954647	0.02086		0.17135	0.15705	121.746
15	S1_1458632	0.11545	1	0.954647	0.02872		0.17135	0.15705	121.746
16	S1_1502642	0.1789	1	0.954647	0.02086		0.17135	0.15705	121.746
17	S1_1534792	0.1789	1	0.954647	0.02086		0.17135	0.15705	121.746
18	S1_1548238	0.11545	1	0.954647	0.02872		0.17135	0.15705	121.746
19	S1_1552778	0.11545	1	0.954647	0.02872		0.17135	0.15705	121.746
20	S1_1684316	0.24325	1	0.954647	0.01568		0.17135	0.15705	121.746
21	S1_1700277	0.07362	1	0.954647	0.03725		0.17135	0.15705	121.746
22	S1_1700306	0.07362	1	0.954647	0.03725		0.17135	0.15705	121.746
23	S1_1964100	0.25869	1	0.954647	0.01468		0.17135	0.15705	121.746
24	S1_1993327	0.25869	1	0.954647	0.01468		0.17135	0.15705	121.746
25	S1_2062342	0.25869	1	0.954647	0.01468		0.17135	0.15705	121.746
26	S1_2122648	0.08379	1	0.954647	0.03476		0.17135	0.15705	121.746
27	S1_2244084	0.07376	1	0.954647	0.03721		0.17135	0.15705	121.746
28	S1_2251951	0.05442	1	0.954647	0.04319		0.17135	0.15705	121.746
29	S1_2475972	0.08379	1	0.954647	0.03476		0.17135	0.15705	121.746
30	S1_2533252	0.08379	1	0.954647	0.03476		0.17135	0.15705	121.746
31	S1_2537099	0.04414	1	0.954647	0.04739		0.17135	0.15705	121.746
32	S1_2546571	0.07376	1	0.954647	0.03721		0.17135	0.15705	121.746
33	S1_2598051	0.07376	1	0.954647	0.03721		0.17135	0.15705	121.746
34	S1_2694240	0.15941	1	0.954647	0.02288		0.17135	0.15705	121.746
35	S1_2701175	0.17709	1	0.954647	0.02104		0.17135	0.15705	121.746
36	S1_2880238	0.15941	1	0.954647	0.02288		0.17135	0.15705	121.746
37	S1_2958441	0.15941	1	0.954647	0.02288		0.17135	0.15705	121.746
38	S1_3004158	0.17709	1	0.954647	0.02104		0.17135	0.15705	121.746
39	S1_3087245	0.17709	1	0.954647	0.02104		0.17135	0.15705	121.746
40	S1_3205846	0.29508	1	0.954647	0.01261		0.17135	0.15705	121.746
41	S1_3267388	0.45283	1	0.954647	0.00646		0.17135	0.15705	121.746
42	S1_3417457	0.659	1	0.990614	0.00223		0.17135	0.15705	121.746
43	S1_3417466	0.659	1	0.990614	0.00223		0.17135	0.15705	121.746
44	S1_3417541	0.69548	1	0.990614	0.00175		0.17135	0.15705	121.746
45	S1_3444740	0.659	1	0.990614	0.00223		0.17135	0.15705	121.746
46	S1_3637746	0.83284	1	0.990614	0.00050913		0.17135	0.15705	121.746
47	S1_3640064	0.87053	1	0.990614	0.00030358		0.17135	0.15705	121.746
48	S1_3655002	0.63888	1	0.990614	0.00252		0.17135	0.15705	121.746
49	S1_3676633	0.83284	1	0.990614	0.00050913		0.17135	0.15705	121.746
50	S1_3676647	0.87053	1	0.990614	0.00030358		0.17135	0.15705	121.746
51	S1_3727375	0.632	1	0.990614	0.00262		0.17135	0.15705	121.746
52	S1_3738106	0.632	1	0.990614	0.00262		0.17135	0.15705	121.746
53	S1_3845687	0.8531	1	0.990614	0.00039181		0.17135	0.15705	121.746
54	S1_3978662	0.81905	1	0.990614	0.00059817		0.17135	0.15705	121.746
55	S1_4059862	0.8531	1	0.990614	0.00039181		0.17135	0.15705	121.746
56	S1_4102609	0.81905	1	0.990614	0.00059817		0.17135	0.15705	121.746
57	S1_4189655	0.8531	1	0.990614	0.00039181		0.17135	0.15705	121.746
58	S1_4401353	0.8531	1	0.990614	0.00039181		0.17135	0.15705	121.746
59	S1_4436358	0.81905	1	0.990614	0.00059817		0.17135	0.15705	121.746
60	S1_4467887	0.91053	1	0.990614	0.00014428		0.17135	0.15705	121.746
61	S1_4478492	0.97444	1	0.994791	1.1728e-05		0.17135	0.15705	121.746
62	S1_4583717	0.81905	1	0.990614	0.00059817		0.17135	0.15705	121.746
63	S1_4583727	0.81905	1	0.990614	0.00059817		0.17135	0.15705	121.746
64	S1_4649060	0.81905	1	0.990614	0.00059817		0.17135	0.15705	121.746
65	S1_4663175	0.81905	1	0.990614	0.00059817		0.17135	0.15705	121.746
66	S1_4867095	0.81905	1	0.990614	0.00059817		0.17135	0.15705	121.746
67	S1_4891971	0.93802	1	0.993216	6.9098e-05		0.17135	0.15705	121.746
68	S1_4892011	0.93802	1	0.993216	6.9098e-05		0.17135	0.15705	121.746
69	S1_4912633	0.46078	1	0.954647	0.00624		0.17135	0.15705	121.746
70	S1_4912661	0.46078	1	0.954647	0.00624		0.17135	0.15705	121.746
71	S1_4912708	0.44799	1	0.954647	0.0066		0.17135	0.15705	121.746
72	S1_4912718	0.44799	1	0.954647	0.0066		0.17135	0.15705	121.746
73	S1_4912726	0.44799	1	0.954647	0.0066		0.17135	0.15705	121.746
74	S1_4914740	0.46078	1	0.954647	0.00624		0.17135	0.15705	121.746
75	S1_4927261	0.31956	1	0.954647	0.01138		0.17135	0.15705	121.746
76	S1_4927275	0.73103	1	0.990614	0.00135		0.17135	0.15705	121.746
77	S1_5026388	0.78843	1	0.990614	0.00082314		0.17135	0.15705	121.746
78	S1_5061989	0.99066	1	0.994791	1.5641e-06		0.17135	0.15705	121.746
79	S1_5103934	0.60675	1	0.990614	0.00303		0.17135	0.15705	121.746
80	S1_5314803	0.99066	1	0.994791	1.5641e-06		0.17135	0.15705	121.746
81	S1_5575349	0.91282	1	0.990614	0.00013697		0.17135	0.15705	121.746
82	S1_5767462	0.99814	1	0.998476	6.2419e-08		0.17135	0.15705	121.746
83	S1_5846243	0.67065	1	0.990614	0.00207		0.17135	0.15705	121.746
84	S1_5989365	0.67065	1	0.990614	0.00207		0.17135	0.15705	121.746
85	S1_6030161	0.79948	1	0.990614	0.00073751		0.17135	0.15705	121.746
86	S1_6243158	0.49935	1	0.978752	0.00523		0.17135	0.15705	121.746
87	S1_6441128	0.49935	1	0.978752	0.00523		0.17135	0.15705	121.746
88	S1_6882681	0.23708	1	0.954647	0.0161		0.17135	0.15705	121.746
89	S1_6886298	0.26986	1	0.954647	0.01401		0.17135	0.15705	121.746
90	S1_6907672	0.23708	1	0.954647	0.0161		0.17135	0.15705	121.746
91	S1_6907713	0.23708	1	0.954647	0.0161		0.17135	0.15705	121.746
92	S1_6907721	0.23708	1	0.954647	0.0161		0.17135	0.15705	121.746
93	S1_6910326	0.26986	1	0.954647	0.01401		0.17135	0.15705	121.746
94	S1_6910342	0.23708	1	0.954647	0.0161		0.17135	0.15705	121.746
95	S1_7174417	0.23708	1	0.954647	0.0161		0.17135	0.15705	121.746
96	S1_7174424	0.23708	1	0.954647	0.0161		0.17135	0.15705	121.746
97	S1_7244667	0.23708	1	0.954647	0.0161		0.17135	0.15705	121.746
98	S1_7244736	0.28349	1	0.954647	0.01323		0.17135	0.15705	121.746
99	S1_7302411	0.28349	1	0.954647	0.01323		0.17135	0.15705	121.746
100	S1_7644169	0.24094	1	0.954647	0.01584		0.17135	0.15705	121.746
101	S1_7983560	0.03723	1	0.954647	0.05085		0.17135	0.15705	121.746
102	S1_8335824	0.01013	1	0.954647	0.07851		0.17135	0.15705	121.746
103	S1_8335951	0.01013	1	0.954647	0.07851		0.17135	0.15705	121.746
104	S1_8478767	0.03635	1	0.954647	0.05134		0.17135	0.15705	121.746
105	S1_8777765	0.06652	1	0.954647	0.03923		0.17135	0.15705	121.746
106	S1_9060575	0.57185	1	0.990614	0.00366		0.17135	0.15705	121.746
107	S1_9060903	0.06652	1	0.954647	0.03923		0.17135	0.15705	121.746
108	S1_9284782	0.02724	1	0.954647	0.05731		0.17135	0.15705	121.746
109	S1_9284787	0.02724	1	0.954647	0.05731		0.17135	0.15705	121.746
110	S1_9284824	0.02724	1	0.954647	0.05731		0.17135	0.15705	121.746
111	S1_9650431	0.00392	1	0.954647	0.09977		0.17135	0.15705	121.746
112	S1_10019279	0.00743	1	0.954647	0.08535		0.17135	0.15705	121.746
113	S1_10030338	0.00743	1	0.954647	0.08535		0.17135	0.15705	121.746
114	S1_10030379	0.00743	1	0.954647	0.08535		0.17135	0.15705	121.746
115	S1_10078272	0.00743	1	0.954647	0.08535		0.17135	0.15705	121.746
116	S1_10078322	0.0026	1	0.954647	0.1092		0.17135	0.15705	121.746
117	S1_10210293	0.0026	1	0.954647	0.1092		0.17135	0.15705	121.746
118	S1_10270514	0.008	1	0.954647	0.0837		0.17135	0.15705	121.746
119	S1_10272889	0.008	1	0.954647	0.0837		0.17135	0.15705	121.746
120	S1_10295367	0.0026	1	0.954647	0.1092		0.17135	0.15705	121.746
121	S1_10298207	0.00191	1	0.954647	0.11646		0.17135	0.15705	121.746
122	S1_10330084	0.00743	1	0.954647	0.08535		0.17135	0.15705	121.746
123	S1_10330103	0.00743	1	0.954647	0.08535		0.17135	0.15705	121.746
124	S1_10388722	0.00142	1	0.954647	0.12339		0.17135	0.15705	121.746
125	S1_10460925	0.0026	1	0.954647	0.1092		0.17135	0.15705	121.746
126	S1_10460926	0.0026	1	0.954647	0.1092		0.17135	0.15705	121.746
127	S1_10608019	0.00743	1	0.954647	0.08535		0.17135	0.15705	121.746
128	S1_10673336	0.008	1	0.954647	0.0837		0.17135	0.15705	121.746
129	S1_10673341	0.008	1	0.954647	0.0837		0.17135	0.15705	121.746
130	S1_10876088	0.0026	1	0.954647	0.1092		0.17135	0.15705	121.746
131	S1_11175920	0.00743	1	0.954647	0.08535		0.17135	0.15705	121.746
132	S1_11272149	0.008	1	0.954647	0.0837		0.17135	0.15705	121.746
133	S1_11378533	0.008	1	0.954647	0.0837		0.17135	0.15705	121.746
134	S1_11424605	0.02231	1	0.954647	0.06149		0.17135	0.15705	121.746
135	S1_11424635	0.02231	1	0.954647	0.06149		0.17135	0.15705	121.746
136	S1_11549429	0.02365	1	0.954647	0.06026		0.17135	0.15705	121.746
137	S1_11717040	0.02231	1	0.954647	0.06149		0.17135	0.15705	121.746
138	S1_11717155	0.00855	1	0.954647	0.08225		0.17135	0.15705	121.746
139	S1_11921568	0.02365	1	0.954647	0.06026		0.17135	0.15705	121.746
140	S1_12163529	0.05417	1	0.954647	0.04328		0.17135	0.15705	121.746
141	S1_12163552	0.05417	1	0.954647	0.04328		0.17135	0.15705	121.746
142	S1_12428424	0.03342	1	0.954647	0.05307		0.17135	0.15705	121.746
143	S1_12431266	0.03598	1	0.954647	0.05155		0.17135	0.15705	121.746
144	S1_12431271	0.03598	1	0.954647	0.05155		0.17135	0.15705	121.746
145	S1_12459464	0.01379	1	0.954647	0.07178		0.17135	0.15705	121.746
146	S1_12654422	0.01782	1	0.954647	0.06626		0.17135	0.15705	121.746
147	S1_12677614	0.01666	1	0.954647	0.06771		0.17135	0.15705	121.746
148	S1_12994832	0.01719	1	0.954647	0.06704		0.17135	0.15705	121.746
149	S1_13265245	0.02217	1	0.954647	0.06163		0.17135	0.15705	121.746
150	S1_17024901	0.02625	1	0.954647	0.05808		0.17135	0.15705	121.746
151	S1_17028704	0.06558	1	0.954647	0.0395		0.17135	0.15705	121.746
152	S1_17230249	0.06558	1	0.954647	0.0395		0.17135	0.15705	121.746
153	S1_18815902	0.27123	1	0.954647	0.01393		0.17135	0.15705	121.746
154	S1_18855234	0.27123	1	0.954647	0.01393		0.17135	0.15705	121.746
155	S1_18887275	0.33228	1	0.954647	0.0108		0.17135	0.15705	121.746
156	S1_18887279	0.33228	1	0.954647	0.0108		0.17135	0.15705	121.746
157	S1_19208818	0.46131	1	0.954647	0.00622		0.17135	0.15705	121.746
158	S1_19504747	0.27123	1	0.954647	0.01393		0.17135	0.15705	121.746
159	S1_20294133	0.88358	1	0.990614	0.00024504		0.17135	0.15705	121.746
160	S1_20360418	0.88358	1	0.990614	0.00024504		0.17135	0.15705	121.746
161	S1_20396204	0.87786	1	0.990614	0.00026991		0.17135	0.15705	121.746
162	S1_20687176	0.75132	1	0.990614	0.00115		0.17135	0.15705	121.746
163	S1_20687177	0.75132	1	0.990614	0.00115		0.17135	0.15705	121.746
164	S1_20687448	0.36683	1	0.954647	0.00935		0.17135	0.15705	121.746
165	S1_20743986	0.91786	1	0.990614	0.00012152		0.17135	0.15705	121.746
166	S1_20793937	0.92271	1	0.990614	0.00010755		0.17135	0.15705	121.746
167	S1_20812053	0.91786	1	0.990614	0.00012152		0.17135	0.15705	121.746
168	S1_20828651	0.65164	1	0.990614	0.00233		0.17135	0.15705	121.746
169	S1_20851079	0.92271	1	0.990614	0.00010755		0.17135	0.15705	121.746
170	S1_20897058	0.92271	1	0.990614	0.00010755		0.17135	0.15705	121.746
171	S1_20897079	0.92271	1	0.990614	0.00010755		0.17135	0.15705	121.746
172	S1_20897085	0.92271	1	0.990614	0.00010755		0.17135	0.15705	121.746
173	S1_20954407	0.65164	1	0.990614	0.00233		0.17135	0.15705	121.746
174	S1_20959705	0.65164	1	0.990614	0.00233		0.17135	0.15705	121.746
175	S1_21007739	0.91786	1	0.990614	0.00012152		0.17135	0.15705	121.746
176	S1_21011548	0.73944	1	0.990614	0.00126		0.17135	0.15705	121.746
177	S1_21021362	0.91786	1	0.990614	0.00012152		0.17135	0.15705	121.746
178	S1_21031922	0.92271	1	0.990614	0.00010755		0.17135	0.15705	121.746
179	S1_21188990	0.82479	1	0.990614	0.0005602		0.17135	0.15705	121.746
180	S1_21203700	0.82479	1	0.990614	0.0005602		0.17135	0.15705	121.746
181	S1_21230280	0.91786	1	0.990614	0.00012152		0.17135	0.15705	121.746
182	S1_21887224	0.92898	1	0.992335	9.0776e-05		0.17135	0.15705	121.746
183	S1_21949852	0.92898	1	0.992335	9.0776e-05		0.17135	0.15705	121.746
184	S1_22202668	0.89948	1	0.990614	0.00018232		0.17135	0.15705	121.746
185	S1_22340938	0.82932	1	0.990614	0.00053111		0.17135	0.15705	121.746
186	S1_22374627	0.82932	1	0.990614	0.00053111		0.17135	0.15705	121.746
187	S1_22380348	0.89948	1	0.990614	0.00018232		0.17135	0.15705	121.746
188	S1_22380366	0.91894	1	0.990614	0.00011836		0.17135	0.15705	121.746
189	S1_22399731	0.89948	1	0.990614	0.00018232		0.17135	0.15705	121.746
190	S1_22399768	0.91894	1	0.990614	0.00011836		0.17135	0.15705	121.746
191	S1_22431295	0.89948	1	0.990614	0.00018232		0.17135	0.15705	121.746
192	S1_23101445	0.52621	1	0.987918	0.0046		0.17135	0.15705	121.746
193	S1_23231491	0.4375	1	0.954647	0.00691		0.17135	0.15705	121.746
194	S1_23507574	0.82349	1	0.990614	0.00056867		0.17135	0.15705	121.746
195	S1_23533813	0.82349	1	0.990614	0.00056867		0.17135	0.15705	121.746
196	S1_23533856	0.82349	1	0.990614	0.00056867		0.17135	0.15705	121.746
197	S1_23792575	0.70334	1	0.990614	0.00166		0.17135	0.15705	121.746
198	S1_23888330	0.86037	1	0.990614	0.00035358		0.17135	0.15705	121.746
199	S1_23888336	0.86037	1	0.990614	0.00035358		0.17135	0.15705	121.746
200	S1_23934247	0.48981	1	0.978752	0.00546		0.17135	0.15705	121.746
201	S1_23998687	0.86037	1	0.990614	0.00035358		0.17135	0.15705	121.746
202	S10_124375	0.95127	1	0.993778	4.2677e-05		0.17135	0.15705	121.746
203	S10_3438653	0.83216	1	0.990614	0.00051334		0.17135	0.15705	121.746
204	S10_3438673	0.83216	1	0.990614	0.00051334		0.17135	0.15705	121.746
205	S10_3523797	0.83601	1	0.990614	0.00048972		0.17135	0.15705	121.746
206	S10_3529291	0.57845	1	0.990614	0.00353		0.17135	0.15705	121.746
207	S10_3578350	0.83216	1	0.990614	0.00051334		0.17135	0.15705	121.746
208	S10_4042156	0.70414	1	0.990614	0.00165		0.17135	0.15705	121.746
209	S10_4179010	0.70414	1	0.990614	0.00165		0.17135	0.15705	121.746
210	S10_4685994	0.34439	1	0.954647	0.01027		0.17135	0.15705	121.746
211	S10_4686035	0.34439	1	0.954647	0.01027		0.17135	0.15705	121.746
212	S10_4686041	0.34439	1	0.954647	0.01027		0.17135	0.15705	121.746
213	S10_4729743	0.56363	1	0.990614	0.00382		0.17135	0.15705	121.746
214	S10_4950269	0.29051	1	0.954647	0.01285		0.17135	0.15705	121.746
215	S10_4950287	0.29051	1	0.954647	0.01285		0.17135	0.15705	121.746
216	S10_5021241	0.48068	1	0.973475	0.0057		0.17135	0.15705	121.746
217	S10_5026931	0.48068	1	0.973475	0.0057		0.17135	0.15705	121.746
218	S10_5027349	0.48068	1	0.973475	0.0057		0.17135	0.15705	121.746
219	S10_5184150	0.48068	1	0.973475	0.0057		0.17135	0.15705	121.746
220	S10_5235540	0.615	1	0.990614	0.00289		0.17135	0.15705	121.746
221	S10_5435357	0.49246	1	0.978752	0.0054		0.17135	0.15705	121.746
222	S10_5599862	0.27579	1	0.954647	0.01366		0.17135	0.15705	121.746
223	S10_6178042	0.05458	1	0.954647	0.04313		0.17135	0.15705	121.746
224	S10_6266931	0.16533	1	0.954647	0.02224		0.17135	0.15705	121.746
225	S10_6364312	0.16533	1	0.954647	0.02224		0.17135	0.15705	121.746
226	S10_6548032	0.16533	1	0.954647	0.02224		0.17135	0.15705	121.746
227	S10_6548504	0.16533	1	0.954647	0.02224		0.17135	0.15705	121.746
228	S10_6575624	0.17314	1	0.954647	0.02143		0.17135	0.15705	121.746
229	S10_6643697	0.11544	1	0.954647	0.02872		0.17135	0.15705	121.746
230	S10_6755811	0.13195	1	0.954647	0.02627		0.17135	0.15705	121.746
231	S10_6814559	0.1651	1	0.954647	0.02226		0.17135	0.15705	121.746
232	S10_6815788	0.1651	1	0.954647	0.02226		0.17135	0.15705	121.746
233	S10_7094654	0.24691	1	0.954647	0.01544		0.17135	0.15705	121.746
234	S10_7094701	0.0543	1	0.954647	0.04323		0.17135	0.15705	121.746
235	S10_7215464	0.14352	1	0.954647	0.02475		0.17135	0.15705	121.746
236	S10_7238728	0.11544	1	0.954647	0.02872		0.17135	0.15705	121.746
237	S10_7998156	0.805	1	0.990614	0.00069664		0.17135	0.15705	121.746
238	S10_8230149	0.21	1	0.954647	0.01812		0.17135	0.15705	121.746
239	S10_8355491	0.10246	1	0.954647	0.03095		0.17135	0.15705	121.746
240	S10_8400816	0.10246	1	0.954647	0.03095		0.17135	0.15705	121.746
241	S10_8724426	0.37519	1	0.954647	0.00903		0.17135	0.15705	121.746
242	S10_8736646	0.1885	1	0.954647	0.01996		0.17135	0.15705	121.746
243	S10_8736657	0.1885	1	0.954647	0.01996		0.17135	0.15705	121.746
244	S10_8736681	0.1885	1	0.954647	0.01996		0.17135	0.15705	121.746
245	S10_8736685	0.1885	1	0.954647	0.01996		0.17135	0.15705	121.746
246	S10_8777410	0.1885	1	0.954647	0.01996		0.17135	0.15705	121.746
247	S10_8783781	0.21	1	0.954647	0.01812		0.17135	0.15705	121.746
248	S10_8802065	0.09162	1	0.954647	0.03305		0.17135	0.15705	121.746
249	S10_8802094	0.37519	1	0.954647	0.00903		0.17135	0.15705	121.746
250	S10_8904976	0.37519	1	0.954647	0.00903		0.17135	0.15705	121.746
251	S10_9047847	0.1885	1	0.954647	0.01996		0.17135	0.15705	121.746
252	S10_9201852	0.13536	1	0.954647	0.02581		0.17135	0.15705	121.746
253	S10_9464619	0.48054	1	0.973475	0.0057		0.17135	0.15705	121.746
254	S10_9799050	0.35219	1	0.954647	0.00994		0.17135	0.15705	121.746
255	S10_9951078	0.35219	1	0.954647	0.00994		0.17135	0.15705	121.746
256	S10_9987423	0.35219	1	0.954647	0.00994		0.17135	0.15705	121.746
257	S10_10327417	0.08974	1	0.954647	0.03345		0.17135	0.15705	121.746
258	S10_10329269	0.35219	1	0.954647	0.00994		0.17135	0.15705	121.746
259	S10_10329311	0.18211	1	0.954647	0.02055		0.17135	0.15705	121.746
260	S10_10418629	0.14209	1	0.954647	0.02493		0.17135	0.15705	121.746
261	S10_10423121	0.35219	1	0.954647	0.00994		0.17135	0.15705	121.746
262	S10_10556154	0.14209	1	0.954647	0.02493		0.17135	0.15705	121.746
263	S10_10610205	0.35219	1	0.954647	0.00994		0.17135	0.15705	121.746
264	S10_10648396	0.31342	1	0.954647	0.01168		0.17135	0.15705	121.746
265	S10_10956328	0.28496	1	0.954647	0.01315		0.17135	0.15705	121.746
266	S10_11311180	0.75622	1	0.990614	0.0011		0.17135	0.15705	121.746
267	S10_16779690	0.73418	1	0.990614	0.00132		0.17135	0.15705	121.746
268	S10_17898928	0.89988	1	0.990614	0.00018087		0.17135	0.15705	121.746
269	S10_18806417	0.78722	1	0.990614	0.00083282		0.17135	0.15705	121.746
270	S10_18926654	0.94268	1	0.993279	5.9064e-05		0.17135	0.15705	121.746
271	S10_18926677	0.78722	1	0.990614	0.00083282		0.17135	0.15705	121.746
272	S10_19566471	0.59507	1	0.990614	0.00323		0.17135	0.15705	121.746
273	S10_19884805	0.79453	1	0.990614	0.00077527		0.17135	0.15705	121.746
274	S10_20532568	0.98132	1	0.994791	6.2626e-06		0.17135	0.15705	121.746
275	S10_20781920	0.88661	1	0.990614	0.00023236		0.17135	0.15705	121.746
276	S10_21084498	0.88625	1	0.990614	0.00023383		0.17135	0.15705	121.746
277	S10_21670068	0.85534	1	0.990614	0.00037983		0.17135	0.15705	121.746
278	S10_21670084	0.85534	1	0.990614	0.00037983		0.17135	0.15705	121.746
279	S10_21960313	0.78239	1	0.990614	0.00087202		0.17135	0.15705	121.746
280	S10_21971789	0.78239	1	0.990614	0.00087202		0.17135	0.15705	121.746
281	S10_22489585	0.78239	1	0.990614	0.00087202		0.17135	0.15705	121.746
282	S10_22562055	0.856	1	0.990614	0.00037636		0.17135	0.15705	121.746
283	S10_22679693	0.856	1	0.990614	0.00037636		0.17135	0.15705	121.746
284	S10_22764879	0.78239	1	0.990614	0.00087202		0.17135	0.15705	121.746
285	S10_23378727	0.78239	1	0.990614	0.00087202		0.17135	0.15705	121.746
286	S11_268339	0.18144	1	0.954647	0.02062		0.17135	0.15705	121.746
287	S11_278968	0.18144	1	0.954647	0.02062		0.17135	0.15705	121.746
288	S11_279007	0.18144	1	0.954647	0.02062		0.17135	0.15705	121.746
289	S11_291210	0.18144	1	0.954647	0.02062		0.17135	0.15705	121.746
290	S11_338378	0.12989	1	0.954647	0.02656		0.17135	0.15705	121.746
291	S11_406867	0.12989	1	0.954647	0.02656		0.17135	0.15705	121.746
292	S11_497512	0.12989	1	0.954647	0.02656		0.17135	0.15705	121.746
293	S11_506388	0.36548	1	0.954647	0.0094		0.17135	0.15705	121.746
294	S11_506402	0.36548	1	0.954647	0.0094		0.17135	0.15705	121.746
295	S11_542859	0.12989	1	0.954647	0.02656		0.17135	0.15705	121.746
296	S11_544207	0.12989	1	0.954647	0.02656		0.17135	0.15705	121.746
297	S11_636924	0.19028	1	0.954647	0.0198		0.17135	0.15705	121.746
298	S11_636925	0.19028	1	0.954647	0.0198		0.17135	0.15705	121.746
299	S11_637120	0.19028	1	0.954647	0.0198		0.17135	0.15705	121.746
300	S11_735542	0.235	1	0.954647	0.01625		0.17135	0.15705	121.746
301	S11_758924	0.235	1	0.954647	0.01625		0.17135	0.15705	121.746
302	S11_781872	0.58207	1	0.990614	0.00347		0.17135	0.15705	121.746
303	S11_802901	0.235	1	0.954647	0.01625		0.17135	0.15705	121.746
304	S11_802911	0.235	1	0.954647	0.01625		0.17135	0.15705	121.746
305	S11_866021	0.58207	1	0.990614	0.00347		0.17135	0.15705	121.746
306	S11_967484	0.235	1	0.954647	0.01625		0.17135	0.15705	121.746
307	S11_967588	0.58207	1	0.990614	0.00347		0.17135	0.15705	121.746
308	S11_974307	0.58207	1	0.990614	0.00347		0.17135	0.15705	121.746
309	S11_974357	0.58207	1	0.990614	0.00347		0.17135	0.15705	121.746
310	S11_997100	0.58207	1	0.990614	0.00347		0.17135	0.15705	121.746
311	S11_997109	0.58207	1	0.990614	0.00347		0.17135	0.15705	121.746
312	S11_997135	0.58207	1	0.990614	0.00347		0.17135	0.15705	121.746
313	S11_997142	0.58207	1	0.990614	0.00347		0.17135	0.15705	121.746
314	S11_1006671	0.235	1	0.954647	0.01625		0.17135	0.15705	121.746
315	S11_1016175	0.235	1	0.954647	0.01625		0.17135	0.15705	121.746
316	S11_1115586	0.20226	1	0.954647	0.01875		0.17135	0.15705	121.746
317	S11_1126372	0.52125	1	0.986994	0.00471		0.17135	0.15705	121.746
318	S11_1126383	0.52125	1	0.986994	0.00471		0.17135	0.15705	121.746
319	S11_1163847	0.20226	1	0.954647	0.01875		0.17135	0.15705	121.746
320	S11_1169165	0.52125	1	0.986994	0.00471		0.17135	0.15705	121.746
321	S11_1197788	0.20226	1	0.954647	0.01875		0.17135	0.15705	121.746
322	S11_1337607	0.20226	1	0.954647	0.01875		0.17135	0.15705	121.746
323	S11_1337620	0.52125	1	0.986994	0.00471		0.17135	0.15705	121.746
324	S11_1340454	0.52125	1	0.986994	0.00471		0.17135	0.15705	121.746
325	S11_1340464	0.52125	1	0.986994	0.00471		0.17135	0.15705	121.746
326	S11_1366326	0.20226	1	0.954647	0.01875		0.17135	0.15705	121.746
327	S11_1379935	0.20226	1	0.954647	0.01875		0.17135	0.15705	121.746
328	S11_1544314	0.1191	1	0.954647	0.02815		0.17135	0.15705	121.746
329	S11_1584114	0.1191	1	0.954647	0.02815		0.17135	0.15705	121.746
330	S11_1593628	0.1191	1	0.954647	0.02815		0.17135	0.15705	121.746
331	S11_1713536	0.39335	1	0.954647	0.00836		0.17135	0.15705	121.746
332	S11_1713599	0.13583	1	0.954647	0.02575		0.17135	0.15705	121.746
333	S11_1797487	0.32603	1	0.954647	0.01108		0.17135	0.15705	121.746
334	S11_1797488	0.32603	1	0.954647	0.01108		0.17135	0.15705	121.746
335	S11_1797533	0.32603	1	0.954647	0.01108		0.17135	0.15705	121.746
336	S11_1797543	0.32603	1	0.954647	0.01108		0.17135	0.15705	121.746
337	S11_1848867	0.32603	1	0.954647	0.01108		0.17135	0.15705	121.746
338	S11_1848873	0.10559	1	0.954647	0.03038		0.17135	0.15705	121.746
339	S11_1857923	0.32603	1	0.954647	0.01108		0.17135	0.15705	121.746
340	S11_1862190	0.22025	1	0.954647	0.01732		0.17135	0.15705	121.746
341	S11_1954155	0.10559	1	0.954647	0.03038		0.17135	0.15705	121.746
342	S11_2003360	0.10559	1	0.954647	0.03038		0.17135	0.15705	121.746
343	S11_2004621	0.10559	1	0.954647	0.03038		0.17135	0.15705	121.746
344	S11_2004653	0.22025	1	0.954647	0.01732		0.17135	0.15705	121.746
345	S11_2106974	0.10559	1	0.954647	0.03038		0.17135	0.15705	121.746
346	S11_2134221	0.10559	1	0.954647	0.03038		0.17135	0.15705	121.746
347	S11_2138375	0.10559	1	0.954647	0.03038		0.17135	0.15705	121.746
348	S11_2138390	0.10559	1	0.954647	0.03038		0.17135	0.15705	121.746
349	S11_2147253	0.10559	1	0.954647	0.03038		0.17135	0.15705	121.746
350	S11_2147291	0.32603	1	0.954647	0.01108		0.17135	0.15705	121.746
351	S11_2148291	0.10559	1	0.954647	0.03038		0.17135	0.15705	121.746
352	S11_2148293	0.32603	1	0.954647	0.01108		0.17135	0.15705	121.746
353	S11_2148457	0.10559	1	0.954647	0.03038		0.17135	0.15705	121.746
354	S11_2189402	0.32603	1	0.954647	0.01108		0.17135	0.15705	121.746
355	S11_2313352	0.25162	1	0.954647	0.01513		0.17135	0.15705	121.746
356	S11_2543400	0.54362	1	0.990614	0.00422		0.17135	0.15705	121.746
357	S11_5354729	0.49321	1	0.978752	0.00538		0.17135	0.15705	121.746
358	S11_5478828	0.49321	1	0.978752	0.00538		0.17135	0.15705	121.746
359	S11_8228491	0.95355	1	0.993778	3.8775e-05		0.17135	0.15705	121.746
360	S11_8232997	0.76853	1	0.990614	0.00099013		0.17135	0.15705	121.746
361	S11_8387834	0.95355	1	0.993778	3.8775e-05		0.17135	0.15705	121.746
362	S11_9663741	0.96713	1	0.994791	1.9406e-05		0.17135	0.15705	121.746
363	S11_10005732	0.84235	1	0.990614	0.00045206		0.17135	0.15705	121.746
364	S11_10006025	0.8679	1	0.990614	0.00031616		0.17135	0.15705	121.746
365	S11_10139225	0.6545	1	0.990614	0.00229		0.17135	0.15705	121.746
366	S11_10309754	0.6545	1	0.990614	0.00229		0.17135	0.15705	121.746
367	S11_10634402	0.6545	1	0.990614	0.00229		0.17135	0.15705	121.746
368	S11_10634403	0.6545	1	0.990614	0.00229		0.17135	0.15705	121.746
369	S11_10634404	0.6545	1	0.990614	0.00229		0.17135	0.15705	121.746
370	S11_10634406	0.6545	1	0.990614	0.00229		0.17135	0.15705	121.746
371	S11_10841898	0.8679	1	0.990614	0.00031616		0.17135	0.15705	121.746
372	S11_10847529	0.6545	1	0.990614	0.00229		0.17135	0.15705	121.746
373	S11_11110183	0.8679	1	0.990614	0.00031616		0.17135	0.15705	121.746
374	S11_11981426	0.6545	1	0.990614	0.00229		0.17135	0.15705	121.746
375	S11_11997692	0.6545	1	0.990614	0.00229		0.17135	0.15705	121.746
376	S11_12079199	0.8679	1	0.990614	0.00031616		0.17135	0.15705	121.746
377	S11_12483044	0.83177	1	0.990614	0.00051577		0.17135	0.15705	121.746
378	S11_12610632	0.83177	1	0.990614	0.00051577		0.17135	0.15705	121.746
379	S11_12610633	0.83177	1	0.990614	0.00051577		0.17135	0.15705	121.746
380	S11_13021829	0.83177	1	0.990614	0.00051577		0.17135	0.15705	121.746
381	S11_16111351	0.9883	1	0.994791	2.4561e-06		0.17135	0.15705	121.746
382	S11_16680458	0.84053	1	0.990614	0.0004627		0.17135	0.15705	121.746
383	S11_16991031	0.61646	1	0.990614	0.00287		0.17135	0.15705	121.746
384	S11_17221319	0.61646	1	0.990614	0.00287		0.17135	0.15705	121.746
385	S11_17315303	0.61646	1	0.990614	0.00287		0.17135	0.15705	121.746
386	S11_17717028	0.27029	1	0.954647	0.01398		0.17135	0.15705	121.746
387	S11_17753233	0.20689	1	0.954647	0.01837		0.17135	0.15705	121.746
388	S11_17943483	0.4597	1	0.954647	0.00627		0.17135	0.15705	121.746
389	S11_18173058	0.4597	1	0.954647	0.00627		0.17135	0.15705	121.746
390	S11_18253394	0.41252	1	0.954647	0.0077		0.17135	0.15705	121.746
391	S11_18314692	0.27562	1	0.954647	0.01367		0.17135	0.15705	121.746
392	S11_18407207	0.27562	1	0.954647	0.01367		0.17135	0.15705	121.746
393	S11_18407311	0.34839	1	0.954647	0.0101		0.17135	0.15705	121.746
394	S11_18407332	0.27562	1	0.954647	0.01367		0.17135	0.15705	121.746
395	S11_18410906	0.27562	1	0.954647	0.01367		0.17135	0.15705	121.746
396	S11_18472400	0.41252	1	0.954647	0.0077		0.17135	0.15705	121.746
397	S11_18669329	0.27562	1	0.954647	0.01367		0.17135	0.15705	121.746
398	S11_18669336	0.27562	1	0.954647	0.01367		0.17135	0.15705	121.746
399	S11_18669345	0.27562	1	0.954647	0.01367		0.17135	0.15705	121.746
400	S11_18674414	0.27562	1	0.954647	0.01367		0.17135	0.15705	121.746
401	S11_18674418	0.65937	1	0.990614	0.00222		0.17135	0.15705	121.746
402	S11_18674597	0.34839	1	0.954647	0.0101		0.17135	0.15705	121.746
403	S11_18826402	0.41252	1	0.954647	0.0077		0.17135	0.15705	121.746
404	S11_18826408	0.41252	1	0.954647	0.0077		0.17135	0.15705	121.746
405	S11_18918193	0.34839	1	0.954647	0.0101		0.17135	0.15705	121.746
406	S11_18918243	0.27562	1	0.954647	0.01367		0.17135	0.15705	121.746
407	S11_18924292	0.34839	1	0.954647	0.0101		0.17135	0.15705	121.746
408	S11_19116758	0.34839	1	0.954647	0.0101		0.17135	0.15705	121.746
409	S11_19116759	0.41252	1	0.954647	0.0077		0.17135	0.15705	121.746
410	S11_19250225	0.36919	1	0.954647	0.00926		0.17135	0.15705	121.746
411	S11_19405711	0.30887	1	0.954647	0.0119		0.17135	0.15705	121.746
412	S11_19776613	0.16209	1	0.954647	0.02259		0.17135	0.15705	121.746
413	S12_2403015	0.7531	1	0.990614	0.00113		0.17135	0.15705	121.746
414	S12_2460229	0.89939	1	0.990614	0.00018265		0.17135	0.15705	121.746
415	S12_2468691	0.89939	1	0.990614	0.00018265		0.17135	0.15705	121.746
416	S12_2645336	0.89939	1	0.990614	0.00018265		0.17135	0.15705	121.746
417	S12_2648420	0.7531	1	0.990614	0.00113		0.17135	0.15705	121.746
418	S12_3037239	0.96975	1	0.994791	1.6432e-05		0.17135	0.15705	121.746
419	S12_3037252	0.96975	1	0.994791	1.6432e-05		0.17135	0.15705	121.746
420	S12_3037332	0.7531	1	0.990614	0.00113		0.17135	0.15705	121.746
421	S12_3037413	0.7531	1	0.990614	0.00113		0.17135	0.15705	121.746
422	S12_3084933	0.89939	1	0.990614	0.00018265		0.17135	0.15705	121.746
423	S12_3110087	0.7531	1	0.990614	0.00113		0.17135	0.15705	121.746
424	S12_3281497	0.7531	1	0.990614	0.00113		0.17135	0.15705	121.746
425	S12_3309906	0.7531	1	0.990614	0.00113		0.17135	0.15705	121.746
426	S12_3309923	0.89939	1	0.990614	0.00018265		0.17135	0.15705	121.746
427	S12_3342709	0.60471	1	0.990614	0.00307		0.17135	0.15705	121.746
428	S12_3342710	0.60471	1	0.990614	0.00307		0.17135	0.15705	121.746
429	S12_3373062	0.7531	1	0.990614	0.00113		0.17135	0.15705	121.746
430	S12_3448257	0.89939	1	0.990614	0.00018265		0.17135	0.15705	121.746
431	S12_3856045	0.45854	1	0.954647	0.0063		0.17135	0.15705	121.746
432	S12_3856347	0.45854	1	0.954647	0.0063		0.17135	0.15705	121.746
433	S12_3984660	0.52155	1	0.986994	0.00471		0.17135	0.15705	121.746
434	S12_4004619	0.54764	1	0.990614	0.00414		0.17135	0.15705	121.746
435	S12_4043602	0.54764	1	0.990614	0.00414		0.17135	0.15705	121.746
436	S12_4415436	0.36771	1	0.954647	0.00931		0.17135	0.15705	121.746
437	S12_4605023	0.41363	1	0.954647	0.00767		0.17135	0.15705	121.746
438	S12_5089385	0.89027	1	0.990614	0.00021748		0.17135	0.15705	121.746
439	S12_5150432	0.75863	1	0.990614	0.00108		0.17135	0.15705	121.746
440	S12_5321337	0.62054	1	0.990614	0.0028		0.17135	0.15705	121.746
441	S12_5375873	0.62054	1	0.990614	0.0028		0.17135	0.15705	121.746
442	S12_5562556	0.62054	1	0.990614	0.0028		0.17135	0.15705	121.746
443	S12_5564626	0.62054	1	0.990614	0.0028		0.17135	0.15705	121.746
444	S12_5792457	0.6228	1	0.990614	0.00277		0.17135	0.15705	121.746
445	S12_6272512	0.78267	1	0.990614	0.00086976		0.17135	0.15705	121.746
446	S12_6294844	0.62858	1	0.990614	0.00268		0.17135	0.15705	121.746
447	S12_6298773	0.78267	1	0.990614	0.00086976		0.17135	0.15705	121.746
448	S12_6423454	0.62858	1	0.990614	0.00268		0.17135	0.15705	121.746
449	S12_6478734	0.90828	1	0.990614	0.00015166		0.17135	0.15705	121.746
450	S12_6491869	0.92051	1	0.990614	0.00011378		0.17135	0.15705	121.746
451	S12_6546333	0.92051	1	0.990614	0.00011378		0.17135	0.15705	121.746
452	S12_6546389	0.90828	1	0.990614	0.00015166		0.17135	0.15705	121.746
453	S12_6767081	0.99111	1	0.994791	1.4171e-06		0.17135	0.15705	121.746
454	S12_6767109	0.99111	1	0.994791	1.4171e-06		0.17135	0.15705	121.746
455	S12_6824326	0.99111	1	0.994791	1.4171e-06		0.17135	0.15705	121.746
456	S12_6916805	0.99111	1	0.994791	1.4171e-06		0.17135	0.15705	121.746
457	S12_7050922	0.97972	1	0.994791	7.3852e-06		0.17135	0.15705	121.746
458	S12_7067746	0.80946	1	0.990614	0.00066454		0.17135	0.15705	121.746
459	S12_7067827	0.80946	1	0.990614	0.00066454		0.17135	0.15705	121.746
460	S12_7101973	0.97972	1	0.994791	7.3852e-06		0.17135	0.15705	121.746
461	S12_7101977	0.97972	1	0.994791	7.3852e-06		0.17135	0.15705	121.746
462	S12_7140685	0.92966	1	0.992416	8.9033e-05		0.17135	0.15705	121.746
463	S12_7187235	0.80946	1	0.990614	0.00066454		0.17135	0.15705	121.746
464	S12_7187250	0.97972	1	0.994791	7.3852e-06		0.17135	0.15705	121.746
465	S12_7188313	0.80946	1	0.990614	0.00066454		0.17135	0.15705	121.746
466	S12_7219537	0.99018	1	0.994791	1.731e-06		0.17135	0.15705	121.746
467	S12_7317671	0.99018	1	0.994791	1.731e-06		0.17135	0.15705	121.746
468	S12_7330633	0.99018	1	0.994791	1.731e-06		0.17135	0.15705	121.746
469	S12_7330656	0.83615	1	0.990614	0.00048887		0.17135	0.15705	121.746
470	S12_7332140	0.99018	1	0.994791	1.731e-06		0.17135	0.15705	121.746
471	S12_7334762	0.99018	1	0.994791	1.731e-06		0.17135	0.15705	121.746
472	S12_7342694	0.99018	1	0.994791	1.731e-06		0.17135	0.15705	121.746
473	S12_7358163	0.99018	1	0.994791	1.731e-06		0.17135	0.15705	121.746
474	S12_7358178	0.99018	1	0.994791	1.731e-06		0.17135	0.15705	121.746
475	S12_7477023	0.83615	1	0.990614	0.00048887		0.17135	0.15705	121.746
476	S12_7491237	0.99018	1	0.994791	1.731e-06		0.17135	0.15705	121.746
477	S12_7499668	0.99018	1	0.994791	1.731e-06		0.17135	0.15705	121.746
478	S12_7502014	0.83615	1	0.990614	0.00048887		0.17135	0.15705	121.746
479	S12_7703300	0.75163	1	0.990614	0.00115		0.17135	0.15705	121.746
480	S12_7750092	0.99018	1	0.994791	1.731e-06		0.17135	0.15705	121.746
481	S12_7750128	0.99018	1	0.994791	1.731e-06		0.17135	0.15705	121.746
482	S12_7795215	0.7066	1	0.990614	0.00162		0.17135	0.15705	121.746
483	S12_7795222	0.54864	1	0.990614	0.00412		0.17135	0.15705	121.746
484	S12_8068822	0.73229	1	0.990614	0.00134		0.17135	0.15705	121.746
485	S12_8078747	0.91034	1	0.990614	0.0001449		0.17135	0.15705	121.746
486	S12_8084309	0.91034	1	0.990614	0.0001449		0.17135	0.15705	121.746
487	S12_8144323	0.81479	1	0.990614	0.00062716		0.17135	0.15705	121.746
488	S12_8183444	0.95989	1	0.994791	2.8902e-05		0.17135	0.15705	121.746
489	S12_8480797	0.6607	1	0.990614	0.0022		0.17135	0.15705	121.746
490	S12_8656735	0.79696	1	0.990614	0.00075659		0.17135	0.15705	121.746
491	S12_8656740	0.79696	1	0.990614	0.00075659		0.17135	0.15705	121.746
492	S12_8689277	0.79696	1	0.990614	0.00075659		0.17135	0.15705	121.746
493	S12_8738727	0.97656	1	0.994791	9.8674e-06		0.17135	0.15705	121.746
494	S12_8738800	0.6607	1	0.990614	0.0022		0.17135	0.15705	121.746
495	S12_8762147	0.79696	1	0.990614	0.00075659		0.17135	0.15705	121.746
496	S12_8763247	0.6607	1	0.990614	0.0022		0.17135	0.15705	121.746
497	S12_8871535	0.6607	1	0.990614	0.0022		0.17135	0.15705	121.746
498	S12_8975337	0.79696	1	0.990614	0.00075659		0.17135	0.15705	121.746
499	S12_8983006	0.6607	1	0.990614	0.0022		0.17135	0.15705	121.746
500	S12_8983022	0.6607	1	0.990614	0.0022		0.17135	0.15705	121.746
501	S12_8983023	0.6607	1	0.990614	0.0022		0.17135	0.15705	121.746
502	S12_8983096	0.6607	1	0.990614	0.0022		0.17135	0.15705	121.746
503	S12_8987924	0.6607	1	0.990614	0.0022		0.17135	0.15705	121.746
504	S12_8987952	0.79696	1	0.990614	0.00075659		0.17135	0.15705	121.746
505	S12_8987961	0.79696	1	0.990614	0.00075659		0.17135	0.15705	121.746
506	S12_8988129	0.79696	1	0.990614	0.00075659		0.17135	0.15705	121.746
507	S12_9201846	0.79696	1	0.990614	0.00075659		0.17135	0.15705	121.746
508	S12_9307199	0.79696	1	0.990614	0.00075659		0.17135	0.15705	121.746
509	S12_9333628	0.79696	1	0.990614	0.00075659		0.17135	0.15705	121.746
510	S12_9422349	0.6607	1	0.990614	0.0022		0.17135	0.15705	121.746
511	S12_9587155	0.90435	1	0.990614	0.00016502		0.17135	0.15705	121.746
512	S12_9646573	0.79696	1	0.990614	0.00075659		0.17135	0.15705	121.746
513	S12_9646626	0.79696	1	0.990614	0.00075659		0.17135	0.15705	121.746
514	S12_9663873	0.79696	1	0.990614	0.00075659		0.17135	0.15705	121.746
515	S12_9665541	0.97656	1	0.994791	9.8674e-06		0.17135	0.15705	121.746
516	S12_9760609	0.79696	1	0.990614	0.00075659		0.17135	0.15705	121.746
517	S12_9761999	0.6607	1	0.990614	0.0022		0.17135	0.15705	121.746
518	S12_9851926	0.79696	1	0.990614	0.00075659		0.17135	0.15705	121.746
519	S12_9851950	0.6607	1	0.990614	0.0022		0.17135	0.15705	121.746
520	S12_9852133	0.79696	1	0.990614	0.00075659		0.17135	0.15705	121.746
521	S12_12726710	0.79696	1	0.990614	0.00075659		0.17135	0.15705	121.746
522	S12_13608221	0.50411	1	0.981479	0.00511		0.17135	0.15705	121.746
523	S12_14595795	0.67411	1	0.990614	0.00202		0.17135	0.15705	121.746
524	S12_14597245	0.40917	1	0.954647	0.00781		0.17135	0.15705	121.746
525	S12_14597269	0.40917	1	0.954647	0.00781		0.17135	0.15705	121.746
526	S12_14731192	0.49185	1	0.978752	0.00541		0.17135	0.15705	121.746
527	S12_14787165	0.77846	1	0.990614	0.00090471		0.17135	0.15705	121.746
528	S12_14787688	0.7087	1	0.990614	0.0016		0.17135	0.15705	121.746
529	S12_14787724	0.49185	1	0.978752	0.00541		0.17135	0.15705	121.746
530	S12_14787732	0.49185	1	0.978752	0.00541		0.17135	0.15705	121.746
531	S12_14899917	0.49185	1	0.978752	0.00541		0.17135	0.15705	121.746
532	S12_15016382	0.39534	1	0.954647	0.00829		0.17135	0.15705	121.746
533	S12_15281338	0.39534	1	0.954647	0.00829		0.17135	0.15705	121.746
534	S12_15281341	0.39534	1	0.954647	0.00829		0.17135	0.15705	121.746
535	S12_15357889	0.64645	1	0.990614	0.00241		0.17135	0.15705	121.746
536	S12_15654378	0.6113	1	0.990614	0.00296		0.17135	0.15705	121.746
537	S12_16121237	0.63425	1	0.990614	0.00259		0.17135	0.15705	121.746
538	S12_16269027	0.45401	1	0.954647	0.00643		0.17135	0.15705	121.746
539	S12_16270159	0.45401	1	0.954647	0.00643		0.17135	0.15705	121.746
540	S12_17188487	0.34332	1	0.954647	0.01031		0.17135	0.15705	121.746
541	S12_18415914	0.20138	1	0.954647	0.01883		0.17135	0.15705	121.746
542	S12_18772033	0.42558	1	0.954647	0.00728		0.17135	0.15705	121.746
543	S12_18772074	0.42558	1	0.954647	0.00728		0.17135	0.15705	121.746
544	S12_19084210	0.21947	1	0.954647	0.01738		0.17135	0.15705	121.746
545	S12_19305753	0.21947	1	0.954647	0.01738		0.17135	0.15705	121.746
546	S12_19305758	0.21947	1	0.954647	0.01738		0.17135	0.15705	121.746
547	S12_19463136	0.23173	1	0.954647	0.01648		0.17135	0.15705	121.746
548	S12_20043679	0.56106	1	0.990614	0.00387		0.17135	0.15705	121.746
549	S12_20137028	0.55276	1	0.990614	0.00403		0.17135	0.15705	121.746
550	S12_20234974	0.55276	1	0.990614	0.00403		0.17135	0.15705	121.746
551	S12_20235055	0.55276	1	0.990614	0.00403		0.17135	0.15705	121.746
552	S12_20565465	0.46175	1	0.954647	0.00621		0.17135	0.15705	121.746
553	S12_21431272	0.7243	1	0.990614	0.00142		0.17135	0.15705	121.746
554	S12_21613316	0.65407	1	0.990614	0.0023		0.17135	0.15705	121.746
555	S12_21613650	0.65407	1	0.990614	0.0023		0.17135	0.15705	121.746
556	S12_21718325	0.66071	1	0.990614	0.0022		0.17135	0.15705	121.746
557	S12_21762730	0.92784	1	0.992335	9.3706e-05		0.17135	0.15705	121.746
558	S12_21762733	0.65407	1	0.990614	0.0023		0.17135	0.15705	121.746
559	S12_21896972	0.65407	1	0.990614	0.0023		0.17135	0.15705	121.746
560	S12_21987119	0.65407	1	0.990614	0.0023		0.17135	0.15705	121.746
561	S12_22104543	0.65407	1	0.990614	0.0023		0.17135	0.15705	121.746
562	S12_22583681	0.90254	1	0.990614	0.00017135		0.17135	0.15705	121.746
563	S12_22597511	0.45473	1	0.954647	0.00641		0.17135	0.15705	121.746
564	S12_23217737	0.82099	1	0.990614	0.00058517		0.17135	0.15705	121.746
565	S12_23397769	0.90254	1	0.990614	0.00017135		0.17135	0.15705	121.746
566	S12_23413647	0.903	1	0.990614	0.00016972		0.17135	0.15705	121.746
567	S12_23430150	0.903	1	0.990614	0.00016972		0.17135	0.15705	121.746
568	S12_23430153	0.903	1	0.990614	0.00016972		0.17135	0.15705	121.746
569	S12_23853419	0.59139	1	0.990614	0.0033		0.17135	0.15705	121.746
570	S12_23891173	0.83453	1	0.990614	0.00049872		0.17135	0.15705	121.746
571	S12_23919287	0.5905	1	0.990614	0.00331		0.17135	0.15705	121.746
572	S13_164611	0.06856	1	0.954647	0.03864		0.17135	0.15705	121.746
573	S13_284090	0.23253	1	0.954647	0.01642		0.17135	0.15705	121.746
574	S13_284102	0.23253	1	0.954647	0.01642		0.17135	0.15705	121.746
575	S13_305162	0.06856	1	0.954647	0.03864		0.17135	0.15705	121.746
576	S13_356925	0.05496	1	0.954647	0.04299		0.17135	0.15705	121.746
577	S13_356926	0.05496	1	0.954647	0.04299		0.17135	0.15705	121.746
578	S13_356927	0.05496	1	0.954647	0.04299		0.17135	0.15705	121.746
579	S13_356928	0.05496	1	0.954647	0.04299		0.17135	0.15705	121.746
580	S13_356935	0.05496	1	0.954647	0.04299		0.17135	0.15705	121.746
581	S13_492011	0.11056	1	0.954647	0.02952		0.17135	0.15705	121.746
582	S13_540605	0.11056	1	0.954647	0.02952		0.17135	0.15705	121.746
583	S13_540645	0.11056	1	0.954647	0.02952		0.17135	0.15705	121.746
584	S13_540663	0.11056	1	0.954647	0.02952		0.17135	0.15705	121.746
585	S13_540694	0.06856	1	0.954647	0.03864		0.17135	0.15705	121.746
586	S13_663473	0.19506	1	0.954647	0.01937		0.17135	0.15705	121.746
587	S13_663474	0.19506	1	0.954647	0.01937		0.17135	0.15705	121.746
588	S13_663475	0.19506	1	0.954647	0.01937		0.17135	0.15705	121.746
589	S13_667747	0.90398	1	0.990614	0.00016628		0.17135	0.15705	121.746
590	S13_667753	0.90398	1	0.990614	0.00016628		0.17135	0.15705	121.746
591	S13_733478	0.12729	1	0.954647	0.02693		0.17135	0.15705	121.746
592	S13_747519	0.12729	1	0.954647	0.02693		0.17135	0.15705	121.746
593	S13_823170	0.12729	1	0.954647	0.02693		0.17135	0.15705	121.746
594	S13_871688	0.12729	1	0.954647	0.02693		0.17135	0.15705	121.746
595	S13_871691	0.12729	1	0.954647	0.02693		0.17135	0.15705	121.746
596	S13_921953	0.12729	1	0.954647	0.02693		0.17135	0.15705	121.746
597	S13_927335	0.12729	1	0.954647	0.02693		0.17135	0.15705	121.746
598	S13_927344	0.12729	1	0.954647	0.02693		0.17135	0.15705	121.746
599	S13_936711	0.12729	1	0.954647	0.02693		0.17135	0.15705	121.746
600	S13_936729	0.32638	1	0.954647	0.01107		0.17135	0.15705	121.746
601	S13_936808	0.37021	1	0.954647	0.00922		0.17135	0.15705	121.746
602	S13_953135	0.37021	1	0.954647	0.00922		0.17135	0.15705	121.746
603	S13_1065336	0.37021	1	0.954647	0.00922		0.17135	0.15705	121.746
604	S13_1139938	0.54997	1	0.990614	0.00409		0.17135	0.15705	121.746
605	S13_1147303	0.12729	1	0.954647	0.02693		0.17135	0.15705	121.746
606	S13_1229264	0.12729	1	0.954647	0.02693		0.17135	0.15705	121.746
607	S13_1457325	0.06856	1	0.954647	0.03864		0.17135	0.15705	121.746
608	S13_1643084	0.14803	1	0.954647	0.0242		0.17135	0.15705	121.746
609	S13_1643117	0.26301	1	0.954647	0.01442		0.17135	0.15705	121.746
610	S13_1652036	0.17826	1	0.954647	0.02092		0.17135	0.15705	121.746
611	S13_1655288	0.47647	1	0.973475	0.00581		0.17135	0.15705	121.746
612	S13_1655294	0.47647	1	0.973475	0.00581		0.17135	0.15705	121.746
613	S13_1655302	0.47647	1	0.973475	0.00581		0.17135	0.15705	121.746
614	S13_1890020	0.17826	1	0.954647	0.02092		0.17135	0.15705	121.746
615	S13_1890083	0.17826	1	0.954647	0.02092		0.17135	0.15705	121.746
616	S13_2272945	0.19916	1	0.954647	0.01902		0.17135	0.15705	121.746
617	S13_2940160	0.17023	1	0.954647	0.02173		0.17135	0.15705	121.746
618	S13_3421452	0.3722	1	0.954647	0.00914		0.17135	0.15705	121.746
619	S13_4881763	0.97737	1	0.994791	9.1915e-06		0.17135	0.15705	121.746
620	S13_5255681	0.7634	1	0.990614	0.00104		0.17135	0.15705	121.746
621	S13_5255703	0.7634	1	0.990614	0.00104		0.17135	0.15705	121.746
622	S13_5435740	0.94245	1	0.993279	5.9549e-05		0.17135	0.15705	121.746
623	S13_5496357	0.79329	1	0.990614	0.00078489		0.17135	0.15705	121.746
624	S13_5513974	0.94245	1	0.993279	5.9549e-05		0.17135	0.15705	121.746
625	S13_5530767	0.94245	1	0.993279	5.9549e-05		0.17135	0.15705	121.746
626	S13_5791577	0.71383	1	0.990614	0.00154		0.17135	0.15705	121.746
627	S13_5791621	0.71383	1	0.990614	0.00154		0.17135	0.15705	121.746
628	S13_5805072	0.71383	1	0.990614	0.00154		0.17135	0.15705	121.746
629	S13_5837973	0.71383	1	0.990614	0.00154		0.17135	0.15705	121.746
630	S13_5862718	0.84442	1	0.990614	0.00044011		0.17135	0.15705	121.746
631	S13_5862721	0.84442	1	0.990614	0.00044011		0.17135	0.15705	121.746
632	S13_5862736	0.53745	1	0.98815	0.00435		0.17135	0.15705	121.746
633	S13_6736083	0.50112	1	0.978752	0.00518		0.17135	0.15705	121.746
634	S13_7174893	0.57727	1	0.990614	0.00356		0.17135	0.15705	121.746
635	S13_7212329	0.86796	1	0.990614	0.00031584		0.17135	0.15705	121.746
636	S13_7403800	0.57727	1	0.990614	0.00356		0.17135	0.15705	121.746
637	S13_7405413	0.5842	1	0.990614	0.00343		0.17135	0.15705	121.746
638	S13_7486218	0.79982	1	0.990614	0.000735		0.17135	0.15705	121.746
639	S13_7486258	0.79982	1	0.990614	0.000735		0.17135	0.15705	121.746
640	S13_7486294	0.79921	1	0.990614	0.00073959		0.17135	0.15705	121.746
641	S13_7630562	0.79921	1	0.990614	0.00073959		0.17135	0.15705	121.746
642	S13_7633783	0.79921	1	0.990614	0.00073959		0.17135	0.15705	121.746
643	S13_7932814	0.79982	1	0.990614	0.000735		0.17135	0.15705	121.746
644	S13_7932852	0.79982	1	0.990614	0.000735		0.17135	0.15705	121.746
645	S13_7932875	0.79921	1	0.990614	0.00073959		0.17135	0.15705	121.746
646	S13_8161883	0.88641	1	0.990614	0.00023317		0.17135	0.15705	121.746
647	S13_8161890	0.88641	1	0.990614	0.00023317		0.17135	0.15705	121.746
648	S13_8314849	0.88641	1	0.990614	0.00023317		0.17135	0.15705	121.746
649	S13_8314862	0.88641	1	0.990614	0.00023317		0.17135	0.15705	121.746
650	S13_8359327	0.65135	1	0.990614	0.00234		0.17135	0.15705	121.746
651	S13_8547393	0.41365	1	0.954647	0.00767		0.17135	0.15705	121.746
652	S13_8706953	0.79982	1	0.990614	0.000735		0.17135	0.15705	121.746
653	S13_8706989	0.79921	1	0.990614	0.00073959		0.17135	0.15705	121.746
654	S13_8706993	0.79921	1	0.990614	0.00073959		0.17135	0.15705	121.746
655	S13_8908781	0.79982	1	0.990614	0.000735		0.17135	0.15705	121.746
656	S13_9174238	0.79982	1	0.990614	0.000735		0.17135	0.15705	121.746
657	S13_9453287	0.70958	1	0.990614	0.00159		0.17135	0.15705	121.746
658	S13_10393713	0.52359	1	0.987918	0.00466		0.17135	0.15705	121.746
659	S13_10393765	0.30028	1	0.954647	0.01234		0.17135	0.15705	121.746
660	S13_10588706	0.52359	1	0.987918	0.00466		0.17135	0.15705	121.746
661	S13_11244594	0.65135	1	0.990614	0.00234		0.17135	0.15705	121.746
662	S13_11321126	0.65135	1	0.990614	0.00234		0.17135	0.15705	121.746
663	S13_12859182	0.39103	1	0.954647	0.00844		0.17135	0.15705	121.746
664	S13_12860183	0.39103	1	0.954647	0.00844		0.17135	0.15705	121.746
665	S13_12860217	0.66039	1	0.990614	0.00221		0.17135	0.15705	121.746
666	S13_12938182	0.65135	1	0.990614	0.00234		0.17135	0.15705	121.746
667	S13_14418259	0.65135	1	0.990614	0.00234		0.17135	0.15705	121.746
668	S13_14429992	0.66039	1	0.990614	0.00221		0.17135	0.15705	121.746
669	S13_14516310	0.39103	1	0.954647	0.00844		0.17135	0.15705	121.746
670	S13_14588548	0.39103	1	0.954647	0.00844		0.17135	0.15705	121.746
671	S13_14861351	0.65135	1	0.990614	0.00234		0.17135	0.15705	121.746
672	S13_14861393	0.66039	1	0.990614	0.00221		0.17135	0.15705	121.746
673	S13_15082974	0.52564	1	0.987918	0.00461		0.17135	0.15705	121.746
674	S13_15188452	0.65683	1	0.990614	0.00226		0.17135	0.15705	121.746
675	S13_15690706	0.96042	1	0.994791	2.8138e-05		0.17135	0.15705	121.746
676	S13_15994917	0.86273	1	0.990614	0.00034165		0.17135	0.15705	121.746
677	S13_15994941	0.86273	1	0.990614	0.00034165		0.17135	0.15705	121.746
678	S13_16112202	0.82055	1	0.990614	0.0005881		0.17135	0.15705	121.746
679	S13_16256822	0.99037	1	0.994791	1.6659e-06		0.17135	0.15705	121.746
680	S13_16710819	0.90987	1	0.990614	0.00014642		0.17135	0.15705	121.746
681	S13_16718440	0.90987	1	0.990614	0.00014642		0.17135	0.15705	121.746
682	S13_16775541	0.77343	1	0.990614	0.00094744		0.17135	0.15705	121.746
683	S13_18220637	0.90182	1	0.990614	0.0001739		0.17135	0.15705	121.746
684	S13_18220645	0.90182	1	0.990614	0.0001739		0.17135	0.15705	121.746
685	S13_18300235	0.61187	1	0.990614	0.00295		0.17135	0.15705	121.746
686	S13_18300248	0.61187	1	0.990614	0.00295		0.17135	0.15705	121.746
687	S13_18431139	0.7475	1	0.990614	0.00118		0.17135	0.15705	121.746
688	S13_18442848	0.74314	1	0.990614	0.00123		0.17135	0.15705	121.746
689	S13_18443294	0.90182	1	0.990614	0.0001739		0.17135	0.15705	121.746
690	S13_18443346	0.3816	1	0.954647	0.00879		0.17135	0.15705	121.746
691	S13_18511935	0.74314	1	0.990614	0.00123		0.17135	0.15705	121.746
692	S13_18918295	0.74314	1	0.990614	0.00123		0.17135	0.15705	121.746
693	S13_20339279	0.69402	1	0.990614	0.00177		0.17135	0.15705	121.746
694	S13_20339283	0.54933	1	0.990614	0.0041		0.17135	0.15705	121.746
695	S13_20371320	0.92027	1	0.990614	0.00011448		0.17135	0.15705	121.746
696	S13_20625951	0.58046	1	0.990614	0.0035		0.17135	0.15705	121.746
697	S13_21357991	0.93125	1	0.992688	8.5057e-05		0.17135	0.15705	121.746
698	S13_21405949	0.93125	1	0.992688	8.5057e-05		0.17135	0.15705	121.746
699	S13_21442333	0.93561	1	0.993216	7.457e-05		0.17135	0.15705	121.746
700	S13_21803957	0.93125	1	0.992688	8.5057e-05		0.17135	0.15705	121.746
701	S13_22230267	0.69402	1	0.990614	0.00177		0.17135	0.15705	121.746
702	S13_22315560	0.95342	1	0.993778	3.8978e-05		0.17135	0.15705	121.746
703	S13_22315566	0.95342	1	0.993778	3.8978e-05		0.17135	0.15705	121.746
704	S13_22315572	0.91768	1	0.990614	0.00012205		0.17135	0.15705	121.746
705	S13_22435551	0.91768	1	0.990614	0.00012205		0.17135	0.15705	121.746
706	S13_22492627	0.95342	1	0.993778	3.8978e-05		0.17135	0.15705	121.746
707	S13_22834526	0.46851	1	0.966607	0.00602		0.17135	0.15705	121.746
708	S13_22848974	0.66499	1	0.990614	0.00214		0.17135	0.15705	121.746
709	S13_23201755	0.155	1	0.954647	0.02338		0.17135	0.15705	121.746
710	S13_23201788	0.155	1	0.954647	0.02338		0.17135	0.15705	121.746
711	S13_23201789	0.155	1	0.954647	0.02338		0.17135	0.15705	121.746
712	S13_23343302	0.24037	1	0.954647	0.01588		0.17135	0.15705	121.746
713	S13_24224731	0.49321	1	0.978752	0.00538		0.17135	0.15705	121.746
714	S13_24224732	0.49321	1	0.978752	0.00538		0.17135	0.15705	121.746
715	S13_24224737	0.49321	1	0.978752	0.00538		0.17135	0.15705	121.746
716	S13_24731459	0.30435	1	0.954647	0.01213		0.17135	0.15705	121.746
717	S13_24745499	0.23784	1	0.954647	0.01605		0.17135	0.15705	121.746
718	S13_24837179	0.31242	1	0.954647	0.01173		0.17135	0.15705	121.746
719	S13_24846245	0.30435	1	0.954647	0.01213		0.17135	0.15705	121.746
720	S13_25039038	0.23784	1	0.954647	0.01605		0.17135	0.15705	121.746
721	S13_25156663	0.39712	1	0.954647	0.00823		0.17135	0.15705	121.746
722	S13_25221265	0.39712	1	0.954647	0.00823		0.17135	0.15705	121.746
723	S13_25785810	0.91557	1	0.990614	0.00012844		0.17135	0.15705	121.746
724	S13_25785882	0.91557	1	0.990614	0.00012844		0.17135	0.15705	121.746
725	S13_25821186	0.93012	1	0.992551	8.7875e-05		0.17135	0.15705	121.746
726	S13_25953604	0.67975	1	0.990614	0.00195		0.17135	0.15705	121.746
727	S13_26268955	0.43311	1	0.954647	0.00705		0.17135	0.15705	121.746
728	S13_26277398	0.43311	1	0.954647	0.00705		0.17135	0.15705	121.746
729	S13_26460950	0.34336	1	0.954647	0.01031		0.17135	0.15705	121.746
730	S13_26510801	0.29257	1	0.954647	0.01274		0.17135	0.15705	121.746
731	S13_26510844	0.54075	1	0.990506	0.00428		0.17135	0.15705	121.746
732	S13_26577686	0.55639	1	0.990614	0.00396		0.17135	0.15705	121.746
733	S13_26605724	0.55639	1	0.990614	0.00396		0.17135	0.15705	121.746
734	S13_26762651	0.19561	1	0.954647	0.01932		0.17135	0.15705	121.746
735	S13_26762654	0.19561	1	0.954647	0.01932		0.17135	0.15705	121.746
736	S14_326234	0.39204	1	0.954647	0.00841		0.17135	0.15705	121.746
737	S14_355324	0.2034	1	0.954647	0.01866		0.17135	0.15705	121.746
738	S14_668773	0.36915	1	0.954647	0.00926		0.17135	0.15705	121.746
739	S14_734750	0.36915	1	0.954647	0.00926		0.17135	0.15705	121.746
740	S14_734789	0.36915	1	0.954647	0.00926		0.17135	0.15705	121.746
741	S14_763789	0.36915	1	0.954647	0.00926		0.17135	0.15705	121.746
742	S14_763828	0.18233	1	0.954647	0.02053		0.17135	0.15705	121.746
743	S14_768842	0.18233	1	0.954647	0.02053		0.17135	0.15705	121.746
744	S14_931896	0.36915	1	0.954647	0.00926		0.17135	0.15705	121.746
745	S14_997880	0.36915	1	0.954647	0.00926		0.17135	0.15705	121.746
746	S14_1022773	0.18233	1	0.954647	0.02053		0.17135	0.15705	121.746
747	S14_1026649	0.36712	1	0.954647	0.00934		0.17135	0.15705	121.746
748	S14_1026650	0.36712	1	0.954647	0.00934		0.17135	0.15705	121.746
749	S14_1026656	0.36712	1	0.954647	0.00934		0.17135	0.15705	121.746
750	S14_1027821	0.52475	1	0.987918	0.00463		0.17135	0.15705	121.746
751	S14_1050765	0.36915	1	0.954647	0.00926		0.17135	0.15705	121.746
752	S14_1093935	0.36915	1	0.954647	0.00926		0.17135	0.15705	121.746
753	S14_1124512	0.18233	1	0.954647	0.02053		0.17135	0.15705	121.746
754	S14_1163769	0.18233	1	0.954647	0.02053		0.17135	0.15705	121.746
755	S14_1176131	0.55108	1	0.990614	0.00407		0.17135	0.15705	121.746
756	S14_1214721	0.25987	1	0.954647	0.01461		0.17135	0.15705	121.746
757	S14_1214734	0.25987	1	0.954647	0.01461		0.17135	0.15705	121.746
758	S14_1214761	0.49505	1	0.978752	0.00533		0.17135	0.15705	121.746
759	S14_1276515	0.41626	1	0.954647	0.00758		0.17135	0.15705	121.746
760	S14_1537569	0.25987	1	0.954647	0.01461		0.17135	0.15705	121.746
761	S14_1537580	0.67699	1	0.990614	0.00198		0.17135	0.15705	121.746
762	S14_1705189	0.23352	1	0.954647	0.01635		0.17135	0.15705	121.746
763	S14_1714556	0.23352	1	0.954647	0.01635		0.17135	0.15705	121.746
764	S14_1779800	0.23352	1	0.954647	0.01635		0.17135	0.15705	121.746
765	S14_1939046	0.10072	1	0.954647	0.03127		0.17135	0.15705	121.746
766	S14_2021249	0.23352	1	0.954647	0.01635		0.17135	0.15705	121.746
767	S14_2498823	0.21826	1	0.954647	0.01747		0.17135	0.15705	121.746
768	S14_2498825	0.21826	1	0.954647	0.01747		0.17135	0.15705	121.746
769	S14_3063377	0.09186	1	0.954647	0.033		0.17135	0.15705	121.746
770	S14_3076092	0.21826	1	0.954647	0.01747		0.17135	0.15705	121.746
771	S14_3123562	0.39856	1	0.954647	0.00818		0.17135	0.15705	121.746
772	S14_3216837	0.27721	1	0.954647	0.01358		0.17135	0.15705	121.746
773	S14_3322054	0.27721	1	0.954647	0.01358		0.17135	0.15705	121.746
774	S14_3322056	0.53049	1	0.987918	0.00451		0.17135	0.15705	121.746
775	S14_3891927	0.2198	1	0.954647	0.01735		0.17135	0.15705	121.746
776	S14_3891928	0.2198	1	0.954647	0.01735		0.17135	0.15705	121.746
777	S14_3969078	0.27721	1	0.954647	0.01358		0.17135	0.15705	121.746
778	S14_4075831	0.46175	1	0.954647	0.00621		0.17135	0.15705	121.746
779	S14_4075832	0.46175	1	0.954647	0.00621		0.17135	0.15705	121.746
780	S14_4075833	0.46175	1	0.954647	0.00621		0.17135	0.15705	121.746
781	S14_4075835	0.46175	1	0.954647	0.00621		0.17135	0.15705	121.746
782	S14_4075841	0.18587	1	0.954647	0.0202		0.17135	0.15705	121.746
783	S14_4075887	0.46175	1	0.954647	0.00621		0.17135	0.15705	121.746
784	S14_4205434	0.75154	1	0.990614	0.00115		0.17135	0.15705	121.746
785	S14_4205449	0.75154	1	0.990614	0.00115		0.17135	0.15705	121.746
786	S14_4291458	0.39014	1	0.954647	0.00847		0.17135	0.15705	121.746
787	S14_4331050	0.24567	1	0.954647	0.01552		0.17135	0.15705	121.746
788	S14_4789446	0.19178	1	0.954647	0.01966		0.17135	0.15705	121.746
789	S14_4808495	0.19178	1	0.954647	0.01966		0.17135	0.15705	121.746
790	S14_4830128	0.40788	1	0.954647	0.00786		0.17135	0.15705	121.746
791	S14_5737537	0.19644	1	0.954647	0.01925		0.17135	0.15705	121.746
792	S14_5737545	0.19644	1	0.954647	0.01925		0.17135	0.15705	121.746
793	S14_5737587	0.19644	1	0.954647	0.01925		0.17135	0.15705	121.746
794	S14_5745959	0.07508	1	0.954647	0.03687		0.17135	0.15705	121.746
795	S14_5841788	0.07508	1	0.954647	0.03687		0.17135	0.15705	121.746
796	S14_5971322	0.15672	1	0.954647	0.02318		0.17135	0.15705	121.746
797	S14_6003844	0.15672	1	0.954647	0.02318		0.17135	0.15705	121.746
798	S14_6071262	0.6113	1	0.990614	0.00296		0.17135	0.15705	121.746
799	S14_6071667	0.90597	1	0.990614	0.00015942		0.17135	0.15705	121.746
800	S14_6071670	0.07508	1	0.954647	0.03687		0.17135	0.15705	121.746
801	S14_6071673	0.90597	1	0.990614	0.00015942		0.17135	0.15705	121.746
802	S14_6071813	0.07508	1	0.954647	0.03687		0.17135	0.15705	121.746
803	S14_6071832	0.07508	1	0.954647	0.03687		0.17135	0.15705	121.746
804	S14_6079887	0.07508	1	0.954647	0.03687		0.17135	0.15705	121.746
805	S14_6582452	0.1402	1	0.954647	0.02517		0.17135	0.15705	121.746
806	S14_7408739	0.45091	1	0.954647	0.00652		0.17135	0.15705	121.746
807	S14_7588560	0.24934	1	0.954647	0.01528		0.17135	0.15705	121.746
808	S14_7623107	0.7012	1	0.990614	0.00168		0.17135	0.15705	121.746
809	S14_7684422	0.50666	1	0.98235	0.00505		0.17135	0.15705	121.746
810	S14_7744619	0.50666	1	0.98235	0.00505		0.17135	0.15705	121.746
811	S14_7791885	0.11658	1	0.954647	0.02854		0.17135	0.15705	121.746
812	S14_7829640	0.50666	1	0.98235	0.00505		0.17135	0.15705	121.746
813	S14_7831866	0.50666	1	0.98235	0.00505		0.17135	0.15705	121.746
814	S14_7861473	0.24934	1	0.954647	0.01528		0.17135	0.15705	121.746
815	S14_7925041	0.7012	1	0.990614	0.00168		0.17135	0.15705	121.746
816	S14_8102331	0.43555	1	0.954647	0.00697		0.17135	0.15705	121.746
817	S14_8305770	0.40049	1	0.954647	0.00811		0.17135	0.15705	121.746
818	S14_8384036	0.72046	1	0.990614	0.00146		0.17135	0.15705	121.746
819	S14_8532805	0.64627	1	0.990614	0.00241		0.17135	0.15705	121.746
820	S14_8660641	0.40049	1	0.954647	0.00811		0.17135	0.15705	121.746
821	S14_8660642	0.40049	1	0.954647	0.00811		0.17135	0.15705	121.746
822	S14_8660742	0.40049	1	0.954647	0.00811		0.17135	0.15705	121.746
823	S14_8735608	0.72046	1	0.990614	0.00146		0.17135	0.15705	121.746
824	S14_8859046	0.72046	1	0.990614	0.00146		0.17135	0.15705	121.746
825	S14_9037195	0.72046	1	0.990614	0.00146		0.17135	0.15705	121.746
826	S14_10214302	0.93176	1	0.992875	8.3779e-05		0.17135	0.15705	121.746
827	S14_10214367	0.72611	1	0.990614	0.0014		0.17135	0.15705	121.746
828	S14_10294458	0.805	1	0.990614	0.00069664		0.17135	0.15705	121.746
829	S14_11862187	0.59121	1	0.990614	0.0033		0.17135	0.15705	121.746
830	S14_11862305	0.59121	1	0.990614	0.0033		0.17135	0.15705	121.746
831	S14_12833886	0.67857	1	0.990614	0.00196		0.17135	0.15705	121.746
832	S14_13580419	0.20293	1	0.954647	0.0187		0.17135	0.15705	121.746
833	S14_14464249	0.55031	1	0.990614	0.00408		0.17135	0.15705	121.746
834	S14_14464250	0.3009	1	0.954647	0.0123		0.17135	0.15705	121.746
835	S14_14465136	0.37663	1	0.954647	0.00897		0.17135	0.15705	121.746
836	S14_14835034	0.3009	1	0.954647	0.0123		0.17135	0.15705	121.746
837	S14_14835070	0.3009	1	0.954647	0.0123		0.17135	0.15705	121.746
838	S14_15688484	0.3009	1	0.954647	0.0123		0.17135	0.15705	121.746
839	S14_16031847	0.3009	1	0.954647	0.0123		0.17135	0.15705	121.746
840	S14_16084637	0.55031	1	0.990614	0.00408		0.17135	0.15705	121.746
841	S14_16487530	0.3009	1	0.954647	0.0123		0.17135	0.15705	121.746
842	S14_16489463	0.55031	1	0.990614	0.00408		0.17135	0.15705	121.746
843	S14_16508214	0.55031	1	0.990614	0.00408		0.17135	0.15705	121.746
844	S14_16508302	0.55031	1	0.990614	0.00408		0.17135	0.15705	121.746
845	S14_16508303	0.3009	1	0.954647	0.0123		0.17135	0.15705	121.746
846	S14_17377840	0.83986	1	0.990614	0.00046664		0.17135	0.15705	121.746
847	S14_17377891	0.83986	1	0.990614	0.00046664		0.17135	0.15705	121.746
848	S14_17380498	0.51729	1	0.986468	0.0048		0.17135	0.15705	121.746
849	S14_17380525	0.51729	1	0.986468	0.0048		0.17135	0.15705	121.746
850	S14_18093611	0.39971	1	0.954647	0.00814		0.17135	0.15705	121.746
851	S14_18320109	0.4677	1	0.965606	0.00604		0.17135	0.15705	121.746
852	S14_18502417	0.62409	1	0.990614	0.00275		0.17135	0.15705	121.746
853	S14_18907060	0.62409	1	0.990614	0.00275		0.17135	0.15705	121.746
854	S14_19512861	0.35533	1	0.954647	0.00981		0.17135	0.15705	121.746
855	S14_19528177	0.62409	1	0.990614	0.00275		0.17135	0.15705	121.746
856	S14_20080070	0.38301	1	0.954647	0.00873		0.17135	0.15705	121.746
857	S14_20080117	0.19439	1	0.954647	0.01943		0.17135	0.15705	121.746
858	S14_20730413	0.38301	1	0.954647	0.00873		0.17135	0.15705	121.746
859	S14_20890367	0.37015	1	0.954647	0.00922		0.17135	0.15705	121.746
860	S14_21030589	0.37015	1	0.954647	0.00922		0.17135	0.15705	121.746
861	S14_21228309	0.31267	1	0.954647	0.01172		0.17135	0.15705	121.746
862	S14_21439069	0.31267	1	0.954647	0.01172		0.17135	0.15705	121.746
863	S14_21475132	0.31267	1	0.954647	0.01172		0.17135	0.15705	121.746
864	S14_21640917	0.38168	1	0.954647	0.00878		0.17135	0.15705	121.746
865	S14_21801902	0.41793	1	0.954647	0.00753		0.17135	0.15705	121.746
866	S14_21836065	0.41793	1	0.954647	0.00753		0.17135	0.15705	121.746
867	S14_21836186	0.49395	1	0.978752	0.00536		0.17135	0.15705	121.746
868	S14_21868779	0.71812	1	0.990614	0.00149		0.17135	0.15705	121.746
869	S14_21886068	0.41793	1	0.954647	0.00753		0.17135	0.15705	121.746
870	S14_21887708	0.41793	1	0.954647	0.00753		0.17135	0.15705	121.746
871	S14_21945193	0.41793	1	0.954647	0.00753		0.17135	0.15705	121.746
872	S14_22269122	0.22862	1	0.954647	0.0167		0.17135	0.15705	121.746
873	S14_22491418	0.14956	1	0.954647	0.02402		0.17135	0.15705	121.746
874	S14_22529156	0.14956	1	0.954647	0.02402		0.17135	0.15705	121.746
875	S14_22533027	0.18439	1	0.954647	0.02034		0.17135	0.15705	121.746
876	S14_22533054	0.18439	1	0.954647	0.02034		0.17135	0.15705	121.746
877	S14_22533061	0.18439	1	0.954647	0.02034		0.17135	0.15705	121.746
878	S14_22560870	0.37731	1	0.954647	0.00895		0.17135	0.15705	121.746
879	S14_22579219	0.53497	1	0.987918	0.00441		0.17135	0.15705	121.746
880	S14_22579356	0.53497	1	0.987918	0.00441		0.17135	0.15705	121.746
881	S14_22579377	0.53497	1	0.987918	0.00441		0.17135	0.15705	121.746
882	S14_22582455	0.53497	1	0.987918	0.00441		0.17135	0.15705	121.746
883	S14_22615945	0.53497	1	0.987918	0.00441		0.17135	0.15705	121.746
884	S14_22639682	0.49676	1	0.978752	0.00529		0.17135	0.15705	121.746
885	S14_22696881	0.33635	1	0.954647	0.01062		0.17135	0.15705	121.746
886	S14_22847778	0.25505	1	0.954647	0.01491		0.17135	0.15705	121.746
887	S14_22847873	0.25505	1	0.954647	0.01491		0.17135	0.15705	121.746
888	S14_22847898	0.33635	1	0.954647	0.01062		0.17135	0.15705	121.746
889	S14_22893114	0.25505	1	0.954647	0.01491		0.17135	0.15705	121.746
890	S14_23043460	0.39617	1	0.954647	0.00826		0.17135	0.15705	121.746
891	S14_23632450	0.32463	1	0.954647	0.01115		0.17135	0.15705	121.746
892	S14_23909243	0.32463	1	0.954647	0.01115		0.17135	0.15705	121.746
893	S14_23969427	0.42124	1	0.954647	0.00742		0.17135	0.15705	121.746
894	S14_23969496	0.32463	1	0.954647	0.01115		0.17135	0.15705	121.746
895	S14_24101486	0.38586	1	0.954647	0.00863		0.17135	0.15705	121.746
896	S14_24101742	0.64245	1	0.990614	0.00247		0.17135	0.15705	121.746
897	S14_24128709	0.51403	1	0.98235	0.00488		0.17135	0.15705	121.746
898	S14_24128726	0.38586	1	0.954647	0.00863		0.17135	0.15705	121.746
899	S14_24128742	0.38586	1	0.954647	0.00863		0.17135	0.15705	121.746
900	S14_24265032	0.38586	1	0.954647	0.00863		0.17135	0.15705	121.746
901	S14_24265047	0.38586	1	0.954647	0.00863		0.17135	0.15705	121.746
902	S14_24281239	0.38586	1	0.954647	0.00863		0.17135	0.15705	121.746
903	S14_24281246	0.38586	1	0.954647	0.00863		0.17135	0.15705	121.746
904	S14_24295158	0.64245	1	0.990614	0.00247		0.17135	0.15705	121.746
905	S14_24480022	0.29613	1	0.954647	0.01255		0.17135	0.15705	121.746
906	S14_24497948	0.51403	1	0.98235	0.00488		0.17135	0.15705	121.746
907	S14_24499464	0.19236	1	0.954647	0.01961		0.17135	0.15705	121.746
908	S14_24500489	0.54957	1	0.990614	0.0041		0.17135	0.15705	121.746
909	S14_24543599	0.64245	1	0.990614	0.00247		0.17135	0.15705	121.746
910	S14_24613205	0.51403	1	0.98235	0.00488		0.17135	0.15705	121.746
911	S14_24753252	0.51403	1	0.98235	0.00488		0.17135	0.15705	121.746
912	S14_24792587	0.38586	1	0.954647	0.00863		0.17135	0.15705	121.746
913	S14_24792599	0.38586	1	0.954647	0.00863		0.17135	0.15705	121.746
914	S14_24825684	0.51403	1	0.98235	0.00488		0.17135	0.15705	121.746
915	S14_24825688	0.64245	1	0.990614	0.00247		0.17135	0.15705	121.746
916	S14_24956443	0.51403	1	0.98235	0.00488		0.17135	0.15705	121.746
917	S14_24987023	0.64245	1	0.990614	0.00247		0.17135	0.15705	121.746
918	S14_24987076	0.51403	1	0.98235	0.00488		0.17135	0.15705	121.746
919	S14_25002427	0.38586	1	0.954647	0.00863		0.17135	0.15705	121.746
920	S14_25059798	0.64245	1	0.990614	0.00247		0.17135	0.15705	121.746
921	S14_25059869	0.38586	1	0.954647	0.00863		0.17135	0.15705	121.746
922	S14_25189106	0.64245	1	0.990614	0.00247		0.17135	0.15705	121.746
923	S14_25189157	0.51403	1	0.98235	0.00488		0.17135	0.15705	121.746
924	S14_25326131	0.51403	1	0.98235	0.00488		0.17135	0.15705	121.746
925	S14_25355123	0.51403	1	0.98235	0.00488		0.17135	0.15705	121.746
926	S14_25628210	0.23204	1	0.954647	0.01645		0.17135	0.15705	121.746
927	S14_25786298	0.43795	1	0.954647	0.0069		0.17135	0.15705	121.746
928	S14_25970454	0.43795	1	0.954647	0.0069		0.17135	0.15705	121.746
929	S14_26026516	0.43795	1	0.954647	0.0069		0.17135	0.15705	121.746
930	S14_26072007	0.43795	1	0.954647	0.0069		0.17135	0.15705	121.746
931	S14_26231269	0.08951	1	0.954647	0.0335		0.17135	0.15705	121.746
932	S14_26239504	0.18535	1	0.954647	0.02025		0.17135	0.15705	121.746
933	S14_26341993	0.18535	1	0.954647	0.02025		0.17135	0.15705	121.746
934	S14_26412940	0.18535	1	0.954647	0.02025		0.17135	0.15705	121.746
935	S14_26412962	0.18535	1	0.954647	0.02025		0.17135	0.15705	121.746
936	S14_26419941	0.18535	1	0.954647	0.02025		0.17135	0.15705	121.746
937	S14_26490950	0.18535	1	0.954647	0.02025		0.17135	0.15705	121.746
938	S14_26753250	0.09445	1	0.954647	0.03248		0.17135	0.15705	121.746
939	S14_26753252	0.09445	1	0.954647	0.03248		0.17135	0.15705	121.746
940	S14_26842418	0.03644	1	0.954647	0.05129		0.17135	0.15705	121.746
941	S14_26876866	0.03644	1	0.954647	0.05129		0.17135	0.15705	121.746
942	S14_26916844	0.03644	1	0.954647	0.05129		0.17135	0.15705	121.746
943	S14_26927480	0.02155	1	0.954647	0.06222		0.17135	0.15705	121.746
944	S14_26954509	0.03644	1	0.954647	0.05129		0.17135	0.15705	121.746
945	S14_26955131	0.03644	1	0.954647	0.05129		0.17135	0.15705	121.746
946	S14_27073009	0.05395	1	0.954647	0.04336		0.17135	0.15705	121.746
947	S14_27170394	0.02155	1	0.954647	0.06222		0.17135	0.15705	121.746
948	S14_27254103	0.02155	1	0.954647	0.06222		0.17135	0.15705	121.746
949	S14_27254120	0.02155	1	0.954647	0.06222		0.17135	0.15705	121.746
950	S14_27258874	0.03644	1	0.954647	0.05129		0.17135	0.15705	121.746
951	S14_27345709	0.03644	1	0.954647	0.05129		0.17135	0.15705	121.746
952	S14_27369097	0.03644	1	0.954647	0.05129		0.17135	0.15705	121.746
953	S14_27436282	0.02155	1	0.954647	0.06222		0.17135	0.15705	121.746
954	S14_27436290	0.02155	1	0.954647	0.06222		0.17135	0.15705	121.746
955	S14_27456792	0.03644	1	0.954647	0.05129		0.17135	0.15705	121.746
956	S14_27456851	0.02155	1	0.954647	0.06222		0.17135	0.15705	121.746
957	S14_27555711	0.03644	1	0.954647	0.05129		0.17135	0.15705	121.746
958	S14_27830681	0.03644	1	0.954647	0.05129		0.17135	0.15705	121.746
959	S14_27846263	0.03644	1	0.954647	0.05129		0.17135	0.15705	121.746
960	S14_27877579	0.07567	1	0.954647	0.03672		0.17135	0.15705	121.746
961	S14_27931716	0.07567	1	0.954647	0.03672		0.17135	0.15705	121.746
962	S14_27974247	0.07567	1	0.954647	0.03672		0.17135	0.15705	121.746
963	S14_28112027	0.07567	1	0.954647	0.03672		0.17135	0.15705	121.746
964	S14_28292032	0.07567	1	0.954647	0.03672		0.17135	0.15705	121.746
965	S14_28359234	0.07567	1	0.954647	0.03672		0.17135	0.15705	121.746
966	S14_28359245	0.06112	1	0.954647	0.04089		0.17135	0.15705	121.746
967	S14_28398163	0.10834	1	0.954647	0.0299		0.17135	0.15705	121.746
968	S14_28477889	0.07174	1	0.954647	0.03775		0.17135	0.15705	121.746
969	S14_28516314	0.04669	1	0.954647	0.04626		0.17135	0.15705	121.746
970	S14_28516381	0.07567	1	0.954647	0.03672		0.17135	0.15705	121.746
971	S14_28560907	0.04669	1	0.954647	0.04626		0.17135	0.15705	121.746
972	S14_28604097	0.13591	1	0.954647	0.02574		0.17135	0.15705	121.746
973	S14_28688140	0.13591	1	0.954647	0.02574		0.17135	0.15705	121.746
974	S14_28949157	0.0897	1	0.954647	0.03346		0.17135	0.15705	121.746
975	S14_28954886	0.13591	1	0.954647	0.02574		0.17135	0.15705	121.746
976	S14_28954913	0.14347	1	0.954647	0.02476		0.17135	0.15705	121.746
977	S14_28954927	0.13591	1	0.954647	0.02574		0.17135	0.15705	121.746
978	S14_28954955	0.13591	1	0.954647	0.02574		0.17135	0.15705	121.746
979	S14_29213917	0.10863	1	0.954647	0.02985		0.17135	0.15705	121.746
980	S14_29303784	0.18229	1	0.954647	0.02053		0.17135	0.15705	121.746
981	S14_29306972	0.33832	1	0.954647	0.01053		0.17135	0.15705	121.746
982	S14_29346137	0.26005	1	0.954647	0.0146		0.17135	0.15705	121.746
983	S14_29542885	0.26005	1	0.954647	0.0146		0.17135	0.15705	121.746
984	S14_29638574	0.26005	1	0.954647	0.0146		0.17135	0.15705	121.746
985	S14_29641722	0.28387	1	0.954647	0.01321		0.17135	0.15705	121.746
986	S14_29658564	0.31696	1	0.954647	0.01151		0.17135	0.15705	121.746
987	S14_29706953	0.49013	1	0.978752	0.00546		0.17135	0.15705	121.746
988	S14_29762627	0.28387	1	0.954647	0.01321		0.17135	0.15705	121.746
989	S14_29762631	0.28387	1	0.954647	0.01321		0.17135	0.15705	121.746
990	S14_29762666	0.28387	1	0.954647	0.01321		0.17135	0.15705	121.746
991	S14_29780700	0.26005	1	0.954647	0.0146		0.17135	0.15705	121.746
992	S14_29780856	0.26005	1	0.954647	0.0146		0.17135	0.15705	121.746
993	S14_29780894	0.49013	1	0.978752	0.00546		0.17135	0.15705	121.746
994	S14_29790694	0.28387	1	0.954647	0.01321		0.17135	0.15705	121.746
995	S14_29790705	0.28387	1	0.954647	0.01321		0.17135	0.15705	121.746
996	S14_29905549	0.26005	1	0.954647	0.0146		0.17135	0.15705	121.746
997	S14_29939842	0.26005	1	0.954647	0.0146		0.17135	0.15705	121.746
998	S14_29971974	0.26005	1	0.954647	0.0146		0.17135	0.15705	121.746
999	S14_29972001	0.49013	1	0.978752	0.00546		0.17135	0.15705	121.746
1000	S14_30031298	0.25219	1	0.954647	0.01509		0.17135	0.15705	121.746
1001	S14_30236016	0.40514	1	0.954647	0.00795		0.17135	0.15705	121.746
1002	S15_400266	0.18475	1	0.954647	0.0203		0.17135	0.15705	121.746
1003	S15_1166576	0.28967	1	0.954647	0.01289		0.17135	0.15705	121.746
1004	S15_1166595	0.2158	1	0.954647	0.01766		0.17135	0.15705	121.746
1005	S15_1308525	0.18475	1	0.954647	0.0203		0.17135	0.15705	121.746
1006	S15_1308542	0.18475	1	0.954647	0.0203		0.17135	0.15705	121.746
1007	S15_1931157	0.2807	1	0.954647	0.01339		0.17135	0.15705	121.746
1008	S15_2010288	0.2807	1	0.954647	0.01339		0.17135	0.15705	121.746
1009	S15_2314658	0.41365	1	0.954647	0.00767		0.17135	0.15705	121.746
1010	S15_2314713	0.41365	1	0.954647	0.00767		0.17135	0.15705	121.746
1011	S15_2314749	0.97805	1	0.994791	8.6482e-06		0.17135	0.15705	121.746
1012	S15_2314766	0.97805	1	0.994791	8.6482e-06		0.17135	0.15705	121.746
1013	S15_2433905	0.45269	1	0.954647	0.00646		0.17135	0.15705	121.746
1014	S15_2655095	0.6022	1	0.990614	0.00311		0.17135	0.15705	121.746
1015	S15_2655106	0.6022	1	0.990614	0.00311		0.17135	0.15705	121.746
1016	S15_2655121	0.41365	1	0.954647	0.00767		0.17135	0.15705	121.746
1017	S15_2665770	0.45269	1	0.954647	0.00646		0.17135	0.15705	121.746
1018	S15_2939484	0.2355	1	0.954647	0.01621		0.17135	0.15705	121.746
1019	S15_3070093	0.86608	1	0.990614	0.00032502		0.17135	0.15705	121.746
1020	S15_3214714	0.64254	1	0.990614	0.00246		0.17135	0.15705	121.746
1021	S15_3214743	0.64254	1	0.990614	0.00246		0.17135	0.15705	121.746
1022	S15_3214748	0.64254	1	0.990614	0.00246		0.17135	0.15705	121.746
1023	S15_3249960	0.64254	1	0.990614	0.00246		0.17135	0.15705	121.746
1024	S15_3249996	0.64254	1	0.990614	0.00246		0.17135	0.15705	121.746
1025	S15_5592295	0.67998	1	0.990614	0.00195		0.17135	0.15705	121.746
1026	S15_5592302	0.8698	1	0.990614	0.00030704		0.17135	0.15705	121.746
1027	S15_5844502	0.67998	1	0.990614	0.00195		0.17135	0.15705	121.746
1028	S15_5844503	0.67998	1	0.990614	0.00195		0.17135	0.15705	121.746
1029	S15_5901183	0.65454	1	0.990614	0.00229		0.17135	0.15705	121.746
1030	S15_5901184	0.65454	1	0.990614	0.00229		0.17135	0.15705	121.746
1031	S15_6359962	0.96997	1	0.994791	1.6188e-05		0.17135	0.15705	121.746
1032	S15_6360203	0.88666	1	0.990614	0.00023213		0.17135	0.15705	121.746
1033	S15_6987357	0.90582	1	0.990614	0.00015994		0.17135	0.15705	121.746
1034	S15_6987471	0.90582	1	0.990614	0.00015994		0.17135	0.15705	121.746
1035	S15_6987472	0.90582	1	0.990614	0.00015994		0.17135	0.15705	121.746
1036	S15_7837968	0.90582	1	0.990614	0.00015994		0.17135	0.15705	121.746
1037	S15_9826756	0.71002	1	0.990614	0.00158		0.17135	0.15705	121.746
1038	S15_9827164	0.91073	1	0.990614	0.00014363		0.17135	0.15705	121.746
1039	S15_10039144	0.71002	1	0.990614	0.00158		0.17135	0.15705	121.746
1040	S15_10070725	0.71002	1	0.990614	0.00158		0.17135	0.15705	121.746
1041	S15_10070731	0.71002	1	0.990614	0.00158		0.17135	0.15705	121.746
1042	S15_10070750	0.71002	1	0.990614	0.00158		0.17135	0.15705	121.746
1043	S15_10070756	0.71002	1	0.990614	0.00158		0.17135	0.15705	121.746
1044	S15_10084379	0.91073	1	0.990614	0.00014363		0.17135	0.15705	121.746
1045	S15_10084380	0.91073	1	0.990614	0.00014363		0.17135	0.15705	121.746
1046	S15_10265547	0.9387	1	0.993216	6.758e-05		0.17135	0.15705	121.746
1047	S15_10293298	0.74683	1	0.990614	0.00119		0.17135	0.15705	121.746
1048	S15_10756044	0.7754	1	0.990614	0.0009306		0.17135	0.15705	121.746
1049	S15_10989238	0.7754	1	0.990614	0.0009306		0.17135	0.15705	121.746
1050	S15_11136568	0.7754	1	0.990614	0.0009306		0.17135	0.15705	121.746
1051	S15_11136601	0.7754	1	0.990614	0.0009306		0.17135	0.15705	121.746
1052	S15_11181558	0.91075	1	0.990614	0.00014356		0.17135	0.15705	121.746
1053	S15_11563389	0.44234	1	0.954647	0.00677		0.17135	0.15705	121.746
1054	S15_11583359	0.44234	1	0.954647	0.00677		0.17135	0.15705	121.746
1055	S15_11595130	0.44234	1	0.954647	0.00677		0.17135	0.15705	121.746
1056	S15_12101268	0.9869	1	0.994791	3.0819e-06		0.17135	0.15705	121.746
1057	S15_12383970	0.29497	1	0.954647	0.01261		0.17135	0.15705	121.746
1058	S15_12390393	0.89351	1	0.990614	0.00020478		0.17135	0.15705	121.746
1059	S15_12566636	0.927	1	0.99207	9.5921e-05		0.17135	0.15705	121.746
1060	S15_13144458	0.64738	1	0.990614	0.00239		0.17135	0.15705	121.746
1061	S15_13167043	0.64738	1	0.990614	0.00239		0.17135	0.15705	121.746
1062	S15_13167063	0.64738	1	0.990614	0.00239		0.17135	0.15705	121.746
1063	S15_13178849	0.64738	1	0.990614	0.00239		0.17135	0.15705	121.746
1064	S15_13345203	0.66705	1	0.990614	0.00212		0.17135	0.15705	121.746
1065	S15_13472392	0.97627	1	0.994791	1.011e-05		0.17135	0.15705	121.746
1066	S15_13472399	0.97627	1	0.994791	1.011e-05		0.17135	0.15705	121.746
1067	S15_13711240	0.65033	1	0.990614	0.00235		0.17135	0.15705	121.746
1068	S15_13743384	0.65033	1	0.990614	0.00235		0.17135	0.15705	121.746
1069	S15_13743409	0.65033	1	0.990614	0.00235		0.17135	0.15705	121.746
1070	S15_13782194	0.68379	1	0.990614	0.0019		0.17135	0.15705	121.746
1071	S15_13799299	0.65033	1	0.990614	0.00235		0.17135	0.15705	121.746
1072	S15_13805537	0.68379	1	0.990614	0.0019		0.17135	0.15705	121.746
1073	S15_14517334	0.81323	1	0.990614	0.000638		0.17135	0.15705	121.746
1074	S15_14517361	0.98336	1	0.994791	4.9695e-06		0.17135	0.15705	121.746
1075	S15_14533819	0.65033	1	0.990614	0.00235		0.17135	0.15705	121.746
1076	S15_14534055	0.65033	1	0.990614	0.00235		0.17135	0.15705	121.746
1077	S15_14534113	0.68379	1	0.990614	0.0019		0.17135	0.15705	121.746
1078	S15_14556055	0.61657	1	0.990614	0.00287		0.17135	0.15705	121.746
1079	S15_14808890	0.15435	1	0.954647	0.02345		0.17135	0.15705	121.746
1080	S15_14896983	0.15435	1	0.954647	0.02345		0.17135	0.15705	121.746
1081	S15_14897008	0.24393	1	0.954647	0.01564		0.17135	0.15705	121.746
1082	S15_14900718	0.3486	1	0.954647	0.01009		0.17135	0.15705	121.746
1083	S15_14994561	0.23738	1	0.954647	0.01608		0.17135	0.15705	121.746
1084	S15_15000484	0.09171	1	0.954647	0.03304		0.17135	0.15705	121.746
1085	S15_15021345	0.29832	1	0.954647	0.01244		0.17135	0.15705	121.746
1086	S15_15079238	0.23738	1	0.954647	0.01608		0.17135	0.15705	121.746
1087	S15_15178892	0.19421	1	0.954647	0.01945		0.17135	0.15705	121.746
1088	S15_15301813	0.19421	1	0.954647	0.01945		0.17135	0.15705	121.746
1089	S15_15482243	0.3957	1	0.954647	0.00828		0.17135	0.15705	121.746
1090	S15_15569081	0.34061	1	0.954647	0.01043		0.17135	0.15705	121.746
1091	S15_15690878	0.17974	1	0.954647	0.02078		0.17135	0.15705	121.746
1092	S15_15690906	0.34061	1	0.954647	0.01043		0.17135	0.15705	121.746
1093	S15_15836419	0.3957	1	0.954647	0.00828		0.17135	0.15705	121.746
1094	S15_15938964	0.3957	1	0.954647	0.00828		0.17135	0.15705	121.746
1095	S15_16028955	0.47143	1	0.971957	0.00594		0.17135	0.15705	121.746
1096	S15_16029020	0.32899	1	0.954647	0.01095		0.17135	0.15705	121.746
1097	S15_16029282	0.47812	1	0.973475	0.00577		0.17135	0.15705	121.746
1098	S15_16040752	0.47812	1	0.973475	0.00577		0.17135	0.15705	121.746
1099	S15_16211559	0.20424	1	0.954647	0.01859		0.17135	0.15705	121.746
1100	S15_16454626	0.24841	1	0.954647	0.01534		0.17135	0.15705	121.746
1101	S15_16565487	0.11313	1	0.954647	0.0291		0.17135	0.15705	121.746
1102	S15_16591358	0.08654	1	0.954647	0.03414		0.17135	0.15705	121.746
1103	S15_16591517	0.11463	1	0.954647	0.02885		0.17135	0.15705	121.746
1104	S15_16592366	0.08654	1	0.954647	0.03414		0.17135	0.15705	121.746
1105	S15_16774871	0.06456	1	0.954647	0.03981		0.17135	0.15705	121.746
1106	S15_16814826	0.06123	1	0.954647	0.04085		0.17135	0.15705	121.746
1107	S15_16814834	0.06123	1	0.954647	0.04085		0.17135	0.15705	121.746
1108	S15_16814877	0.04422	1	0.954647	0.04735		0.17135	0.15705	121.746
1109	S15_16814899	0.04422	1	0.954647	0.04735		0.17135	0.15705	121.746
1110	S15_16879710	0.06123	1	0.954647	0.04085		0.17135	0.15705	121.746
1111	S15_16879743	0.06123	1	0.954647	0.04085		0.17135	0.15705	121.746
1112	S15_16996137	0.06123	1	0.954647	0.04085		0.17135	0.15705	121.746
1113	S15_16996154	0.04422	1	0.954647	0.04735		0.17135	0.15705	121.746
1114	S15_17080757	0.12726	1	0.954647	0.02693		0.17135	0.15705	121.746
1115	S15_17207619	0.164	1	0.954647	0.02238		0.17135	0.15705	121.746
1116	S15_17207622	0.164	1	0.954647	0.02238		0.17135	0.15705	121.746
1117	S15_17207634	0.164	1	0.954647	0.02238		0.17135	0.15705	121.746
1118	S15_17207697	0.164	1	0.954647	0.02238		0.17135	0.15705	121.746
1119	S15_17207748	0.14045	1	0.954647	0.02514		0.17135	0.15705	121.746
1120	S15_17368617	0.14437	1	0.954647	0.02465		0.17135	0.15705	121.746
1121	S15_18285492	0.62247	1	0.990614	0.00277		0.17135	0.15705	121.746
1122	S15_18323077	0.62247	1	0.990614	0.00277		0.17135	0.15705	121.746
1123	S15_18461651	0.73317	1	0.990614	0.00133		0.17135	0.15705	121.746
1124	S15_18461666	0.73317	1	0.990614	0.00133		0.17135	0.15705	121.746
1125	S15_18496335	0.49417	1	0.978752	0.00536		0.17135	0.15705	121.746
1126	S15_18504078	0.62247	1	0.990614	0.00277		0.17135	0.15705	121.746
1127	S15_18517433	0.36992	1	0.954647	0.00923		0.17135	0.15705	121.746
1128	S15_18562081	0.38458	1	0.954647	0.00868		0.17135	0.15705	121.746
1129	S15_18595758	0.51023	1	0.98235	0.00497		0.17135	0.15705	121.746
1130	S15_18596722	0.58929	1	0.990614	0.00334		0.17135	0.15705	121.746
1131	S15_18667082	0.51023	1	0.98235	0.00497		0.17135	0.15705	121.746
1132	S15_18734454	0.63747	1	0.990614	0.00254		0.17135	0.15705	121.746
1133	S15_18919723	0.45269	1	0.954647	0.00646		0.17135	0.15705	121.746
1134	S15_19053474	0.15841	1	0.954647	0.02299		0.17135	0.15705	121.746
1135	S15_19264412	0.36139	1	0.954647	0.00956		0.17135	0.15705	121.746
1136	S15_19559987	0.2594	1	0.954647	0.01464		0.17135	0.15705	121.746
1137	S15_19559993	0.2594	1	0.954647	0.01464		0.17135	0.15705	121.746
1138	S15_19591520	0.36139	1	0.954647	0.00956		0.17135	0.15705	121.746
1139	S15_19731595	0.36139	1	0.954647	0.00956		0.17135	0.15705	121.746
1140	S15_19981973	0.23322	1	0.954647	0.01637		0.17135	0.15705	121.746
1141	S15_19981976	0.23322	1	0.954647	0.01637		0.17135	0.15705	121.746
1142	S15_20161708	0.55248	1	0.990614	0.00404		0.17135	0.15705	121.746
1143	S16_100120	0.45012	1	0.954647	0.00654		0.17135	0.15705	121.746
1144	S16_157698	0.46482	1	0.960327	0.00612		0.17135	0.15705	121.746
1145	S16_837332	0.18754	1	0.954647	0.02004		0.17135	0.15705	121.746
1146	S16_852106	0.40032	1	0.954647	0.00812		0.17135	0.15705	121.746
1147	S16_970848	0.53921	1	0.988843	0.00432		0.17135	0.15705	121.746
1148	S16_1033449	0.27043	1	0.954647	0.01398		0.17135	0.15705	121.746
1149	S16_1181298	0.62196	1	0.990614	0.00278		0.17135	0.15705	121.746
1150	S16_1191190	0.32523	1	0.954647	0.01112		0.17135	0.15705	121.746
1151	S16_1333902	0.77964	1	0.990614	0.00089481		0.17135	0.15705	121.746
1152	S16_2385668	0.45344	1	0.954647	0.00644		0.17135	0.15705	121.746
1153	S16_2628678	0.45344	1	0.954647	0.00644		0.17135	0.15705	121.746
1154	S16_2669259	0.54967	1	0.990614	0.0041		0.17135	0.15705	121.746
1155	S16_2704859	0.85638	1	0.990614	0.00037433		0.17135	0.15705	121.746
1156	S16_2750817	0.48154	1	0.97389	0.00568		0.17135	0.15705	121.746
1157	S16_2800119	0.85638	1	0.990614	0.00037433		0.17135	0.15705	121.746
1158	S16_2995928	0.7311	1	0.990614	0.00135		0.17135	0.15705	121.746
1159	S16_2995945	0.7311	1	0.990614	0.00135		0.17135	0.15705	121.746
1160	S16_2995951	0.85638	1	0.990614	0.00037433		0.17135	0.15705	121.746
1161	S16_2996929	0.48154	1	0.97389	0.00568		0.17135	0.15705	121.746
1162	S16_3057807	0.71387	1	0.990614	0.00154		0.17135	0.15705	121.746
1163	S16_3066622	0.85638	1	0.990614	0.00037433		0.17135	0.15705	121.746
1164	S16_5077051	0.81213	1	0.990614	0.00064568		0.17135	0.15705	121.746
1165	S16_5448689	0.89555	1	0.990614	0.00019697		0.17135	0.15705	121.746
1166	S16_6227925	0.50152	1	0.978752	0.00517		0.17135	0.15705	121.746
1167	S16_7438327	0.83927	1	0.990614	0.00047017		0.17135	0.15705	121.746
1168	S16_7729900	0.50182	1	0.978752	0.00517		0.17135	0.15705	121.746
1169	S16_7826219	0.50182	1	0.978752	0.00517		0.17135	0.15705	121.746
1170	S16_7826243	0.50182	1	0.978752	0.00517		0.17135	0.15705	121.746
1171	S16_8311329	0.70482	1	0.990614	0.00164		0.17135	0.15705	121.746
1172	S16_8826338	0.39034	1	0.954647	0.00847		0.17135	0.15705	121.746
1173	S16_8826435	0.39034	1	0.954647	0.00847		0.17135	0.15705	121.746
1174	S16_9312980	0.98006	1	0.994791	7.1381e-06		0.17135	0.15705	121.746
1175	S16_9312993	0.98006	1	0.994791	7.1381e-06		0.17135	0.15705	121.746
1176	S16_9694440	0.39034	1	0.954647	0.00847		0.17135	0.15705	121.746
1177	S16_9694478	0.70923	1	0.990614	0.00159		0.17135	0.15705	121.746
1178	S16_10319335	0.39034	1	0.954647	0.00847		0.17135	0.15705	121.746
1179	S16_11014610	0.39034	1	0.954647	0.00847		0.17135	0.15705	121.746
1180	S16_12455712	0.70923	1	0.990614	0.00159		0.17135	0.15705	121.746
1181	S16_12729149	0.30821	1	0.954647	0.01194		0.17135	0.15705	121.746
1182	S16_12759272	0.30821	1	0.954647	0.01194		0.17135	0.15705	121.746
1183	S16_12935795	0.30821	1	0.954647	0.01194		0.17135	0.15705	121.746
1184	S16_13421777	0.83493	1	0.990614	0.00049625		0.17135	0.15705	121.746
1185	S16_14837167	0.78146	1	0.990614	0.00087975		0.17135	0.15705	121.746
1186	S16_14914360	0.55672	1	0.990614	0.00395		0.17135	0.15705	121.746
1187	S16_14963658	0.94283	1	0.993279	5.877e-05		0.17135	0.15705	121.746
1188	S16_14979412	0.78146	1	0.990614	0.00087975		0.17135	0.15705	121.746
1189	S16_14979423	0.78146	1	0.990614	0.00087975		0.17135	0.15705	121.746
1190	S16_15782101	0.7442	1	0.990614	0.00122		0.17135	0.15705	121.746
1191	S16_15882000	0.93976	1	0.993216	6.5255e-05		0.17135	0.15705	121.746
1192	S16_15931125	0.93976	1	0.993216	6.5255e-05		0.17135	0.15705	121.746
1193	S16_15931140	0.93976	1	0.993216	6.5255e-05		0.17135	0.15705	121.746
1194	S16_16131543	0.93976	1	0.993216	6.5255e-05		0.17135	0.15705	121.746
1195	S16_16143069	0.71391	1	0.990614	0.00154		0.17135	0.15705	121.746
1196	S16_16334814	0.53502	1	0.987918	0.00441		0.17135	0.15705	121.746
1197	S16_16506014	0.44844	1	0.954647	0.00659		0.17135	0.15705	121.746
1198	S16_16793298	0.38781	1	0.954647	0.00856		0.17135	0.15705	121.746
1199	S16_17120647	0.44844	1	0.954647	0.00659		0.17135	0.15705	121.746
1200	S16_17160505	0.44844	1	0.954647	0.00659		0.17135	0.15705	121.746
1201	S16_17161679	0.17773	1	0.954647	0.02097		0.17135	0.15705	121.746
1202	S16_17223298	0.44844	1	0.954647	0.00659		0.17135	0.15705	121.746
1203	S16_17325475	0.38781	1	0.954647	0.00856		0.17135	0.15705	121.746
1204	S16_17624288	0.66864	1	0.990614	0.0021		0.17135	0.15705	121.746
1205	S16_18331123	0.5655	1	0.990614	0.00378		0.17135	0.15705	121.746
1206	S16_18331241	0.5655	1	0.990614	0.00378		0.17135	0.15705	121.746
1207	S16_18789945	0.93517	1	0.993216	7.5593e-05		0.17135	0.15705	121.746
1208	S16_18893271	0.8106	1	0.990614	0.00065643		0.17135	0.15705	121.746
1209	S16_19079992	0.8106	1	0.990614	0.00065643		0.17135	0.15705	121.746
1210	S16_19094398	0.8106	1	0.990614	0.00065643		0.17135	0.15705	121.746
1211	S16_19163232	0.93517	1	0.993216	7.5593e-05		0.17135	0.15705	121.746
1212	S16_19196639	0.8106	1	0.990614	0.00065643		0.17135	0.15705	121.746
1213	S16_19204645	0.69885	1	0.990614	0.00171		0.17135	0.15705	121.746
1214	S16_19204647	0.69885	1	0.990614	0.00171		0.17135	0.15705	121.746
1215	S16_19204653	0.69885	1	0.990614	0.00171		0.17135	0.15705	121.746
1216	S16_19204677	0.69885	1	0.990614	0.00171		0.17135	0.15705	121.746
1217	S16_19219395	0.69885	1	0.990614	0.00171		0.17135	0.15705	121.746
1218	S16_19296527	0.9724	1	0.994791	1.3682e-05		0.17135	0.15705	121.746
1219	S16_19384718	0.80072	1	0.990614	0.00072823		0.17135	0.15705	121.746
1220	S16_19425343	0.80072	1	0.990614	0.00072823		0.17135	0.15705	121.746
1221	S16_19425376	0.9724	1	0.994791	1.3682e-05		0.17135	0.15705	121.746
1222	S16_19434228	0.88493	1	0.990614	0.00023935		0.17135	0.15705	121.746
1223	S16_19459919	0.9724	1	0.994791	1.3682e-05		0.17135	0.15705	121.746
1224	S16_19531275	0.80072	1	0.990614	0.00072823		0.17135	0.15705	121.746
1225	S16_19531293	0.80072	1	0.990614	0.00072823		0.17135	0.15705	121.746
1226	S16_19923400	0.73904	1	0.990614	0.00127		0.17135	0.15705	121.746
1227	S16_20009176	0.85536	1	0.990614	0.00037973		0.17135	0.15705	121.746
1228	S16_20124352	0.9106	1	0.990614	0.00014406		0.17135	0.15705	121.746
1229	S16_20759868	0.82512	1	0.990614	0.00055804		0.17135	0.15705	121.746
1230	S16_20961867	0.30003	1	0.954647	0.01235		0.17135	0.15705	121.746
1231	S16_20963009	0.30003	1	0.954647	0.01235		0.17135	0.15705	121.746
1232	S16_21001442	0.40502	1	0.954647	0.00795		0.17135	0.15705	121.746
1233	S16_21001460	0.75194	1	0.990614	0.00114		0.17135	0.15705	121.746
1234	S16_21030947	0.75194	1	0.990614	0.00114		0.17135	0.15705	121.746
1235	S16_21110761	0.57739	1	0.990614	0.00355		0.17135	0.15705	121.746
1236	S16_21196482	0.90548	1	0.990614	0.00016112		0.17135	0.15705	121.746
1237	S16_22123932	0.95135	1	0.993778	4.2526e-05		0.17135	0.15705	121.746
1238	S16_22123944	0.90548	1	0.990614	0.00016112		0.17135	0.15705	121.746
1239	S16_22128871	0.91483	1	0.990614	0.0001307		0.17135	0.15705	121.746
1240	S16_22196009	0.88656	1	0.990614	0.00023255		0.17135	0.15705	121.746
1241	S16_22361257	0.79681	1	0.990614	0.00075773		0.17135	0.15705	121.746
1242	S16_22361291	0.79681	1	0.990614	0.00075773		0.17135	0.15705	121.746
1243	S16_22361353	0.78248	1	0.990614	0.0008713		0.17135	0.15705	121.746
1244	S16_22371192	0.9411	1	0.993216	6.2376e-05		0.17135	0.15705	121.746
1245	S16_22606897	0.4382	1	0.954647	0.00689		0.17135	0.15705	121.746
1246	S16_22797680	0.63586	1	0.990614	0.00256		0.17135	0.15705	121.746
1247	S16_22799541	0.63586	1	0.990614	0.00256		0.17135	0.15705	121.746
1248	S16_22815144	0.76489	1	0.990614	0.00102		0.17135	0.15705	121.746
1249	S16_22861390	0.83888	1	0.990614	0.00047247		0.17135	0.15705	121.746
1250	S16_22866444	0.83888	1	0.990614	0.00047247		0.17135	0.15705	121.746
1251	S16_22890524	0.83888	1	0.990614	0.00047247		0.17135	0.15705	121.746
1252	S16_22895025	0.98218	1	0.994791	5.7005e-06		0.17135	0.15705	121.746
1253	S16_22920672	0.98218	1	0.994791	5.7005e-06		0.17135	0.15705	121.746
1254	S16_22920753	0.98218	1	0.994791	5.7005e-06		0.17135	0.15705	121.746
1255	S16_22939789	0.83888	1	0.990614	0.00047247		0.17135	0.15705	121.746
1256	S16_22941362	0.83888	1	0.990614	0.00047247		0.17135	0.15705	121.746
1257	S16_22950781	0.83888	1	0.990614	0.00047247		0.17135	0.15705	121.746
1258	S16_22968747	0.74807	1	0.990614	0.00118		0.17135	0.15705	121.746
1259	S16_23075180	0.87139	1	0.990614	0.0002995		0.17135	0.15705	121.746
1260	S16_23075216	0.71825	1	0.990614	0.00149		0.17135	0.15705	121.746
1261	S16_23075297	0.71825	1	0.990614	0.00149		0.17135	0.15705	121.746
1262	S16_23082915	0.36843	1	0.954647	0.00929		0.17135	0.15705	121.746
1263	S16_23126970	0.87139	1	0.990614	0.0002995		0.17135	0.15705	121.746
1264	S16_23149949	0.71825	1	0.990614	0.00149		0.17135	0.15705	121.746
1265	S16_23206434	0.71825	1	0.990614	0.00149		0.17135	0.15705	121.746
1266	S16_23229770	0.85441	1	0.990614	0.00038478		0.17135	0.15705	121.746
1267	S16_23279579	0.85441	1	0.990614	0.00038478		0.17135	0.15705	121.746
1268	S16_23453738	0.79522	1	0.990614	0.00076993		0.17135	0.15705	121.746
1269	S16_23495731	0.58476	1	0.990614	0.00342		0.17135	0.15705	121.746
1270	S16_23498095	0.71861	1	0.990614	0.00148		0.17135	0.15705	121.746
1271	S16_23498494	0.58476	1	0.990614	0.00342		0.17135	0.15705	121.746
1272	S16_23498519	0.71861	1	0.990614	0.00148		0.17135	0.15705	121.746
1273	S16_23498522	0.71861	1	0.990614	0.00148		0.17135	0.15705	121.746
1274	S16_23498523	0.71861	1	0.990614	0.00148		0.17135	0.15705	121.746
1275	S17_16150	0.36639	1	0.954647	0.00937		0.17135	0.15705	121.746
1276	S17_16174	0.36639	1	0.954647	0.00937		0.17135	0.15705	121.746
1277	S17_101572	0.05221	1	0.954647	0.04401		0.17135	0.15705	121.746
1278	S17_424829	0.12301	1	0.954647	0.02755		0.17135	0.15705	121.746
1279	S17_427922	0.12301	1	0.954647	0.02755		0.17135	0.15705	121.746
1280	S17_528747	0.12301	1	0.954647	0.02755		0.17135	0.15705	121.746
1281	S17_569324	0.12301	1	0.954647	0.02755		0.17135	0.15705	121.746
1282	S17_580012	0.12301	1	0.954647	0.02755		0.17135	0.15705	121.746
1283	S17_580494	0.12301	1	0.954647	0.02755		0.17135	0.15705	121.746
1284	S17_580505	0.12301	1	0.954647	0.02755		0.17135	0.15705	121.746
1285	S17_580518	0.12301	1	0.954647	0.02755		0.17135	0.15705	121.746
1286	S17_726603	0.12301	1	0.954647	0.02755		0.17135	0.15705	121.746
1287	S17_768677	0.05221	1	0.954647	0.04401		0.17135	0.15705	121.746
1288	S17_807340	0.21179	1	0.954647	0.01798		0.17135	0.15705	121.746
1289	S17_823415	0.09763	1	0.954647	0.03185		0.17135	0.15705	121.746
1290	S17_856227	0.21179	1	0.954647	0.01798		0.17135	0.15705	121.746
1291	S17_856249	0.21179	1	0.954647	0.01798		0.17135	0.15705	121.746
1292	S17_856258	0.09763	1	0.954647	0.03185		0.17135	0.15705	121.746
1293	S17_905584	0.21179	1	0.954647	0.01798		0.17135	0.15705	121.746
1294	S17_1012248	0.13995	1	0.954647	0.02521		0.17135	0.15705	121.746
1295	S17_1151044	0.13995	1	0.954647	0.02521		0.17135	0.15705	121.746
1296	S17_1205741	0.3144	1	0.954647	0.01163		0.17135	0.15705	121.746
1297	S17_1417109	0.3144	1	0.954647	0.01163		0.17135	0.15705	121.746
1298	S17_1438727	0.1548	1	0.954647	0.0234		0.17135	0.15705	121.746
1299	S17_1460110	0.21594	1	0.954647	0.01765		0.17135	0.15705	121.746
1300	S17_1485964	0.413	1	0.954647	0.00769		0.17135	0.15705	121.746
1301	S17_2011061	0.21594	1	0.954647	0.01765		0.17135	0.15705	121.746
1302	S17_2104553	0.21594	1	0.954647	0.01765		0.17135	0.15705	121.746
1303	S17_2222040	0.413	1	0.954647	0.00769		0.17135	0.15705	121.746
1304	S17_2222098	0.413	1	0.954647	0.00769		0.17135	0.15705	121.746
1305	S17_2222203	0.38384	1	0.954647	0.0087		0.17135	0.15705	121.746
1306	S17_2635972	0.28155	1	0.954647	0.01334		0.17135	0.15705	121.746
1307	S17_2724871	0.62947	1	0.990614	0.00266		0.17135	0.15705	121.746
1308	S17_2724874	0.38173	1	0.954647	0.00878		0.17135	0.15705	121.746
1309	S17_2814527	0.51447	1	0.98235	0.00487		0.17135	0.15705	121.746
1310	S17_2816506	0.51447	1	0.98235	0.00487		0.17135	0.15705	121.746
1311	S17_2902004	0.38173	1	0.954647	0.00878		0.17135	0.15705	121.746
1312	S17_2939176	0.28155	1	0.954647	0.01334		0.17135	0.15705	121.746
1313	S17_2939203	0.38173	1	0.954647	0.00878		0.17135	0.15705	121.746
1314	S17_2953898	0.32652	1	0.954647	0.01106		0.17135	0.15705	121.746
1315	S17_2953910	0.32652	1	0.954647	0.01106		0.17135	0.15705	121.746
1316	S17_3131269	0.28155	1	0.954647	0.01334		0.17135	0.15705	121.746
1317	S17_3131295	0.28155	1	0.954647	0.01334		0.17135	0.15705	121.746
1318	S17_3203157	0.38173	1	0.954647	0.00878		0.17135	0.15705	121.746
1319	S17_3203265	0.38173	1	0.954647	0.00878		0.17135	0.15705	121.746
1320	S17_3204750	0.38173	1	0.954647	0.00878		0.17135	0.15705	121.746
1321	S17_3205260	0.38173	1	0.954647	0.00878		0.17135	0.15705	121.746
1322	S17_3231483	0.38173	1	0.954647	0.00878		0.17135	0.15705	121.746
1323	S17_3380766	0.53207	1	0.987918	0.00447		0.17135	0.15705	121.746
1324	S17_3396338	0.53207	1	0.987918	0.00447		0.17135	0.15705	121.746
1325	S17_3556884	0.25375	1	0.954647	0.015		0.17135	0.15705	121.746
1326	S17_3556904	0.34896	1	0.954647	0.01007		0.17135	0.15705	121.746
1327	S17_3823005	0.56294	1	0.990614	0.00383		0.17135	0.15705	121.746
1328	S17_4836121	0.49996	1	0.978752	0.00521		0.17135	0.15705	121.746
1329	S17_4839283	0.49996	1	0.978752	0.00521		0.17135	0.15705	121.746
1330	S17_4876327	0.37215	1	0.954647	0.00914		0.17135	0.15705	121.746
1331	S17_4957567	0.49996	1	0.978752	0.00521		0.17135	0.15705	121.746
1332	S17_5075117	0.49996	1	0.978752	0.00521		0.17135	0.15705	121.746
1333	S17_5075124	0.49996	1	0.978752	0.00521		0.17135	0.15705	121.746
1334	S17_6831354	0.17627	1	0.954647	0.02112		0.17135	0.15705	121.746
1335	S17_6877966	0.17627	1	0.954647	0.02112		0.17135	0.15705	121.746
1336	S17_6878055	0.17627	1	0.954647	0.02112		0.17135	0.15705	121.746
1337	S17_6936490	0.2658	1	0.954647	0.01425		0.17135	0.15705	121.746
1338	S17_7022577	0.42515	1	0.954647	0.00729		0.17135	0.15705	121.746
1339	S17_7700361	0.53949	1	0.988843	0.00431		0.17135	0.15705	121.746
1340	S17_7732845	0.70086	1	0.990614	0.00169		0.17135	0.15705	121.746
1341	S17_7732906	0.53949	1	0.988843	0.00431		0.17135	0.15705	121.746
1342	S17_8072057	0.53949	1	0.988843	0.00431		0.17135	0.15705	121.746
1343	S17_8300875	0.45742	1	0.954647	0.00633		0.17135	0.15705	121.746
1344	S17_8326048	0.90622	1	0.990614	0.00015857		0.17135	0.15705	121.746
1345	S17_8326103	0.73111	1	0.990614	0.00135		0.17135	0.15705	121.746
1346	S17_8691103	0.72509	1	0.990614	0.00141		0.17135	0.15705	121.746
1347	S17_8729222	0.96371	1	0.994791	2.3658e-05		0.17135	0.15705	121.746
1348	S17_8951237	0.46008	1	0.954647	0.00625		0.17135	0.15705	121.746
1349	S17_10642212	0.29611	1	0.954647	0.01255		0.17135	0.15705	121.746
1350	S17_10872519	0.88339	1	0.990614	0.00024583		0.17135	0.15705	121.746
1351	S17_11043739	0.1711	1	0.954647	0.02164		0.17135	0.15705	121.746
1352	S17_11043757	0.70624	1	0.990614	0.00162		0.17135	0.15705	121.746
1353	S17_11143074	0.70624	1	0.990614	0.00162		0.17135	0.15705	121.746
1354	S17_11146216	0.1711	1	0.954647	0.02164		0.17135	0.15705	121.746
1355	S17_11167014	0.70624	1	0.990614	0.00162		0.17135	0.15705	121.746
1356	S17_11302795	0.79597	1	0.990614	0.00076421		0.17135	0.15705	121.746
1357	S17_11486099	0.2121	1	0.954647	0.01795		0.17135	0.15705	121.746
1358	S17_11740468	0.79597	1	0.990614	0.00076421		0.17135	0.15705	121.746
1359	S17_11750685	0.79597	1	0.990614	0.00076421		0.17135	0.15705	121.746
1360	S17_11750695	0.79597	1	0.990614	0.00076421		0.17135	0.15705	121.746
1361	S17_11750698	0.79597	1	0.990614	0.00076421		0.17135	0.15705	121.746
1362	S17_11754016	0.25725	1	0.954647	0.01477		0.17135	0.15705	121.746
1363	S17_11754017	0.79597	1	0.990614	0.00076421		0.17135	0.15705	121.746
1364	S17_11756485	0.25725	1	0.954647	0.01477		0.17135	0.15705	121.746
1365	S17_11756494	0.25725	1	0.954647	0.01477		0.17135	0.15705	121.746
1366	S17_11804146	0.79597	1	0.990614	0.00076421		0.17135	0.15705	121.746
1367	S17_11804182	0.79597	1	0.990614	0.00076421		0.17135	0.15705	121.746
1368	S17_11804262	0.37054	1	0.954647	0.0092		0.17135	0.15705	121.746
1369	S17_11962633	0.2121	1	0.954647	0.01795		0.17135	0.15705	121.746
1370	S17_12133741	0.31042	1	0.954647	0.01183		0.17135	0.15705	121.746
1371	S17_12344886	0.31042	1	0.954647	0.01183		0.17135	0.15705	121.746
1372	S17_12344940	0.79597	1	0.990614	0.00076421		0.17135	0.15705	121.746
1373	S17_13965869	0.41737	1	0.954647	0.00754		0.17135	0.15705	121.746
1374	S17_14145438	0.41737	1	0.954647	0.00754		0.17135	0.15705	121.746
1375	S17_14263444	0.41737	1	0.954647	0.00754		0.17135	0.15705	121.746
1376	S17_14311831	0.5951	1	0.990614	0.00323		0.17135	0.15705	121.746
1377	S17_14322675	0.96305	1	0.994791	2.4518e-05		0.17135	0.15705	121.746
1378	S17_14322679	0.96305	1	0.994791	2.4518e-05		0.17135	0.15705	121.746
1379	S17_14326742	0.41737	1	0.954647	0.00754		0.17135	0.15705	121.746
1380	S17_14858260	0.32089	1	0.954647	0.01132		0.17135	0.15705	121.746
1381	S17_14892695	0.32089	1	0.954647	0.01132		0.17135	0.15705	121.746
1382	S17_14892698	0.81999	1	0.990614	0.00059182		0.17135	0.15705	121.746
1383	S17_15538237	0.2114	1	0.954647	0.01801		0.17135	0.15705	121.746
1384	S17_15538301	0.2114	1	0.954647	0.01801		0.17135	0.15705	121.746
1385	S17_16059035	0.2114	1	0.954647	0.01801		0.17135	0.15705	121.746
1386	S17_16464194	0.38458	1	0.954647	0.00868		0.17135	0.15705	121.746
1387	S17_16543790	0.18591	1	0.954647	0.0202		0.17135	0.15705	121.746
1388	S17_16544366	0.99546	1	0.996716	3.6933e-07		0.17135	0.15705	121.746
1389	S17_16959946	0.38458	1	0.954647	0.00868		0.17135	0.15705	121.746
1390	S17_16961242	0.38458	1	0.954647	0.00868		0.17135	0.15705	121.746
1391	S17_17550254	0.18591	1	0.954647	0.0202		0.17135	0.15705	121.746
1392	S17_17940591	0.38458	1	0.954647	0.00868		0.17135	0.15705	121.746
1393	S17_17943412	0.38458	1	0.954647	0.00868		0.17135	0.15705	121.746
1394	S18_348515	0.95233	1	0.993778	4.084e-05		0.17135	0.15705	121.746
1395	S18_395321	0.95736	1	0.994791	3.2665e-05		0.17135	0.15705	121.746
1396	S18_395408	0.60774	1	0.990614	0.00302		0.17135	0.15705	121.746
1397	S18_549084	0.83794	1	0.990614	0.00047806		0.17135	0.15705	121.746
1398	S18_579775	0.83794	1	0.990614	0.00047806		0.17135	0.15705	121.746
1399	S18_732400	0.83794	1	0.990614	0.00047806		0.17135	0.15705	121.746
1400	S18_892407	0.92464	1	0.990614	0.00010224		0.17135	0.15705	121.746
1401	S18_960600	0.79062	1	0.990614	0.00080576		0.17135	0.15705	121.746
1402	S18_1133280	0.79062	1	0.990614	0.00080576		0.17135	0.15705	121.746
1403	S18_1193765	0.50557	1	0.98235	0.00508		0.17135	0.15705	121.746
1404	S18_1199573	0.92464	1	0.990614	0.00010224		0.17135	0.15705	121.746
1405	S18_1236442	0.92464	1	0.990614	0.00010224		0.17135	0.15705	121.746
1406	S18_1261005	0.92464	1	0.990614	0.00010224		0.17135	0.15705	121.746
1407	S18_1261018	0.79062	1	0.990614	0.00080576		0.17135	0.15705	121.746
1408	S18_1323887	0.89978	1	0.990614	0.00018125		0.17135	0.15705	121.746
1409	S18_1330219	0.81327	1	0.990614	0.00063768		0.17135	0.15705	121.746
1410	S18_1455263	0.89978	1	0.990614	0.00018125		0.17135	0.15705	121.746
1411	S18_1532335	0.81327	1	0.990614	0.00063768		0.17135	0.15705	121.746
1412	S18_1532360	0.81327	1	0.990614	0.00063768		0.17135	0.15705	121.746
1413	S18_1535627	0.81327	1	0.990614	0.00063768		0.17135	0.15705	121.746
1414	S18_1609937	0.81327	1	0.990614	0.00063768		0.17135	0.15705	121.746
1415	S18_1670474	0.84055	1	0.990614	0.00046257		0.17135	0.15705	121.746
1416	S18_1866291	0.74261	1	0.990614	0.00123		0.17135	0.15705	121.746
1417	S18_2138304	0.66866	1	0.990614	0.0021		0.17135	0.15705	121.746
1418	S18_2138384	0.66866	1	0.990614	0.0021		0.17135	0.15705	121.746
1419	S18_2150064	0.66866	1	0.990614	0.0021		0.17135	0.15705	121.746
1420	S18_2166103	0.66866	1	0.990614	0.0021		0.17135	0.15705	121.746
1421	S18_2284081	0.49524	1	0.978752	0.00533		0.17135	0.15705	121.746
1422	S18_2336078	0.57446	1	0.990614	0.00361		0.17135	0.15705	121.746
1423	S18_2438523	0.6629	1	0.990614	0.00217		0.17135	0.15705	121.746
1424	S18_2438566	0.6629	1	0.990614	0.00217		0.17135	0.15705	121.746
1425	S18_2665148	0.79697	1	0.990614	0.00075655		0.17135	0.15705	121.746
1426	S18_2673687	0.90034	1	0.990614	0.0001792		0.17135	0.15705	121.746
1427	S18_2724608	0.88133	1	0.990614	0.00025465		0.17135	0.15705	121.746
1428	S18_2922136	0.81524	1	0.990614	0.00062404		0.17135	0.15705	121.746
1429	S18_2922149	0.81524	1	0.990614	0.00062404		0.17135	0.15705	121.746
1430	S18_3102044	0.81524	1	0.990614	0.00062404		0.17135	0.15705	121.746
1431	S18_3254970	0.94824	1	0.993778	4.8145e-05		0.17135	0.15705	121.746
1432	S18_3254984	0.94824	1	0.993778	4.8145e-05		0.17135	0.15705	121.746
1433	S18_3454717	0.80403	1	0.990614	0.00070377		0.17135	0.15705	121.746
1434	S18_3519923	0.78521	1	0.990614	0.00084904		0.17135	0.15705	121.746
1435	S18_3519930	0.88853	1	0.990614	0.0002245		0.17135	0.15705	121.746
1436	S18_3552435	0.88853	1	0.990614	0.0002245		0.17135	0.15705	121.746
1437	S18_3719131	0.7432	1	0.990614	0.00123		0.17135	0.15705	121.746
1438	S18_3719175	0.6451	1	0.990614	0.00243		0.17135	0.15705	121.746
1439	S18_3743759	0.7432	1	0.990614	0.00123		0.17135	0.15705	121.746
1440	S18_3749802	0.6451	1	0.990614	0.00243		0.17135	0.15705	121.746
1441	S18_3844775	0.66771	1	0.990614	0.00211		0.17135	0.15705	121.746
1442	S18_3862118	0.6451	1	0.990614	0.00243		0.17135	0.15705	121.746
1443	S18_3862147	0.6451	1	0.990614	0.00243		0.17135	0.15705	121.746
1444	S18_3862148	0.6451	1	0.990614	0.00243		0.17135	0.15705	121.746
1445	S18_3957771	0.7432	1	0.990614	0.00123		0.17135	0.15705	121.746
1446	S18_4038776	0.7432	1	0.990614	0.00123		0.17135	0.15705	121.746
1447	S18_4098993	0.7432	1	0.990614	0.00123		0.17135	0.15705	121.746
1448	S18_4308599	0.70278	1	0.990614	0.00166		0.17135	0.15705	121.746
1449	S18_4382088	0.44364	1	0.954647	0.00673		0.17135	0.15705	121.746
1450	S18_4382089	0.44364	1	0.954647	0.00673		0.17135	0.15705	121.746
1451	S18_4382118	0.44364	1	0.954647	0.00673		0.17135	0.15705	121.746
1452	S18_4586168	0.44364	1	0.954647	0.00673		0.17135	0.15705	121.746
1453	S18_4586175	0.44364	1	0.954647	0.00673		0.17135	0.15705	121.746
1454	S18_4914510	0.44364	1	0.954647	0.00673		0.17135	0.15705	121.746
1455	S18_5173523	0.19241	1	0.954647	0.0196		0.17135	0.15705	121.746
1456	S18_5335654	0.14775	1	0.954647	0.02423		0.17135	0.15705	121.746
1457	S18_5351885	0.19241	1	0.954647	0.0196		0.17135	0.15705	121.746
1458	S18_5374638	0.19241	1	0.954647	0.0196		0.17135	0.15705	121.746
1459	S18_5396027	0.14775	1	0.954647	0.02423		0.17135	0.15705	121.746
1460	S18_5418543	0.14775	1	0.954647	0.02423		0.17135	0.15705	121.746
1461	S18_5428581	0.19241	1	0.954647	0.0196		0.17135	0.15705	121.746
1462	S18_5447731	0.14775	1	0.954647	0.02423		0.17135	0.15705	121.746
1463	S18_5488816	0.14775	1	0.954647	0.02423		0.17135	0.15705	121.746
1464	S18_5488867	0.14775	1	0.954647	0.02423		0.17135	0.15705	121.746
1465	S18_5497581	0.19241	1	0.954647	0.0196		0.17135	0.15705	121.746
1466	S18_5497595	0.30043	1	0.954647	0.01233		0.17135	0.15705	121.746
1467	S18_5579663	0.19241	1	0.954647	0.0196		0.17135	0.15705	121.746
1468	S18_5617596	0.14775	1	0.954647	0.02423		0.17135	0.15705	121.746
1469	S18_5617636	0.14775	1	0.954647	0.02423		0.17135	0.15705	121.746
1470	S18_5748676	0.14775	1	0.954647	0.02423		0.17135	0.15705	121.746
1471	S18_5820565	0.0695	1	0.954647	0.03837		0.17135	0.15705	121.746
1472	S18_6314441	0.11711	1	0.954647	0.02846		0.17135	0.15705	121.746
1473	S18_6314500	0.11711	1	0.954647	0.02846		0.17135	0.15705	121.746
1474	S18_6400550	0.15581	1	0.954647	0.02329		0.17135	0.15705	121.746
1475	S18_6411815	0.13834	1	0.954647	0.02542		0.17135	0.15705	121.746
1476	S18_6440389	0.15581	1	0.954647	0.02329		0.17135	0.15705	121.746
1477	S18_6460214	0.17512	1	0.954647	0.02123		0.17135	0.15705	121.746
1478	S18_6460216	0.17512	1	0.954647	0.02123		0.17135	0.15705	121.746
1479	S18_6643540	0.27538	1	0.954647	0.01369		0.17135	0.15705	121.746
1480	S18_6876312	0.21682	1	0.954647	0.01758		0.17135	0.15705	121.746
1481	S18_6991652	0.06298	1	0.954647	0.0403		0.17135	0.15705	121.746
1482	S18_7289974	0.16249	1	0.954647	0.02254		0.17135	0.15705	121.746
1483	S18_7298495	0.21529	1	0.954647	0.0177		0.17135	0.15705	121.746
1484	S18_7323167	0.12239	1	0.954647	0.02765		0.17135	0.15705	121.746
1485	S18_7329580	0.12239	1	0.954647	0.02765		0.17135	0.15705	121.746
1486	S18_7384463	0.32859	1	0.954647	0.01097		0.17135	0.15705	121.746
1487	S18_7618182	0.12239	1	0.954647	0.02765		0.17135	0.15705	121.746
1488	S18_7771290	0.14544	1	0.954647	0.02451		0.17135	0.15705	121.746
1489	S18_8235234	0.36943	1	0.954647	0.00925		0.17135	0.15705	121.746
1490	S18_8273939	0.44225	1	0.954647	0.00677		0.17135	0.15705	121.746
1491	S18_8276985	0.44225	1	0.954647	0.00677		0.17135	0.15705	121.746
1492	S18_8276989	0.52564	1	0.987918	0.00461		0.17135	0.15705	121.746
1493	S18_8278632	0.44225	1	0.954647	0.00677		0.17135	0.15705	121.746
1494	S18_8278668	0.44225	1	0.954647	0.00677		0.17135	0.15705	121.746
1495	S18_8464432	0.65607	1	0.990614	0.00227		0.17135	0.15705	121.746
1496	S18_8464447	0.56457	1	0.990614	0.0038		0.17135	0.15705	121.746
1497	S18_8572530	0.63647	1	0.990614	0.00256		0.17135	0.15705	121.746
1498	S18_8633898	0.63647	1	0.990614	0.00256		0.17135	0.15705	121.746
1499	S18_8641764	0.73221	1	0.990614	0.00134		0.17135	0.15705	121.746
1500	S18_8646731	0.63647	1	0.990614	0.00256		0.17135	0.15705	121.746
1501	S18_8671419	0.73221	1	0.990614	0.00134		0.17135	0.15705	121.746
1502	S18_8768031	0.73221	1	0.990614	0.00134		0.17135	0.15705	121.746
1503	S18_8768073	0.73221	1	0.990614	0.00134		0.17135	0.15705	121.746
1504	S18_8985215	0.38745	1	0.954647	0.00857		0.17135	0.15705	121.746
1505	S18_8993099	0.38745	1	0.954647	0.00857		0.17135	0.15705	121.746
1506	S18_9401354	0.36155	1	0.954647	0.00956		0.17135	0.15705	121.746
1507	S18_9548850	0.47315	1	0.973475	0.0059		0.17135	0.15705	121.746
1508	S18_9573448	0.47315	1	0.973475	0.0059		0.17135	0.15705	121.746
1509	S18_9650232	0.3512	1	0.954647	0.00998		0.17135	0.15705	121.746
1510	S18_9948550	0.29631	1	0.954647	0.01254		0.17135	0.15705	121.746
1511	S18_10177629	0.29631	1	0.954647	0.01254		0.17135	0.15705	121.746
1512	S18_10310522	0.3087	1	0.954647	0.01191		0.17135	0.15705	121.746
1513	S18_11726627	0.4608	1	0.954647	0.00623		0.17135	0.15705	121.746
1514	S18_11756229	0.37043	1	0.954647	0.00921		0.17135	0.15705	121.746
1515	S18_11959777	0.18523	1	0.954647	0.02026		0.17135	0.15705	121.746
1516	S18_12068192	0.26257	1	0.954647	0.01445		0.17135	0.15705	121.746
1517	S18_12794957	0.07778	1	0.954647	0.03619		0.17135	0.15705	121.746
1518	S18_12888295	0.10563	1	0.954647	0.03037		0.17135	0.15705	121.746
1519	S18_12996429	0.09042	1	0.954647	0.0333		0.17135	0.15705	121.746
1520	S18_13017592	0.10563	1	0.954647	0.03037		0.17135	0.15705	121.746
1521	S18_13136399	0.11388	1	0.954647	0.02897		0.17135	0.15705	121.746
1522	S18_13198863	0.10563	1	0.954647	0.03037		0.17135	0.15705	121.746
1523	S18_13198872	0.10563	1	0.954647	0.03037		0.17135	0.15705	121.746
1524	S18_13669353	0.11925	1	0.954647	0.02812		0.17135	0.15705	121.746
1525	S18_13697743	0.19309	1	0.954647	0.01954		0.17135	0.15705	121.746
1526	S18_13705315	0.19309	1	0.954647	0.01954		0.17135	0.15705	121.746
1527	S18_17425230	0.20269	1	0.954647	0.01872		0.17135	0.15705	121.746
1528	S18_18587536	0.54173	1	0.990506	0.00426		0.17135	0.15705	121.746
1529	S18_19521142	0.53729	1	0.98815	0.00436		0.17135	0.15705	121.746
1530	S18_19651037	0.69229	1	0.990614	0.00179		0.17135	0.15705	121.746
1531	S18_20061854	0.8196	1	0.990614	0.00059446		0.17135	0.15705	121.746
1532	S18_20240075	0.69463	1	0.990614	0.00176		0.17135	0.15705	121.746
1533	S18_20330184	0.69132	1	0.990614	0.0018		0.17135	0.15705	121.746
1534	S18_20785865	0.5366	1	0.98815	0.00437		0.17135	0.15705	121.746
1535	S18_20801282	0.69132	1	0.990614	0.0018		0.17135	0.15705	121.746
1536	S18_21042055	0.97021	1	0.994791	1.5935e-05		0.17135	0.15705	121.746
1537	S18_21208085	0.69132	1	0.990614	0.0018		0.17135	0.15705	121.746
1538	S18_21208205	0.69132	1	0.990614	0.0018		0.17135	0.15705	121.746
1539	S18_21334645	0.69132	1	0.990614	0.0018		0.17135	0.15705	121.746
1540	S18_21334646	0.90368	1	0.990614	0.00016735		0.17135	0.15705	121.746
1541	S18_21760664	0.54173	1	0.990506	0.00426		0.17135	0.15705	121.746
1542	S18_22462543	0.70645	1	0.990614	0.00162		0.17135	0.15705	121.746
1543	S18_22528959	0.70645	1	0.990614	0.00162		0.17135	0.15705	121.746
1544	S18_22528968	0.70645	1	0.990614	0.00162		0.17135	0.15705	121.746
1545	S18_22553854	0.70645	1	0.990614	0.00162		0.17135	0.15705	121.746
1546	S18_22644183	0.70645	1	0.990614	0.00162		0.17135	0.15705	121.746
1547	S18_22810802	0.70645	1	0.990614	0.00162		0.17135	0.15705	121.746
1548	S18_23209990	0.86554	1	0.990614	0.00032766		0.17135	0.15705	121.746
1549	S18_23306957	0.43243	1	0.954647	0.00707		0.17135	0.15705	121.746
1550	S18_23782020	0.32449	1	0.954647	0.01115		0.17135	0.15705	121.746
1551	S18_24509959	0.38306	1	0.954647	0.00873		0.17135	0.15705	121.746
1552	S18_24696022	0.44733	1	0.954647	0.00662		0.17135	0.15705	121.746
1553	S18_24936675	0.34332	1	0.954647	0.01031		0.17135	0.15705	121.746
1554	S18_24955343	0.57887	1	0.990614	0.00353		0.17135	0.15705	121.746
1555	S18_24955406	0.57887	1	0.990614	0.00353		0.17135	0.15705	121.746
1556	S18_25062921	0.57887	1	0.990614	0.00353		0.17135	0.15705	121.746
1557	S18_25062933	0.57887	1	0.990614	0.00353		0.17135	0.15705	121.746
1558	S18_25491328	0.57887	1	0.990614	0.00353		0.17135	0.15705	121.746
1559	S18_26482696	0.43669	1	0.954647	0.00694		0.17135	0.15705	121.746
1560	S18_26658286	0.43669	1	0.954647	0.00694		0.17135	0.15705	121.746
1561	S18_27495743	0.22168	1	0.954647	0.01721		0.17135	0.15705	121.746
1562	S18_27495744	0.22168	1	0.954647	0.01721		0.17135	0.15705	121.746
1563	S18_27495752	0.22168	1	0.954647	0.01721		0.17135	0.15705	121.746
1564	S18_27513113	0.31548	1	0.954647	0.01158		0.17135	0.15705	121.746
1565	S18_28111902	0.37346	1	0.954647	0.00909		0.17135	0.15705	121.746
1566	S18_28111935	0.37346	1	0.954647	0.00909		0.17135	0.15705	121.746
1567	S18_28112007	0.37346	1	0.954647	0.00909		0.17135	0.15705	121.746
1568	S18_29343723	0.53352	1	0.987918	0.00444		0.17135	0.15705	121.746
1569	S18_29353629	0.53352	1	0.987918	0.00444		0.17135	0.15705	121.746
1570	S18_29354629	0.69495	1	0.990614	0.00176		0.17135	0.15705	121.746
1571	S18_29975011	0.21287	1	0.954647	0.01789		0.17135	0.15705	121.746
1572	S18_30206689	0.21287	1	0.954647	0.01789		0.17135	0.15705	121.746
1573	S18_30633097	0.30674	1	0.954647	0.01201		0.17135	0.15705	121.746
1574	S18_30728515	0.30674	1	0.954647	0.01201		0.17135	0.15705	121.746
1575	S18_31114948	0.62673	1	0.990614	0.00271		0.17135	0.15705	121.746
1576	S18_31144207	0.62673	1	0.990614	0.00271		0.17135	0.15705	121.746
1577	S18_31196538	0.62673	1	0.990614	0.00271		0.17135	0.15705	121.746
1578	S18_31196614	0.47736	1	0.973475	0.00579		0.17135	0.15705	121.746
1579	S18_31822098	0.53797	1	0.988495	0.00434		0.17135	0.15705	121.746
1580	S18_33329663	0.33741	1	0.954647	0.01057		0.17135	0.15705	121.746
1581	S18_33904473	0.2346	1	0.954647	0.01627		0.17135	0.15705	121.746
1582	S18_33904520	0.2346	1	0.954647	0.01627		0.17135	0.15705	121.746
1583	S18_33911747	0.2346	1	0.954647	0.01627		0.17135	0.15705	121.746
1584	S18_33974023	0.2346	1	0.954647	0.01627		0.17135	0.15705	121.746
1585	S18_34125429	0.22943	1	0.954647	0.01664		0.17135	0.15705	121.746
1586	S18_34140524	0.41342	1	0.954647	0.00767		0.17135	0.15705	121.746
1587	S18_34140559	0.29781	1	0.954647	0.01246		0.17135	0.15705	121.746
1588	S18_34140628	0.29781	1	0.954647	0.01246		0.17135	0.15705	121.746
1589	S18_34209948	0.29686	1	0.954647	0.01251		0.17135	0.15705	121.746
1590	S19_1055053	0.11918	1	0.954647	0.02814		0.17135	0.15705	121.746
1591	S19_1398441	0.20605	1	0.954647	0.01844		0.17135	0.15705	121.746
1592	S19_1398521	0.16501	1	0.954647	0.02227		0.17135	0.15705	121.746
1593	S19_1684528	0.16501	1	0.954647	0.02227		0.17135	0.15705	121.746
1594	S19_1684656	0.20605	1	0.954647	0.01844		0.17135	0.15705	121.746
1595	S19_1767115	0.28133	1	0.954647	0.01335		0.17135	0.15705	121.746
1596	S19_1859849	0.22762	1	0.954647	0.01677		0.17135	0.15705	121.746
1597	S19_1922667	0.34236	1	0.954647	0.01036		0.17135	0.15705	121.746
1598	S19_1981808	0.27983	1	0.954647	0.01343		0.17135	0.15705	121.746
1599	S19_2020035	0.27983	1	0.954647	0.01343		0.17135	0.15705	121.746
1600	S19_2020044	0.34236	1	0.954647	0.01036		0.17135	0.15705	121.746
1601	S19_2078371	0.34236	1	0.954647	0.01036		0.17135	0.15705	121.746
1602	S19_2094070	0.34236	1	0.954647	0.01036		0.17135	0.15705	121.746
1603	S19_2129005	0.34236	1	0.954647	0.01036		0.17135	0.15705	121.746
1604	S19_2190215	0.41887	1	0.954647	0.00749		0.17135	0.15705	121.746
1605	S19_2190233	0.41887	1	0.954647	0.00749		0.17135	0.15705	121.746
1606	S19_2247794	0.63843	1	0.990614	0.00253		0.17135	0.15705	121.746
1607	S19_2247852	0.63843	1	0.990614	0.00253		0.17135	0.15705	121.746
1608	S19_2305704	0.54567	1	0.990614	0.00418		0.17135	0.15705	121.746
1609	S19_2332035	0.54567	1	0.990614	0.00418		0.17135	0.15705	121.746
1610	S19_2332040	0.54567	1	0.990614	0.00418		0.17135	0.15705	121.746
1611	S19_2368652	0.3914	1	0.954647	0.00843		0.17135	0.15705	121.746
1612	S19_2383443	0.54567	1	0.990614	0.00418		0.17135	0.15705	121.746
1613	S19_2485453	0.63176	1	0.990614	0.00263		0.17135	0.15705	121.746
1614	S19_2510439	0.83399	1	0.990614	0.00050202		0.17135	0.15705	121.746
1615	S19_2534449	0.63843	1	0.990614	0.00253		0.17135	0.15705	121.746
1616	S19_2700602	0.42684	1	0.954647	0.00724		0.17135	0.15705	121.746
1617	S19_2701061	0.35175	1	0.954647	0.00996		0.17135	0.15705	121.746
1618	S19_2761759	0.42684	1	0.954647	0.00724		0.17135	0.15705	121.746
1619	S19_2800049	0.42684	1	0.954647	0.00724		0.17135	0.15705	121.746
1620	S19_2800145	0.35175	1	0.954647	0.00996		0.17135	0.15705	121.746
1621	S19_2858461	0.35175	1	0.954647	0.00996		0.17135	0.15705	121.746
1622	S19_2858483	0.35175	1	0.954647	0.00996		0.17135	0.15705	121.746
1623	S19_3098771	0.42684	1	0.954647	0.00724		0.17135	0.15705	121.746
1624	S19_3208652	0.35175	1	0.954647	0.00996		0.17135	0.15705	121.746
1625	S19_3286314	0.42684	1	0.954647	0.00724		0.17135	0.15705	121.746
1626	S19_3327649	0.42684	1	0.954647	0.00724		0.17135	0.15705	121.746
1627	S19_3474423	0.42684	1	0.954647	0.00724		0.17135	0.15705	121.746
1628	S19_3579641	0.42684	1	0.954647	0.00724		0.17135	0.15705	121.746
1629	S19_3648420	0.42684	1	0.954647	0.00724		0.17135	0.15705	121.746
1630	S19_4470807	0.44356	1	0.954647	0.00673		0.17135	0.15705	121.746
1631	S19_4484823	0.44356	1	0.954647	0.00673		0.17135	0.15705	121.746
1632	S19_4558275	0.44356	1	0.954647	0.00673		0.17135	0.15705	121.746
1633	S19_4558316	0.44356	1	0.954647	0.00673		0.17135	0.15705	121.746
1634	S19_4610496	0.36581	1	0.954647	0.00939		0.17135	0.15705	121.746
1635	S19_4610503	0.36581	1	0.954647	0.00939		0.17135	0.15705	121.746
1636	S19_4785067	0.36581	1	0.954647	0.00939		0.17135	0.15705	121.746
1637	S19_4941259	0.44356	1	0.954647	0.00673		0.17135	0.15705	121.746
1638	S19_5044521	0.61344	1	0.990614	0.00292		0.17135	0.15705	121.746
1639	S19_5044529	0.61344	1	0.990614	0.00292		0.17135	0.15705	121.746
1640	S19_5084820	0.71414	1	0.990614	0.00153		0.17135	0.15705	121.746
1641	S19_5286023	0.71414	1	0.990614	0.00153		0.17135	0.15705	121.746
1642	S19_5313884	0.92403	1	0.990614	0.0001039		0.17135	0.15705	121.746
1643	S19_5395916	0.71414	1	0.990614	0.00153		0.17135	0.15705	121.746
1644	S19_5547445	0.91172	1	0.990614	0.00014045		0.17135	0.15705	121.746
1645	S19_5547491	0.91172	1	0.990614	0.00014045		0.17135	0.15705	121.746
1646	S19_5547501	0.91172	1	0.990614	0.00014045		0.17135	0.15705	121.746
1647	S19_5637935	0.80702	1	0.990614	0.00068199		0.17135	0.15705	121.746
1648	S19_5639754	0.39534	1	0.954647	0.00829		0.17135	0.15705	121.746
1649	S19_5639791	0.39534	1	0.954647	0.00829		0.17135	0.15705	121.746
1650	S19_5728376	0.91172	1	0.990614	0.00014045		0.17135	0.15705	121.746
1651	S19_5853002	0.91172	1	0.990614	0.00014045		0.17135	0.15705	121.746
1652	S19_5853003	0.91172	1	0.990614	0.00014045		0.17135	0.15705	121.746
1653	S19_5928151	0.69087	1	0.990614	0.00181		0.17135	0.15705	121.746
1654	S19_6156657	0.68673	1	0.990614	0.00186		0.17135	0.15705	121.746
1655	S19_6156687	0.68673	1	0.990614	0.00186		0.17135	0.15705	121.746
1656	S19_6177681	0.68673	1	0.990614	0.00186		0.17135	0.15705	121.746
1657	S19_6225627	0.68673	1	0.990614	0.00186		0.17135	0.15705	121.746
1658	S19_6246516	0.68673	1	0.990614	0.00186		0.17135	0.15705	121.746
1659	S19_6246521	0.68673	1	0.990614	0.00186		0.17135	0.15705	121.746
1660	S19_6294594	0.68673	1	0.990614	0.00186		0.17135	0.15705	121.746
1661	S19_6449418	0.42786	1	0.954647	0.00721		0.17135	0.15705	121.746
1662	S19_6695074	0.42786	1	0.954647	0.00721		0.17135	0.15705	121.746
1663	S19_6778184	0.90767	1	0.990614	0.00015369		0.17135	0.15705	121.746
1664	S19_6778185	0.90767	1	0.990614	0.00015369		0.17135	0.15705	121.746
1665	S19_6778200	0.70238	1	0.990614	0.00167		0.17135	0.15705	121.746
1666	S19_6813982	0.61456	1	0.990614	0.0029		0.17135	0.15705	121.746
1667	S19_7115369	0.61456	1	0.990614	0.0029		0.17135	0.15705	121.746
1668	S19_7255786	0.43204	1	0.954647	0.00708		0.17135	0.15705	121.746
1669	S19_7328926	0.68803	1	0.990614	0.00184		0.17135	0.15705	121.746
1670	S19_7389569	0.68803	1	0.990614	0.00184		0.17135	0.15705	121.746
1671	S19_7443843	0.18251	1	0.954647	0.02051		0.17135	0.15705	121.746
1672	S19_7444224	0.33939	1	0.954647	0.01048		0.17135	0.15705	121.746
1673	S19_7474602	0.33939	1	0.954647	0.01048		0.17135	0.15705	121.746
1674	S19_7495242	0.33939	1	0.954647	0.01048		0.17135	0.15705	121.746
1675	S19_7518243	0.18251	1	0.954647	0.02051		0.17135	0.15705	121.746
1676	S19_7756267	0.27662	1	0.954647	0.01362		0.17135	0.15705	121.746
1677	S19_7836348	0.21488	1	0.954647	0.01773		0.17135	0.15705	121.746
1678	S19_7965196	0.55388	1	0.990614	0.00401		0.17135	0.15705	121.746
1679	S19_8117350	0.83602	1	0.990614	0.00048966		0.17135	0.15705	121.746
1680	S19_8743990	0.77878	1	0.990614	0.00090204		0.17135	0.15705	121.746
1681	S19_9372662	0.77878	1	0.990614	0.00090204		0.17135	0.15705	121.746
1682	S19_9748591	0.852	1	0.990614	0.00039781		0.17135	0.15705	121.746
1683	S19_10525911	0.95956	1	0.994791	2.9375e-05		0.17135	0.15705	121.746
1684	S19_10550816	0.95956	1	0.994791	2.9375e-05		0.17135	0.15705	121.746
1685	S19_10665522	0.87266	1	0.990614	0.00029356		0.17135	0.15705	121.746
1686	S19_10807056	0.66365	1	0.990614	0.00216		0.17135	0.15705	121.746
1687	S19_10808085	0.88346	1	0.990614	0.00024555		0.17135	0.15705	121.746
1688	S19_12247362	0.66365	1	0.990614	0.00216		0.17135	0.15705	121.746
1689	S19_13593000	0.97047	1	0.994791	1.5653e-05		0.17135	0.15705	121.746
1690	S19_13593032	0.97047	1	0.994791	1.5653e-05		0.17135	0.15705	121.746
1691	S19_13593044	0.97047	1	0.994791	1.5653e-05		0.17135	0.15705	121.746
1692	S19_14600790	0.48585	1	0.978752	0.00557		0.17135	0.15705	121.746
1693	S19_14600797	0.37944	1	0.954647	0.00887		0.17135	0.15705	121.746
1694	S19_16042588	0.45853	1	0.954647	0.0063		0.17135	0.15705	121.746
1695	S19_16462349	0.37284	1	0.954647	0.00912		0.17135	0.15705	121.746
1696	S19_17865482	0.22037	1	0.954647	0.01731		0.17135	0.15705	121.746
1697	S19_19117689	0.60086	1	0.990614	0.00313		0.17135	0.15705	121.746
1698	S19_19390321	0.45231	1	0.954647	0.00647		0.17135	0.15705	121.746
1699	S19_19427931	0.45231	1	0.954647	0.00647		0.17135	0.15705	121.746
1700	S19_19427984	0.60086	1	0.990614	0.00313		0.17135	0.15705	121.746
1701	S19_19768345	0.40163	1	0.954647	0.00807		0.17135	0.15705	121.746
1702	S19_19768376	0.3405	1	0.954647	0.01044		0.17135	0.15705	121.746
1703	S19_20041855	0.27224	1	0.954647	0.01387		0.17135	0.15705	121.746
1704	S19_20120616	0.38356	1	0.954647	0.00871		0.17135	0.15705	121.746
1705	S19_20181012	0.38356	1	0.954647	0.00871		0.17135	0.15705	121.746
1706	S19_20487264	0.22638	1	0.954647	0.01686		0.17135	0.15705	121.746
1707	S19_20487278	0.22638	1	0.954647	0.01686		0.17135	0.15705	121.746
1708	S19_20487296	0.27224	1	0.954647	0.01387		0.17135	0.15705	121.746
1709	S19_20536091	0.45748	1	0.954647	0.00633		0.17135	0.15705	121.746
1710	S19_20536100	0.45748	1	0.954647	0.00633		0.17135	0.15705	121.746
1711	S19_20806519	0.31711	1	0.954647	0.0115		0.17135	0.15705	121.746
1712	S19_22602246	0.37511	1	0.954647	0.00903		0.17135	0.15705	121.746
1713	S19_22602286	0.50232	1	0.978752	0.00516		0.17135	0.15705	121.746
1714	S19_22968740	0.12489	1	0.954647	0.02728		0.17135	0.15705	121.746
1715	S19_23053371	0.12489	1	0.954647	0.02728		0.17135	0.15705	121.746
1716	S19_23053388	0.12489	1	0.954647	0.02728		0.17135	0.15705	121.746
1717	S19_23232659	0.18547	1	0.954647	0.02024		0.17135	0.15705	121.746
1718	S19_23232699	0.18547	1	0.954647	0.02024		0.17135	0.15705	121.746
1719	S19_23232701	0.18547	1	0.954647	0.02024		0.17135	0.15705	121.746
1720	S19_23252299	0.12489	1	0.954647	0.02728		0.17135	0.15705	121.746
1721	S19_23328477	0.09218	1	0.954647	0.03294		0.17135	0.15705	121.746
1722	S19_23809300	0.07673	1	0.954647	0.03645		0.17135	0.15705	121.746
1723	S19_23809310	0.07673	1	0.954647	0.03645		0.17135	0.15705	121.746
1724	S2_263150	0.34383	1	0.954647	0.01029		0.17135	0.15705	121.746
1725	S2_815431	0.81327	1	0.990614	0.00063768		0.17135	0.15705	121.746
1726	S2_1084027	0.22127	1	0.954647	0.01724		0.17135	0.15705	121.746
1727	S2_1339747	0.40043	1	0.954647	0.00811		0.17135	0.15705	121.746
1728	S2_1892396	0.76538	1	0.990614	0.00102		0.17135	0.15705	121.746
1729	S2_1902085	0.85646	1	0.990614	0.00037392		0.17135	0.15705	121.746
1730	S2_1905763	0.85646	1	0.990614	0.00037392		0.17135	0.15705	121.746
1731	S2_1908331	0.96777	1	0.994791	1.866e-05		0.17135	0.15705	121.746
1732	S2_1908395	0.76538	1	0.990614	0.00102		0.17135	0.15705	121.746
1733	S2_1938704	0.85646	1	0.990614	0.00037392		0.17135	0.15705	121.746
1734	S2_1968930	0.85646	1	0.990614	0.00037392		0.17135	0.15705	121.746
1735	S2_1987326	0.76538	1	0.990614	0.00102		0.17135	0.15705	121.746
1736	S2_2002388	0.96777	1	0.994791	1.866e-05		0.17135	0.15705	121.746
1737	S2_2136228	0.68173	1	0.990614	0.00192		0.17135	0.15705	121.746
1738	S2_2153211	0.94929	1	0.993778	4.6216e-05		0.17135	0.15705	121.746
1739	S2_2265690	0.94822	1	0.993778	4.8185e-05		0.17135	0.15705	121.746
1740	S2_2265832	0.87291	1	0.990614	0.00029241		0.17135	0.15705	121.746
1741	S2_2267024	0.94929	1	0.993778	4.6216e-05		0.17135	0.15705	121.746
1742	S2_2267630	0.94929	1	0.993778	4.6216e-05		0.17135	0.15705	121.746
1743	S2_2267649	0.94929	1	0.993778	4.6216e-05		0.17135	0.15705	121.746
1744	S2_2273411	0.94929	1	0.993778	4.6216e-05		0.17135	0.15705	121.746
1745	S2_2280775	0.68173	1	0.990614	0.00192		0.17135	0.15705	121.746
1746	S2_2563264	0.92512	1	0.990772	0.00010094		0.17135	0.15705	121.746
1747	S2_2753521	0.14799	1	0.954647	0.0242		0.17135	0.15705	121.746
1748	S2_2807126	0.14799	1	0.954647	0.0242		0.17135	0.15705	121.746
1749	S2_2863695	0.14799	1	0.954647	0.0242		0.17135	0.15705	121.746
1750	S2_2953138	0.40539	1	0.954647	0.00794		0.17135	0.15705	121.746
1751	S2_2957639	0.14799	1	0.954647	0.0242		0.17135	0.15705	121.746
1752	S2_3043990	0.11883	1	0.954647	0.02819		0.17135	0.15705	121.746
1753	S2_3295081	0.11883	1	0.954647	0.02819		0.17135	0.15705	121.746
1754	S2_3452148	0.18552	1	0.954647	0.02023		0.17135	0.15705	121.746
1755	S2_3454590	0.05576	1	0.954647	0.04271		0.17135	0.15705	121.746
1756	S2_3614425	0.18552	1	0.954647	0.02023		0.17135	0.15705	121.746
1757	S2_3669150	0.05576	1	0.954647	0.04271		0.17135	0.15705	121.746
1758	S2_3711110	0.11372	1	0.954647	0.029		0.17135	0.15705	121.746
1759	S2_3759166	0.11372	1	0.954647	0.029		0.17135	0.15705	121.746
1760	S2_3759189	0.11883	1	0.954647	0.02819		0.17135	0.15705	121.746
1761	S2_3794467	0.11883	1	0.954647	0.02819		0.17135	0.15705	121.746
1762	S2_3835281	0.11372	1	0.954647	0.029		0.17135	0.15705	121.746
1763	S2_3835883	0.11372	1	0.954647	0.029		0.17135	0.15705	121.746
1764	S2_3835906	0.11372	1	0.954647	0.029		0.17135	0.15705	121.746
1765	S2_3835913	0.11372	1	0.954647	0.029		0.17135	0.15705	121.746
1766	S2_3934810	0.05576	1	0.954647	0.04271		0.17135	0.15705	121.746
1767	S2_3983777	0.14785	1	0.954647	0.02422		0.17135	0.15705	121.746
1768	S2_4102288	0.06645	1	0.954647	0.03925		0.17135	0.15705	121.746
1769	S2_4109380	0.10059	1	0.954647	0.03129		0.17135	0.15705	121.746
1770	S2_4109423	0.10059	1	0.954647	0.03129		0.17135	0.15705	121.746
1771	S2_4139588	0.01292	1	0.954647	0.07318		0.17135	0.15705	121.746
1772	S2_4139619	0.70122	1	0.990614	0.00168		0.17135	0.15705	121.746
1773	S2_4142602	0.03262	1	0.954647	0.05357		0.17135	0.15705	121.746
1774	S2_4142997	0.02213	1	0.954647	0.06167		0.17135	0.15705	121.746
1775	S2_4150803	0.02213	1	0.954647	0.06167		0.17135	0.15705	121.746
1776	S2_4154867	0.50182	1	0.978752	0.00517		0.17135	0.15705	121.746
1777	S2_4154883	0.04173	1	0.954647	0.04852		0.17135	0.15705	121.746
1778	S2_4154891	0.50182	1	0.978752	0.00517		0.17135	0.15705	121.746
1779	S2_4154915	0.50182	1	0.978752	0.00517		0.17135	0.15705	121.746
1780	S2_4167943	0.02213	1	0.954647	0.06167		0.17135	0.15705	121.746
1781	S2_4234968	0.02213	1	0.954647	0.06167		0.17135	0.15705	121.746
1782	S2_4556015	0.07014	1	0.954647	0.03819		0.17135	0.15705	121.746
1783	S2_4567920	0.04513	1	0.954647	0.04694		0.17135	0.15705	121.746
1784	S2_4567948	0.07014	1	0.954647	0.03819		0.17135	0.15705	121.746
1785	S2_4650238	0.07014	1	0.954647	0.03819		0.17135	0.15705	121.746
1786	S2_4806744	0.06606	1	0.954647	0.03936		0.17135	0.15705	121.746
1787	S2_5064267	0.04285	1	0.954647	0.04799		0.17135	0.15705	121.746
1788	S2_5220065	0.09199	1	0.954647	0.03298		0.17135	0.15705	121.746
1789	S2_5333461	0.06091	1	0.954647	0.04096		0.17135	0.15705	121.746
1790	S2_5333494	0.06091	1	0.954647	0.04096		0.17135	0.15705	121.746
1791	S2_5333605	0.06091	1	0.954647	0.04096		0.17135	0.15705	121.746
1792	S2_5534335	0.18905	1	0.954647	0.01991		0.17135	0.15705	121.746
1793	S2_5534336	0.18905	1	0.954647	0.01991		0.17135	0.15705	121.746
1794	S2_5731964	0.04411	1	0.954647	0.0474		0.17135	0.15705	121.746
1795	S2_6114696	0.019	1	0.954647	0.0649		0.17135	0.15705	121.746
1796	S2_6134291	0.03123	1	0.954647	0.05446		0.17135	0.15705	121.746
1797	S2_6805523	0.04631	1	0.954647	0.04642		0.17135	0.15705	121.746
1798	S2_6822688	0.0679	1	0.954647	0.03882		0.17135	0.15705	121.746
1799	S2_6824118	0.03123	1	0.954647	0.05446		0.17135	0.15705	121.746
1800	S2_6871610	0.03123	1	0.954647	0.05446		0.17135	0.15705	121.746
1801	S2_6881911	0.019	1	0.954647	0.0649		0.17135	0.15705	121.746
1802	S2_6921422	0.16484	1	0.954647	0.02229		0.17135	0.15705	121.746
1803	S2_7540715	0.18954	1	0.954647	0.01986		0.17135	0.15705	121.746
1804	S2_7729313	0.65794	1	0.990614	0.00224		0.17135	0.15705	121.746
1805	S2_7761988	0.64909	1	0.990614	0.00237		0.17135	0.15705	121.746
1806	S2_7880169	0.92361	1	0.990614	0.00010506		0.17135	0.15705	121.746
1807	S2_7996770	0.82873	1	0.990614	0.00053489		0.17135	0.15705	121.746
1808	S2_8076504	0.82873	1	0.990614	0.00053489		0.17135	0.15705	121.746
1809	S2_8076520	0.82873	1	0.990614	0.00053489		0.17135	0.15705	121.746
1810	S2_8251051	0.71881	1	0.990614	0.00148		0.17135	0.15705	121.746
1811	S2_8441882	0.8138	1	0.990614	0.00063404		0.17135	0.15705	121.746
1812	S2_8746200	0.81201	1	0.990614	0.00064652		0.17135	0.15705	121.746
1813	S2_8746218	0.81201	1	0.990614	0.00064652		0.17135	0.15705	121.746
1814	S2_8874350	0.62678	1	0.990614	0.00271		0.17135	0.15705	121.746
1815	S2_8874389	0.81201	1	0.990614	0.00064652		0.17135	0.15705	121.746
1816	S2_8874391	0.81201	1	0.990614	0.00064652		0.17135	0.15705	121.746
1817	S2_8876434	0.81201	1	0.990614	0.00064652		0.17135	0.15705	121.746
1818	S2_8966501	0.81201	1	0.990614	0.00064652		0.17135	0.15705	121.746
1819	S2_9126568	0.62678	1	0.990614	0.00271		0.17135	0.15705	121.746
1820	S2_9126571	0.62678	1	0.990614	0.00271		0.17135	0.15705	121.746
1821	S2_9126592	0.89244	1	0.990614	0.00020893		0.17135	0.15705	121.746
1822	S2_9255652	0.70747	1	0.990614	0.00161		0.17135	0.15705	121.746
1823	S2_9303467	0.53636	1	0.98815	0.00438		0.17135	0.15705	121.746
1824	S2_9303494	0.70747	1	0.990614	0.00161		0.17135	0.15705	121.746
1825	S2_9303495	0.70747	1	0.990614	0.00161		0.17135	0.15705	121.746
1826	S2_10148134	0.53533	1	0.987918	0.0044		0.17135	0.15705	121.746
1827	S2_10148394	0.80382	1	0.990614	0.00070528		0.17135	0.15705	121.746
1828	S2_12868878	0.53533	1	0.987918	0.0044		0.17135	0.15705	121.746
1829	S2_14033031	0.68676	1	0.990614	0.00186		0.17135	0.15705	121.746
1830	S2_16373293	0.83148	1	0.990614	0.00051755		0.17135	0.15705	121.746
1831	S2_16610595	0.83148	1	0.990614	0.00051755		0.17135	0.15705	121.746
1832	S2_16654145	0.74092	1	0.990614	0.00125		0.17135	0.15705	121.746
1833	S2_16660076	0.73709	1	0.990614	0.00129		0.17135	0.15705	121.746
1834	S2_16994368	0.98255	1	0.994791	5.4676e-06		0.17135	0.15705	121.746
1835	S2_17017127	0.73709	1	0.990614	0.00129		0.17135	0.15705	121.746
1836	S2_17019690	0.67285	1	0.990614	0.00204		0.17135	0.15705	121.746
1837	S2_17420517	0.72189	1	0.990614	0.00145		0.17135	0.15705	121.746
1838	S2_18085165	0.80175	1	0.990614	0.00072056		0.17135	0.15705	121.746
1839	S2_18329553	0.80175	1	0.990614	0.00072056		0.17135	0.15705	121.746
1840	S2_18329603	0.80175	1	0.990614	0.00072056		0.17135	0.15705	121.746
1841	S2_18456296	0.80175	1	0.990614	0.00072056		0.17135	0.15705	121.746
1842	S2_18456757	0.80175	1	0.990614	0.00072056		0.17135	0.15705	121.746
1843	S2_18509979	0.55766	1	0.990614	0.00394		0.17135	0.15705	121.746
1844	S2_18862754	0.80175	1	0.990614	0.00072056		0.17135	0.15705	121.746
1845	S3_41429	0.58556	1	0.990614	0.0034		0.17135	0.15705	121.746
1846	S3_43333	0.58556	1	0.990614	0.0034		0.17135	0.15705	121.746
1847	S3_366535	0.45126	1	0.954647	0.00651		0.17135	0.15705	121.746
1848	S3_366545	0.45126	1	0.954647	0.00651		0.17135	0.15705	121.746
1849	S3_432616	0.55208	1	0.990614	0.00405		0.17135	0.15705	121.746
1850	S3_533076	0.45126	1	0.954647	0.00651		0.17135	0.15705	121.746
1851	S3_534516	0.97879	1	0.994791	8.0754e-06		0.17135	0.15705	121.746
1852	S3_630066	0.81788	1	0.990614	0.00060606		0.17135	0.15705	121.746
1853	S3_923576	0.97879	1	0.994791	8.0754e-06		0.17135	0.15705	121.746
1854	S3_969645	0.97879	1	0.994791	8.0754e-06		0.17135	0.15705	121.746
1855	S3_969652	0.97879	1	0.994791	8.0754e-06		0.17135	0.15705	121.746
1856	S3_969662	0.97879	1	0.994791	8.0754e-06		0.17135	0.15705	121.746
1857	S3_970148	0.58556	1	0.990614	0.0034		0.17135	0.15705	121.746
1858	S3_970164	0.97879	1	0.994791	8.0754e-06		0.17135	0.15705	121.746
1859	S3_976680	0.45126	1	0.954647	0.00651		0.17135	0.15705	121.746
1860	S3_1054008	0.58556	1	0.990614	0.0034		0.17135	0.15705	121.746
1861	S3_1055891	0.58556	1	0.990614	0.0034		0.17135	0.15705	121.746
1862	S3_1055926	0.97879	1	0.994791	8.0754e-06		0.17135	0.15705	121.746
1863	S3_1078085	0.45126	1	0.954647	0.00651		0.17135	0.15705	121.746
1864	S3_1629495	0.90678	1	0.990614	0.0001567		0.17135	0.15705	121.746
1865	S3_1675012	0.77943	1	0.990614	0.00089657		0.17135	0.15705	121.746
1866	S3_1773634	0.82957	1	0.990614	0.00052956		0.17135	0.15705	121.746
1867	S3_1804614	0.77943	1	0.990614	0.00089657		0.17135	0.15705	121.746
1868	S3_2023322	0.75122	1	0.990614	0.00115		0.17135	0.15705	121.746
1869	S3_2421432	0.59616	1	0.990614	0.00321		0.17135	0.15705	121.746
1870	S3_2452475	0.59616	1	0.990614	0.00321		0.17135	0.15705	121.746
1871	S3_2452483	0.82564	1	0.990614	0.00055463		0.17135	0.15705	121.746
1872	S3_2452493	0.82564	1	0.990614	0.00055463		0.17135	0.15705	121.746
1873	S3_2843757	0.59121	1	0.990614	0.0033		0.17135	0.15705	121.746
1874	S3_2843780	0.67857	1	0.990614	0.00196		0.17135	0.15705	121.746
1875	S3_3211072	0.36948	1	0.954647	0.00925		0.17135	0.15705	121.746
1876	S3_3303388	0.36948	1	0.954647	0.00925		0.17135	0.15705	121.746
1877	S3_3361472	0.36948	1	0.954647	0.00925		0.17135	0.15705	121.746
1878	S3_3361520	0.36948	1	0.954647	0.00925		0.17135	0.15705	121.746
1879	S3_3478262	0.36948	1	0.954647	0.00925		0.17135	0.15705	121.746
1880	S3_3532545	0.21967	1	0.954647	0.01736		0.17135	0.15705	121.746
1881	S3_3532546	0.21967	1	0.954647	0.01736		0.17135	0.15705	121.746
1882	S3_3705787	0.13552	1	0.954647	0.02579		0.17135	0.15705	121.746
1883	S3_3882119	0.56708	1	0.990614	0.00375		0.17135	0.15705	121.746
1884	S3_3933678	0.38252	1	0.954647	0.00875		0.17135	0.15705	121.746
1885	S3_4088687	0.43826	1	0.954647	0.00689		0.17135	0.15705	121.746
1886	S3_4193861	0.43826	1	0.954647	0.00689		0.17135	0.15705	121.746
1887	S3_4298391	0.38136	1	0.954647	0.00879		0.17135	0.15705	121.746
1888	S3_4308952	0.20258	1	0.954647	0.01873		0.17135	0.15705	121.746
1889	S3_4308953	0.20258	1	0.954647	0.01873		0.17135	0.15705	121.746
1890	S3_4322994	0.38136	1	0.954647	0.00879		0.17135	0.15705	121.746
1891	S3_5884934	0.41415	1	0.954647	0.00765		0.17135	0.15705	121.746
1892	S3_5885156	0.41415	1	0.954647	0.00765		0.17135	0.15705	121.746
1893	S3_5886394	0.68287	1	0.990614	0.00191		0.17135	0.15705	121.746
1894	S3_6216902	0.30706	1	0.954647	0.01199		0.17135	0.15705	121.746
1895	S3_6406897	0.53082	1	0.987918	0.0045		0.17135	0.15705	121.746
1896	S3_6786388	0.20745	1	0.954647	0.01832		0.17135	0.15705	121.746
1897	S3_7058513	0.24689	1	0.954647	0.01544		0.17135	0.15705	121.746
1898	S3_7076484	0.43868	1	0.954647	0.00688		0.17135	0.15705	121.746
1899	S3_7105339	0.24689	1	0.954647	0.01544		0.17135	0.15705	121.746
1900	S3_7105588	0.17374	1	0.954647	0.02137		0.17135	0.15705	121.746
1901	S3_7105589	0.17374	1	0.954647	0.02137		0.17135	0.15705	121.746
1902	S3_7156380	0.43868	1	0.954647	0.00688		0.17135	0.15705	121.746
1903	S3_7156382	0.43868	1	0.954647	0.00688		0.17135	0.15705	121.746
1904	S3_7199018	0.24689	1	0.954647	0.01544		0.17135	0.15705	121.746
1905	S3_7382151	0.24689	1	0.954647	0.01544		0.17135	0.15705	121.746
1906	S3_7400986	0.90398	1	0.990614	0.00016628		0.17135	0.15705	121.746
1907	S3_7815481	0.66108	1	0.990614	0.0022		0.17135	0.15705	121.746
1908	S3_7815488	0.66108	1	0.990614	0.0022		0.17135	0.15705	121.746
1909	S3_8257010	0.96823	1	0.994791	1.8121e-05		0.17135	0.15705	121.746
1910	S3_9275921	0.31031	1	0.954647	0.01183		0.17135	0.15705	121.746
1911	S3_9310516	0.31031	1	0.954647	0.01183		0.17135	0.15705	121.746
1912	S3_9310834	0.31031	1	0.954647	0.01183		0.17135	0.15705	121.746
1913	S3_9416653	0.77073	1	0.990614	0.00097079		0.17135	0.15705	121.746
1914	S3_9959283	0.3061	1	0.954647	0.01204		0.17135	0.15705	121.746
1915	S3_10965533	0.86334	1	0.990614	0.00033857		0.17135	0.15705	121.746
1916	S3_11346944	0.93406	1	0.993216	7.8208e-05		0.17135	0.15705	121.746
1917	S3_11746130	0.20481	1	0.954647	0.01854		0.17135	0.15705	121.746
1918	S3_11937254	0.59788	1	0.990614	0.00318		0.17135	0.15705	121.746
1919	S3_11937264	0.59788	1	0.990614	0.00318		0.17135	0.15705	121.746
1920	S3_12004107	0.20481	1	0.954647	0.01854		0.17135	0.15705	121.746
1921	S3_12277516	0.59788	1	0.990614	0.00318		0.17135	0.15705	121.746
1922	S3_12331467	0.59788	1	0.990614	0.00318		0.17135	0.15705	121.746
1923	S3_12331487	0.59788	1	0.990614	0.00318		0.17135	0.15705	121.746
1924	S3_16007980	0.4578	1	0.954647	0.00632		0.17135	0.15705	121.746
1925	S3_16227667	0.451	1	0.954647	0.00651		0.17135	0.15705	121.746
1926	S3_16473019	0.55903	1	0.990614	0.00391		0.17135	0.15705	121.746
1927	S3_17524822	0.4234	1	0.954647	0.00735		0.17135	0.15705	121.746
1928	S3_17774542	0.42136	1	0.954647	0.00741		0.17135	0.15705	121.746
1929	S3_18229442	0.34806	1	0.954647	0.01011		0.17135	0.15705	121.746
1930	S3_18229443	0.34806	1	0.954647	0.01011		0.17135	0.15705	121.746
1931	S3_18641298	0.23735	1	0.954647	0.01608		0.17135	0.15705	121.746
1932	S3_18786805	0.23849	1	0.954647	0.016		0.17135	0.15705	121.746
1933	S3_19185531	0.39003	1	0.954647	0.00848		0.17135	0.15705	121.746
1934	S3_19701636	0.81185	1	0.990614	0.00064766		0.17135	0.15705	121.746
1935	S3_19789757	0.81185	1	0.990614	0.00064766		0.17135	0.15705	121.746
1936	S3_20275992	0.67538	1	0.990614	0.00201		0.17135	0.15705	121.746
1937	S3_20462235	0.67538	1	0.990614	0.00201		0.17135	0.15705	121.746
1938	S4_111162	0.14536	1	0.954647	0.02452		0.17135	0.15705	121.746
1939	S4_405575	0.26128	1	0.954647	0.01452		0.17135	0.15705	121.746
1940	S4_892020	0.64824	1	0.990614	0.00238		0.17135	0.15705	121.746
1941	S4_956146	0.42041	1	0.954647	0.00745		0.17135	0.15705	121.746
1942	S4_971363	0.42041	1	0.954647	0.00745		0.17135	0.15705	121.746
1943	S4_979769	0.42041	1	0.954647	0.00745		0.17135	0.15705	121.746
1944	S4_1063768	0.42041	1	0.954647	0.00745		0.17135	0.15705	121.746
1945	S4_1063770	0.75817	1	0.990614	0.00108		0.17135	0.15705	121.746
1946	S4_1207788	0.49408	1	0.978752	0.00536		0.17135	0.15705	121.746
1947	S4_1274076	0.42041	1	0.954647	0.00745		0.17135	0.15705	121.746
1948	S4_1274081	0.42041	1	0.954647	0.00745		0.17135	0.15705	121.746
1949	S4_1274086	0.5657	1	0.990614	0.00378		0.17135	0.15705	121.746
1950	S4_1274112	0.5657	1	0.990614	0.00378		0.17135	0.15705	121.746
1951	S4_1274128	0.5657	1	0.990614	0.00378		0.17135	0.15705	121.746
1952	S4_1283258	0.49408	1	0.978752	0.00536		0.17135	0.15705	121.746
1953	S4_1283274	0.49408	1	0.978752	0.00536		0.17135	0.15705	121.746
1954	S4_1283286	0.42041	1	0.954647	0.00745		0.17135	0.15705	121.746
1955	S4_1309842	0.30487	1	0.954647	0.0121		0.17135	0.15705	121.746
1956	S4_1311455	0.42041	1	0.954647	0.00745		0.17135	0.15705	121.746
1957	S4_1329424	0.42041	1	0.954647	0.00745		0.17135	0.15705	121.746
1958	S4_1631903	0.20199	1	0.954647	0.01878		0.17135	0.15705	121.746
1959	S4_1634743	0.3079	1	0.954647	0.01195		0.17135	0.15705	121.746
1960	S4_1634748	0.3079	1	0.954647	0.01195		0.17135	0.15705	121.746
1961	S4_1634757	0.20199	1	0.954647	0.01878		0.17135	0.15705	121.746
1962	S4_1726160	0.19109	1	0.954647	0.01972		0.17135	0.15705	121.746
1963	S4_1801028	0.36079	1	0.954647	0.00959		0.17135	0.15705	121.746
1964	S4_1801040	0.12802	1	0.954647	0.02682		0.17135	0.15705	121.746
1965	S4_1847884	0.36079	1	0.954647	0.00959		0.17135	0.15705	121.746
1966	S4_1848148	0.36079	1	0.954647	0.00959		0.17135	0.15705	121.746
1967	S4_1848155	0.36079	1	0.954647	0.00959		0.17135	0.15705	121.746
1968	S4_1854772	0.36079	1	0.954647	0.00959		0.17135	0.15705	121.746
1969	S4_1933130	0.51104	1	0.98235	0.00495		0.17135	0.15705	121.746
1970	S4_1940151	0.16982	1	0.954647	0.02177		0.17135	0.15705	121.746
1971	S4_2112477	0.45547	1	0.954647	0.00638		0.17135	0.15705	121.746
1972	S4_2194110	0.45547	1	0.954647	0.00638		0.17135	0.15705	121.746
1973	S4_2209779	0.45547	1	0.954647	0.00638		0.17135	0.15705	121.746
1974	S4_2304590	0.17069	1	0.954647	0.02168		0.17135	0.15705	121.746
1975	S4_2312300	0.24982	1	0.954647	0.01525		0.17135	0.15705	121.746
1976	S4_2516356	0.45547	1	0.954647	0.00638		0.17135	0.15705	121.746
1977	S4_2520693	0.08377	1	0.954647	0.03476		0.17135	0.15705	121.746
1978	S4_2520702	0.17069	1	0.954647	0.02168		0.17135	0.15705	121.746
1979	S4_2520745	0.17069	1	0.954647	0.02168		0.17135	0.15705	121.746
1980	S4_2521937	0.1322	1	0.954647	0.02624		0.17135	0.15705	121.746
1981	S4_2538248	0.45547	1	0.954647	0.00638		0.17135	0.15705	121.746
1982	S4_2538536	0.08045	1	0.954647	0.03554		0.17135	0.15705	121.746
1983	S4_2648515	0.45547	1	0.954647	0.00638		0.17135	0.15705	121.746
1984	S4_2648665	0.24982	1	0.954647	0.01525		0.17135	0.15705	121.746
1985	S4_2918712	0.37769	1	0.954647	0.00893		0.17135	0.15705	121.746
1986	S4_2940283	0.09267	1	0.954647	0.03284		0.17135	0.15705	121.746
1987	S4_3025128	0.37769	1	0.954647	0.00893		0.17135	0.15705	121.746
1988	S4_3072010	0.18765	1	0.954647	0.02003		0.17135	0.15705	121.746
1989	S4_3284344	0.39654	1	0.954647	0.00825		0.17135	0.15705	121.746
1990	S4_3284346	0.39654	1	0.954647	0.00825		0.17135	0.15705	121.746
1991	S4_3320648	0.69184	1	0.990614	0.0018		0.17135	0.15705	121.746
1992	S4_3479809	0.39654	1	0.954647	0.00825		0.17135	0.15705	121.746
1993	S4_3503261	0.54358	1	0.990614	0.00422		0.17135	0.15705	121.746
1994	S4_3679884	0.39654	1	0.954647	0.00825		0.17135	0.15705	121.746
1995	S4_3689592	0.4214	1	0.954647	0.00741		0.17135	0.15705	121.746
1996	S4_3692622	0.69184	1	0.990614	0.0018		0.17135	0.15705	121.746
1997	S4_3692677	0.69184	1	0.990614	0.0018		0.17135	0.15705	121.746
1998	S4_3888416	0.69184	1	0.990614	0.0018		0.17135	0.15705	121.746
[truncated: 976 more rows]
