# Supplementary material for: SNP markers tightly linked to root knot nematode resistance in grapevine (Vitis cinerea) identified by a genotyping-by-sequencing approach followed by Sequenom MassARRAY validation
Source: PLoS One. 2018 Feb 20;13(2):e0193121. doi: 10.1371/journal.pone.0193121 (PMC5819801; doi:10.1371/journal.pone.0193121)
Supplement: S5 Table — The genetic map was constructed with 367 SNPs. This table contains the ordered markers with position information (cM) for each of the 19 linkage groups. Linkage group size is determined by the position (cM) of the last marker in each linkage group. The total size for the C2-50 genetic map is 1587.3 cM. (XLSX) [file pone.0193121.s010.xlsx]

## Sheet: C2-50 Genetic Map
C2-50 Genetic Map
Linkage Group	SNP ID	Position (cM)
1	S1_353074	0
	S1_378263	4.45636
	S1_883451	7.79481
	S1_971978	11.1333
	S1_1109297	13.3571
	S1_1343088	16.6956
	S1_1956037	20.034
	S1_2675974	23.3725
	S1_3319512	26.7109
	S1_3807384	30.0494
	S1_4690441	34.5057
	S1_4708838	37.8442
	S1_5575346	42.3006
	S1_5239833	47.8794
	S1_7246757	55.7212
	S1_9060888	64.7058
	S1_11627175	69.1621
	S1_12436176	74.741
	S1_16152796	76.9649
	S1_21185134	82.5438
	S1_21921007	88.1227
	S1_22399764	91.4611
	S1_23231446	98.168
2	S2_115877	0
	S2_662884	3.33845
	S2_1891978	7.79481
	S2_1740084	12.2512
	S2_879685	14.475
	S2_2603515	28.139
	S2_2760325	32.5954
	S2_2798765	34.8192
	S2_3375918	38.1577
	S2_3629041	41.4961
	S2_3629209	44.8346
	S2_4267883	47.0585
	S2_4726905	49.2823
	S2_5825238	59.4192
	S2_7475781	63.8755
	S2_8538087	68.3319
	S2_16654226	72.7883
	S2_16654232	75.0121
3	S3_684354	0
	S3_947477	2.22386
	S3_5017916	5.56231
	S3_5706334	8.90076
	S3_6059100	15.6076
	S3_7338535	18.9461
	S3_7176824	23.4025
	S3_8535963	30.1093
	S3_9217858	35.6882
	S3_11937269	43.5299
	S3_12929404	50.2368
	S3_18757691	55.8157
	S3_19700892	60.2721
	S3_20549762	66.979
4	S4_55910	0
	S4_700379	3.33845
	S4_1136396	6.6769
	S4_1199883	8.90076
	S4_971402	11.1246
	S4_1474892	16.7035
	S4_1876976	18.9274
	S4_2281043	24.5063
	S4_2304571	26.7301
	S4_2328099	31.1865
	S4_2933655	34.5249
	S4_3287415	36.7488
	S4_7246852	41.2052
	S4_6549294	45.6615
	S4_8025874	47.8854
	S4_11249176	53.4643
	S4_16145063	57.9206
	S4_17941753	60.1445
	S4_18245578	63.483
	S4_18432400	66.8214
	S4_19548536	69.0453
	S4_20085629	72.3837
	S4_20262190	75.7222
	S4_20701710	80.1785
	S4_22161165	82.4024
	S4_23542999	89.1093
5	S5_573945	0
	S5_320868	2.22386
	S5_393392	5.56231
	S5_924165	8.90076
	S5_1238349	11.1246
	S5_2402587	15.581
	S5_2591044	20.0374
	S5_3077502	23.3758
	S5_3137808	25.5997
	S5_3628536	28.9381
	S5_3884610	31.162
	S5_3980004	36.7409
	S5_4915031	45.7255
	S5_5849966	47.9493
	S5_20559439	62.8174
	S5_22993484	68.3962
	S5_22863926	70.6201
	S5_23616392	73.9586
	S5_24186248	76.1824
	S5_25472270	79.5209
6	S6_313332	0
	S6_1645561	2.22386
	S6_141389	5.56231
	S6_1022543	7.78617
	S6_2530444	10.01
	S6_3046461	14.4664
	S6_3942969	18.9228
	S6_3845280	23.3791
	S6_5076312	25.603
	S6_5604303	31.1819
	S6_6837215	40.1665
	S6_7315711	45.7454
	S6_7723527	47.9692
	S6_7760507	50.1931
	S6_8594555	54.6495
	S6_11963418	57.9879
	S6_14871350	61.3264
	S6_14662838	64.6648
	S6_19481144	72.5065
	S6_20312639	81.4911
7	S7_164470	0
	S7_1605925	4.45636
	S7_1665548	7.79481
	S7_773253	10.0187
	S7_5065277	24.8867
	S7_7218378	28.2252
	S7_12310339	34.932
	S7_15546381	40.5109
	S7_20565755	48.3526
	S7_19670125	55.0595
	S7_19670142	57.2834
	S7_21462177	65.1251
	S7_22570672	67.349
	S7_23125517	71.8053
	S7_25172513	76.2617
	S7_26262486	78.4855
	S7_26965176	80.7094
	S7_26094465	82.9333
	S7_24236513	86.2717
8	S8_317332	0
	S8_973041	2.22386
	S8_1221372	5.56231
	S8_7411929	8.90076
	S8_7687291	11.1246
	S8_8633733	13.3485
	S8_10345509	21.1902
	S8_11692246	32.49
	S8_13468856	39.1969
	S8_15100363	45.9038
	S8_17047597	49.2423
	S8_16981309	52.5807
	S8_17208819	54.8046
	S8_18888977	64.9414
	S8_18667428	69.3978
	S8_20805821	81.873
	S8_20771898	85.2115
	S8_21708929	93.0532
9	S9_22715654	0
	S9_21557614	4.45636
	S9_21483818	8.91273
	S9_19184243	15.6196
	S9_18105730	20.076
	S9_18105745	23.4144
	S9_10400477	26.7529
	S8_10858875	30.0913
	S9_7405431	34.5477
	S9_6710352	41.2546
	S9_5740674	44.593
	S9_5454037	49.0494
	S9_5180572	53.5058
	S9_3870073	59.0846
	S9_4420659	64.6635
	S9_3969341	68.002
	S9_3468875	72.4583
	S9_2910244	76.9147
	S9_2191735	81.3711
	S9_1881243	89.2128
	S9_1612994	94.7917
	S9_911859	98.1301
	S9_761931	100.354
	S9_742144	102.578
	S9_508104	108.157
	S9_241848	112.613
	S9_197659	117.069
10	S10_327788	0
	S10_354917	2.22386
	S10_1472996	4.44772
	S10_1753720	6.67158
	S10_2185133	10.01
	S10_7214803	31.1928
	S10_8784407	36.7717
	S10_10165427	43.4786
	S10_10915362	51.3203
	S10_11367652	58.0272
	S10_13035893	61.3657
	S10_11291449	66.9446
	S10_23324430	72.5234
11	S11_393376	0
	S11_386054	5.57889
	S11_1189450	12.2858
	S11_1848869	22.4226
	S11_1848886	26.879
	S11_1922965	30.2175
	S11_2761690	34.6738
	S11_2861282	36.8977
	S11_3461716	41.354
	S11_3917339	44.6925
	S11_3708659	48.0309
	S11_3723244	53.6098
	S11_4503755	55.8337
	S11_5051213	58.0576
	S11_4862422	61.396
	S11_4447268	66.9749
	S11_5989344	70.3133
	S11_7050264	72.5372
	S11_8425328	76.9936
	S11_8491042	78.105
	S11_17753239	85.9467
	S11_10347240	93.7884
	S11_17457974	98.2447
	S11_19931978	103.824
	S11_19857487	107.162
	S11_19405758	111.618
12	S12_331093	0
	S12_1111840	3.33845
	S12_1374370	5.56231
	S12_1627317	8.90076
	S12_2469104	12.2392
	S12_3984341	15.5777
	S12_6173399	25.7145
	S12_6852646	32.4214
	S12_7527058	36.8778
	S12_8349620	39.1016
	S12_12974979	41.3255
	S12_14664300	43.5494
	S12_18695312	45.7732
	S12_19775411	47.9971
	S12_20394652	51.3355
	S12_21992554	54.674
13	S13_994727	0
	S13_565175	3.33845
	S13_162261	10.0453
	S13_1065301	16.7522
	S13_1324269	20.0907
	S13_1240554	24.547
	S13_1527520	26.7709
	S13_1643021	30.1093
	S13_1936595	32.3332
	S13_1909682	35.6717
	S13_2843273	41.2505
	S13_2841955	43.4744
	S13_3828670	46.8129
	S13_4821843	50.1513
	S13_5330042	55.7302
	S13_5764296	60.1866
	S13_6706511	66.8934
	S13_14516270	70.2319
	S13_18428875	73.5704
	S13_20346527	78.0267
	S13_23201819	81.3652
	S13_24954447	84.7036
	S13_26163693	88.0421
	S13_28485008	95.8838
14	S14_26389	0
	S14_395496	3.33845
	S14_1537587	6.6769
	S14_997752	13.3838
	S14_413942	15.6076
	S14_4196799	22.3145
	S14_10108325	33.6144
	S14_21743238	39.1933
	S14_23880342	44.7722
	S14_24208940	48.1106
	S14_25072265	50.3345
	S14_25236204	57.0414
	S14_25421489	59.2652
	S14_26419865	67.1069
	S14_25535909	73.8138
	S14_26235789	76.0377
	S14_26788064	79.3761
	S14_26955068	83.8325
	S14_27418336	87.1709
	S14_27233192	91.6273
	S14_27779977	96.0837
	S14_28533026	101.663
	S14_29638581	108.369
15	S15_621892	0
	S15_98224	2.22386
	S15_8219255	8.93075
	S15_12062719	17.9153
	S15_15075454	30.3905
	S15_16541431	44.0545
	S15_18082963	50.7614
	S15_18602692	55.2178
16	S16_22794732	0
	S16_19590972	10.1369
	S16_20119417	15.7158
	S16_19590973	19.0542
	S16_18893227	22.3927
	S16_19079996	26.849
	S16_18488520	29.0729
	S16_17502541	35.7798
	S16_17577879	39.1182
	S16_17431826	41.3421
	S16_14979393	44.6805
	S16_7987236	48.019
	S12_13886018	51.3574
	S16_2778351	60.342
	S16_2461813	64.7984
	S16_1292283	68.1368
	S16_1730413	71.4753
	S16_1191166	74.8138
	S16_786168	79.2701
	S16_108346	83.7265
17	S17_435438	0
	S17_828770	5.57919
	S17_1839737	12.2864
	S17_2222196	15.625
	S17_3247270	20.0815
	S17_2945753	23.4201
	S17_4278962	26.7587
	S17_5437246	31.2153
	S17_5885581	39.0572
	S17_7103714	45.7644
	S17_8751549	49.103
	S17_8861256	53.5595
	S17_9166234	56.8982
18	S18_325393	0
	S18_516915	7.84171
	S18_961949	13.4206
	S18_2352399	16.759
	S18_3422830	22.3379
	S18_4042023	26.7943
	S18_4349352	29.0182
	S18_4722224	31.242
	S18_5173458	34.5805
	S18_5131100	37.9189
	S18_7610729	41.2574
	S18_7880648	43.4812
	S18_9345851	46.8197
	S18_10387891	50.1581
	S18_11175529	56.865
	S18_11730974	61.3214
	S18_11730982	63.5452
	S18_12707428	68.0016
	S18_12709644	71.3401
	S18_13446851	75.7964
	S18_18671664	82.5033
	S18_22504012	88.0822
	S18_27884817	95.9239
	S18_30104122	98.1478
	S18_33162606	105.989
	S18_34276271	109.328
19	S19_1360887	0
	S19_5201798	21.1828
	S19_5853033	24.5213
	S19_7451037	27.8597
	S19_7554894	28.9711
	S19_8705783	31.195
	S19_9255213	34.5334
	S19_10531823	36.7573
	S19_19691609	41.2136
	S19_21344744	43.4375
	S19_22763480	45.6614
	S19_23479036	47.8852
	S19_24180101	52.3416
