# Supplementary material for: SNP markers tightly linked to root knot nematode resistance in grapevine (Vitis cinerea) identified by a genotyping-by-sequencing approach followed by Sequenom MassARRAY validation
Source: PLoS One. 2018 Feb 20;13(2):e0193121. doi: 10.1371/journal.pone.0193121 (PMC5819801; doi:10.1371/journal.pone.0193121)
Supplement: S6 Table — Four hundred and three SNPs were used to construct the Riesling genetic map. The ordered markers and position (cM) for each of the 19 linkage groups is displayed. Linkage group size is determined by the position (cM) of the last marker in each linkage group. The size of the Riesling genetic map is 1706.4 cM. (XLSX) [file pone.0193121.s011.xlsx]

## Sheet: Sheet1
Riesling Genetic Map
Linkage Group	SNP ID	Position (cM)
1	S1_424271	0
	S1_1092797	4.45636
	S1_1684316	8.91273
	S1_2244084	13.3691
	S1_3267388	17.8255
	S1_3417541	21.1639
	S1_3640064	23.3878
	S1_4102609	25.6116
	S1_4912633	32.3185
	S1_5103934	35.657
	S1_5767462	42.3638
	S1_6030161	45.7023
	S1_6886298	49.0408
	S1_7244736	51.2646
	S1_7644169	56.8435
	S1_7983560	68.1434
	S1_11549429	72.5997
	S1_10388722	75.9382
	S1_10330103	78.162
	S1_13265245	84.8689
	S1_17024901	90.4478
	S1_18815902	94.9042
	S1_18887275	97.128
	S1_20294133	107.265
	S1_20396204	111.721
	S1_22380366	117.3
	S1_23101445	124.007
	S1_23231491	128.463
	S1_23792575	138.6
2	S2_263150	0
	S2_1084027	7.84171
	S2_1339747	10.0656
	S2_1892396	14.5219
	S2_2136228	16.7458
	S2_2153211	20.0842
	S2_2563264	24.5406
	S2_2753521	30.1195
	S2_3043990	33.4579
	S2_4109380	37.9143
	S2_4139588	41.2528
	S2_4556015	49.0945
	S2_5220065	54.6734
	S2_6114696	69.5414
	S2_6134291	73.9978
	S2_7729313	81.8395
	S2_7761988	84.0633
	S2_8441882	87.4018
	S2_9303467	92.9807
	S2_14033031	98.5596
	S2_16373293	104.138
	S2_16654145	106.362
	S2_17420517	111.941
3	S3_366535	0
	S3_1773634	6.70688
	S3_2023322	8.93075
	S3_2421432	15.6376
	S3_2452483	18.9761
	S3_3211072	23.4324
	S3_3532545	26.7709
	S3_3882119	31.2273
	S3_3933678	35.6836
	S3_4308952	37.9075
	S3_5886394	43.4864
	S3_6406897	47.9427
	S3_6786388	53.5216
	S3_7105588	55.7455
	S3_9275921	60.2019
	S3_9416653	64.6582
	S3_10965533	66.8821
	S3_9959283	72.461
	S3_11746130	78.0399
	S3_17524822	84.7467
	S3_20275992	93.7313
4	S4_111162	0
	S4_892020	3.33845
	S4_1063770	5.56231
	S4_1631903	12.2692
	S4_1726160	16.7256
	S4_2112477	18.9494
	S4_2304590	23.4058
	S4_2940283	26.7442
	S4_3284344	32.3231
	S4_3503261	37.902
	S4_4373032	41.2405
	S4_4833353	44.5789
	S4_5203143	46.8028
	S4_5882379	49.0266
	S4_7639206	52.3651
	S4_6389633	59.072
	S4_8905925	60.1834
	S4_17846236	68.0251
	S4_17932796	72.4814
	S4_19879714	83.7813
	S4_20147463	89.3602
	S4_20628599	92.6986
	S4_20861142	100.54
	S4_21421029	102.764
	S4_21403239	104.988
5	S5_792354	0
	S5_477251	3.33845
	S5_1411087	7.79481
	S5_2511534	10.0187
	S5_2780271	15.5976
	S5_2826459	18.936
	S5_3532366	22.2745
	S5_4385759	30.1162
	S5_4385647	33.4546
	S5_4897713	36.7931
	S5_5437364	39.0169
	S5_5141647	43.4733
	S5_5623944	46.8118
	S5_5707622	49.0356
	S5_6187983	53.492
	S5_6946826	56.8304
	S5_6903519	60.1689
	S5_7226705	64.6252
	S5_9694165	73.6098
	S5_19728849	80.3167
	S5_21552516	85.8956
	S5_22739140	91.4745
	S5_24843170	97.0534
	S5_24871438	99.2773
	S5_25438980	102.616
6	S6_870984	0
	S6_1158126	3.33845
	S6_1158137	6.6769
	S6_1454033	10.0154
	S6_1655955	13.3538
	S6_2353273	16.6923
	S6_2456355	18.9161
	S6_2923376	22.2546
	S6_3345557	31.2392
	S6_3652601	34.5776
	S6_3590287	36.8015
	S6_3906179	40.1399
	S6_4629148	44.5963
	S6_5391744	47.9347
	S6_5943254	51.2732
	S6_6813185	53.4971
	S6_6874546	55.7209
	S6_7621085	60.1773
	S6_7745600	62.4011
	S6_8689839	67.98
	S6_11384928	70.2039
	S6_11666856	73.5423
	S6_14522260	81.3841
	S6_15165666	83.6079
	S6_15778033	85.8318
	S6_15783761	90.2881
	S6_16552075	92.512
	S6_18171904	96.9684
	S6_17446058	101.425
	S6_17992479	103.649
	S6_19481160	106.987
	S6_19521142	110.325
	S6_20424907	117.032
	S6_21133113	120.371
	S6_21725624	127.078
	S6_22228168	131.534
7	S7_17610214	0
	S7_15778083	8.9846
	S7_15270943	15.6915
	S7_12287508	25.8284
	S7_10501871	29.1668
	S7_10357566	34.7457
	S7_7155227	36.9696
	S7_7921317	41.4259
	S7_6404867	44.7644
	S7_5071218	49.2207
	S7_4229032	53.6771
	S7_4418597	58.1335
	S7_4079352	60.3573
	S7_3021315	64.8137
	S7_2229626	69.2701
	S7_516368	72.6085
	S7_410704	75.947
	S7_516473	79.2854
	S7_1665555	82.6239
8	S8_325288	0
	S8_972975	5.57889
	S8_1100248	7.80275
	S8_2204822	10.0266
	S8_3435255	14.483
	S8_8221397	25.7828
	S8_9953561	35.9197
	S8_10345564	40.3761
	S8_10660425	48.2178
	S8_11925529	59.5176
	S8_13468865	65.0965
	S8_14887662	74.0811
9	S9_197624	0
	S9_185137	5.57919
	S9_1962001	8.91781
	S9_2906777	13.3743
	S9_3323387	18.9535
	S9_3794920	23.41
	S9_4012801	26.7487
	S9_5454524	30.0873
	S9_6496071	34.5438
	S9_9860771	47.0194
	S9_11504602	51.4759
	S9_17518844	57.0551
	S9_18487629	61.5116
	S9_21407895	65.9682
10	S10_4686041	0
	S10_4950269	2.22386
	S10_5235540	5.56231
	S10_5599862	10.0187
	S10_6575624	13.3571
	S10_6755811	16.6956
	S10_7215464	22.2745
	S10_8400816	31.2591
	S10_8736681	36.838
	S10_8724426	42.4168
	S10_9464619	45.7553
	S10_10327417	49.0938
	S10_10956328	54.6726
	S10_11311180	61.3795
	S10_16779690	75.0435
	S10_19566471	82.8852
	S10_21084498	86.2237
	S10_22562055	90.68
11	S11_506402	0
	S11_758924	4.45636
	S11_781872	6.68023
	S11_1126372	8.90409
	S11_1713536	12.2425
	S11_1954155	15.581
	S11_2313352	17.8048
12	S12_2460229	0
	S12_3856045	3.33845
	S12_3984660	5.56231
	S12_5089385	11.1412
	S12_5321337	14.4797
	S12_6272512	21.1865
	S12_6767081	24.525
	S12_7703300	27.8634
	S12_8068822	32.3198
	S12_8183444	34.5437
	S12_8656735	41.2505
	S12_8480797	43.4744
	S12_14595795	47.9308
	S12_17188487	54.6377
	S12_18415914	57.9761
	S12_18772033	61.3146
	S12_19463136	65.7709
	S12_20043679	71.3498
	S12_20565465	74.6883
	S12_21613316	78.0267
	S12_22583681	80.2506
	S12_23853419	84.7069
	S12_23891173	88.0454
13	S13_284090	0
	S13_356925	3.33845
	S13_1652036	8.91734
	S13_2272945	15.6242
	S13_3421452	20.0806
	S13_4881763	26.7875
	S13_5791577	33.4944
	S13_7174893	45.9696
	S13_7486218	49.308
	S13_9453287	52.6465
	S13_10393713	55.9849
	S13_15188452	59.3234
	S13_15082974	61.5472
	S13_16256822	67.1261
	S13_18300235	73.833
	S13_20625951	78.2894
	S13_21442333	80.5132
	S13_22834526	87.2201
	S13_23201755	91.6765
	S13_23343302	96.1328
	S13_25156663	99.4713
	S13_25821186	101.695
	S13_25785810	106.152
14	S14_326234	0
	S14_668773	2.22386
	S14_1214721	4.44772
	S14_1705189	7.78617
	S14_2498823	10.01
	S14_3322056	12.2339
	S14_3891927	15.5723
	S14_5737537	20.0287
	S14_6582452	22.2526
	S14_7408739	25.591
	S14_8384036	28.9295
	S14_11862187	34.5084
	S14_13580419	37.8468
	S14_14464249	41.1853
	S14_18502417	46.7642
	S14_20890367	50.1026
	S14_21801902	53.4411
	S14_21640917	57.8974
	S14_22491418	66.882
	S14_22639682	70.2205
	S14_22579356	73.5589
	S14_22847873	75.7828
	S14_23632450	78.0066
	S14_24543599	81.3451
	S14_24499464	83.569
	S14_25628210	88.0253
	S14_26231269	92.4817
	S14_26842418	95.8201
	S14_26927480	99.1586
	S14_28359245	102.497
	S14_29213917	109.204
	S14_29762627	111.428
	S14_29346137	115.884
15	S15_1931157	0
	S15_5592302	5.57889
	S15_6987357	7.80275
	S15_10293298	11.1412
	S15_12383970	18.9829
	S15_13799299	23.4393
	S15_14534113	26.7777
	S15_14994561	32.3566
	S15_14897008	35.6951
	S15_14808890	40.1514
	S15_15178892	42.3753
	S15_16211559	44.5992
	S15_16565487	46.823
	S15_17080757	49.0469
	S15_17207748	53.5032
	S15_17368617	55.7271
	S15_18461651	63.5688
	S15_18595758	66.9073
	S15_19981973	71.3636
	S15_19264412	76.9425
16	S16_2995928	0
	S16_5077051	3.33845
	S16_9694478	10.0453
	S16_14963658	14.5017
	S16_17624288	24.6386
	S16_18789945	31.3454
	S16_19204645	34.6839
	S16_19296527	39.1403
	S16_20759868	49.2771
	S16_21196482	52.6156
	S16_22123932	55.954
	S16_22361257	58.1779
	S16_22797680	61.5163
	S16_23075216	63.7402
	S16_23495731	69.3191
17	S17_4876327	0
	S17_6831354	7.84171
	S17_7022577	10.0656
	S17_8300875	12.2894
	S17_8326048	14.5133
	S17_10642212	28.1773
	S17_10872519	32.6336
	S17_11302795	35.9721
	S17_14322675	38.1959
	S17_14311831	41.5344
	S17_17550254	47.1133
	S17_16464194	51.5696
18	S18_348515	0
	S18_549084	4.45636
	S18_1330219	6.68023
	S18_1323887	10.0187
	S18_2336078	14.475
	S18_2922136	17.8135
	S18_3454717	21.1519
	S18_3719131	23.3758
	S18_4308599	25.5997
	S18_4382088	28.9381
	S18_5335654	31.162
	S18_5173523	33.3858
	S18_6400550	35.6097
	S18_6643540	37.8336
	S18_7289974	41.172
	S18_8235234	45.6284
	S18_8273939	48.9668
	S18_8572530	52.3053
	S18_8641764	54.5291
	S18_9650232	60.108
	S18_11726627	71.4079
	S18_12794957	81.5447
	S18_13669353	84.8832
	S18_17425230	88.2216
	S18_18587536	98.3585
	S18_20330184	103.937
19	S19_1055053	0
	S19_1398441	3.33845
	S19_1859849	6.6769
	S19_2247794	12.2558
	S19_2700602	14.4797
	S19_4470807	17.8181
	S19_4610496	20.042
	S19_5044521	22.2658
	S19_5928151	27.8447
	S19_6778184	31.1832
	S19_7756267	34.5216
	S19_7836348	38.978
	S19_7965196	41.2018
	S19_8743990	46.7807
	S19_9748591	50.1192
	S19_10807056	53.4576
	S19_14600790	57.914
	S19_16042588	60.1379
	S19_17865482	64.5942
	S19_19117689	67.9327
	S19_22602286	75.7744
	S19_22968740	80.2307
