# Supplementary material for: SNP markers tightly linked to root knot nematode resistance in grapevine (Vitis cinerea) identified by a genotyping-by-sequencing approach followed by Sequenom MassARRAY validation
Source: PLoS One. 2018 Feb 20;13(2):e0193121. doi: 10.1371/journal.pone.0193121 (PMC5819801; doi:10.1371/journal.pone.0193121)
Supplement: S7 Table — (XLSX) [file pone.0193121.s012.xlsx]

## Sheet: Sheet1
SNP ID
S18_27884836
S18_27884847
S18_29975001
S18_30104122
S18_31158466
S18_33162605
